# Supplementary material for: SPTBN1 Prevents Primary Osteoporosis by Modulating Osteoblasts Proliferation and Differentiation and Blood Vessels Formation in Bone
Source: Front Cell Dev Biol. 2021 Mar 19;9:653724. doi: 10.3389/fcell.2021.653724 (PMC8017174; doi:10.3389/fcell.2021.653724)
Supplement: Supplementary file 6 [file Table_1.XLSX]

## Sheet: Sheet1
id	MCtrl_count	MsiSPT_count	MCtrl_fpkm	MsiSPT_fpkm	MCtrl_mean	MsiSPT_mean	log2(fc)	PValue	FDR	Symbol	Description	KEGG_A_class	KEGG_B_class	Pathway	K_ID	GO Component	GO Function	GO Process
ENSMUSG00000040026	0	222	0	19.88	0.001	19.88	14.279	4.67e-72	2.58e-70	Saa3	serum amyloid A 3 [Source:MGI Symbol;Acc:MGI:98223]	-	-	-	-	GO:0005576//extracellular region;GO:0005615//extracellular space;GO:0034364//high-density lipoprotein particle	GO:0035662//Toll-like receptor 4 binding;GO:0042056//chemoattractant activity	GO:0006953//acute-phase response;GO:0007252//I-kappaB phosphorylation;GO:0009617//response to bacterium;GO:0035634//response to stilbenoid;GO:0050918//positive chemotaxis;GO:0060326//cell chemotaxis;GO:0071347//cellular response to interleukin-1
ENSMUSG00000056071	0	22	0	2.13	0.001	2.13	11.0566	1.21e-07	5.34e-07	S100a9	S100 calcium binding protein A9 (calgranulin B) [Source:MGI Symbol;Acc:MGI:1338947]	Organismal Systems	Immune system	ko04657//IL-17 signaling pathway	K21128	GO:0005576//extracellular region;GO:0005615//extracellular space;GO:0005654//nucleoplasm;GO:0005737//cytoplasm;GO:0005829//cytosol;GO:0005856//cytoskeleton;GO:0005886//plasma membrane;GO:0016020//membrane;GO:0030054//cell junction	GO:0005509//calcium ion binding;GO:0008017//microtubule binding;GO:0008270//zinc ion binding;GO:0016209//antioxidant activity;GO:0035662//Toll-like receptor 4 binding;GO:0046872//metal ion binding;GO:0050544//arachidonic acid binding;GO:0050786//RAGE receptor binding	GO:0002376//immune system process;GO:0002523//leukocyte migration involved in inflammatory response;GO:0002793//positive regulation of peptide secretion;GO:0006417//regulation of translation;GO:0006914//autophagy;GO:0006915//apoptotic process;GO:0006919//activation of cysteine-type endopeptidase activity involved in apoptotic process;GO:0006935//chemotaxis;GO:0006954//inflammatory response;GO:001…
ENSMUSG00000110040	0	22.49	0	1.34	0.001	1.34	10.388	6.05e-08	2.75e-07	Gm49369	predicted gene, 49369 [Source:MGI Symbol;Acc:MGI:6121585]	-	-	-	-	GO:0005764//lysosome	GO:0004190//aspartic-type endopeptidase activity;GO:0008233//peptidase activity;GO:0016787//hydrolase activity	GO:0006508//proteolysis;GO:0030163//protein catabolic process
ENSMUSG00000076609	0	14	0	1.31	0.001	1.31	10.3554	6.14e-05	0.000199331	Igkc	immunoglobulin kappa constant [Source:MGI Symbol;Acc:MGI:96495]	-	-	-	-	-	-	-
ENSMUSG00000078901	0	84.08	0	1.24	0.001	1.24	10.2761	9.9e-28	1.43e-26	Gm14440	predicted gene 14440 [Source:MGI Symbol;Acc:MGI:3702430]	-	-	-	-	GO:0005575//cellular_component;GO:0005622//intracellular	GO:0003674//molecular_function;GO:0003676//nucleic acid binding	GO:0006355//regulation of transcription, DNA-templated;GO:0008150//biological_process
ENSMUSG00000095079	0	23	0	1.01	0.001	1.01	9.98014	6.05e-08	2.75e-07	Igha	immunoglobulin heavy constant alpha [Source:MGI Symbol;Acc:MGI:96444]	-	-	-	-	GO:0009897//external side of plasma membrane;GO:0042571//immunoglobulin complex, circulating	GO:0003823//antigen binding;GO:0034987//immunoglobulin receptor binding	GO:0002385//mucosal immune response;GO:0002455//humoral immune response mediated by circulating immunoglobulin;GO:0006910//phagocytosis, recognition;GO:0006911//phagocytosis, engulfment;GO:0006958//complement activation, classical pathway;GO:0016064//immunoglobulin mediated immune response;GO:0042742//defense response to bacterium;GO:0045087//innate immune response;GO:0050853//B cell receptor sig…
ENSMUSG00000027398	0	22	0	0.81	0.001	0.81	9.66178	1.21e-07	5.34e-07	Il1b	interleukin 1 beta [Source:MGI Symbol;Acc:MGI:96543]	Environmental Information Processing;Environmental Information Processing;Human Diseases;Human Diseases;Human Diseases;Cellular Processes;Human Diseases;Human Diseases;Organismal Systems;Human Diseases;Human Diseases;Human Diseases;Organismal Systems;Organismal Systems;Organismal Systems;Environmental Information Processing;Human Diseases;Organismal Systems;Human Diseases;Human Diseases;Organisma…	Signal transduction;Signaling molecules and interaction;Infectious diseases;Infectious diseases;Infectious diseases;Cell growth and death;Neurodegenerative diseases;Infectious diseases;Immune system;Endocrine and metabolic diseases;Cardiovascular diseases;Infectious diseases;Development;Sensory system;Immune system;Signal transduction;Infectious diseases;Immune system;Infectious diseases;Endocrin…	ko04010//MAPK signaling pathway;ko04060//Cytokine-cytokine receptor interaction;ko05163//Human cytomegalovirus infection;ko05168//Herpes simplex infection;ko05152//Tuberculosis;ko04217//Necroptosis;ko05010//Alzheimer disease;ko05164//Influenza A;ko04621//NOD-like receptor signaling pathway;ko04932//Non-alcoholic fatty liver disease (NAFLD);ko05418//Fluid shear stress and atherosclerosis;ko05162//…	K04519;K04519;K04519;K04519;K04519;K04519;K04519;K04519;K04519;K04519;K04519;K04519;K04519;K04519;K04519;K04519;K04519;K04519;K04519;K04519;K04519;K04519;K04519;K04519;K04519;K04519;K04519;K04519;K04519;K04519;K04519;K04519;K04519;K04519;K04519;K04519;K04519	GO:0005576//extracellular region;GO:0005615//extracellular space;GO:0005737//cytoplasm;GO:0005764//lysosome;GO:0005776//autophagosome;GO:0005829//cytosol;GO:0030141//secretory granule;GO:0031410//cytoplasmic vesicle;GO:0031982//vesicle	GO:0005125//cytokine activity;GO:0005149//interleukin-1 receptor binding;GO:0005178//integrin binding;GO:0019904//protein domain specific binding	GO:0000122//negative regulation of transcription from RNA polymerase II promoter;GO:0000165//MAPK cascade;GO:0000187//activation of MAPK activity;GO:0001660//fever generation;GO:0001934//positive regulation of protein phosphorylation;GO:0006954//inflammatory response;GO:0006955//immune response;GO:0007204//positive regulation of cytosolic calcium ion concentration;GO:0007613//memory;GO:0008284//p…
ENSMUSG00000066682	0	7	0	0.78	0.001	0.78	9.60733	0.00782344	0.0179623	Pilrb2	paired immunoglobin-like type 2 receptor beta 2 [Source:MGI Symbol;Acc:MGI:2450535]	-	-	-	-	GO:0016020//membrane;GO:0016021//integral component of membrane	GO:0042288//MHC class I protein binding	-
ENSMUSG00000056054	0	7	0	0.72	0.001	0.72	9.49185	0.00782344	0.0179623	S100a8	S100 calcium binding protein A8 (calgranulin A) [Source:MGI Symbol;Acc:MGI:88244]	Organismal Systems	Immune system	ko04657//IL-17 signaling pathway	K21127	GO:0005576//extracellular region;GO:0005615//extracellular space;GO:0005737//cytoplasm;GO:0005829//cytosol;GO:0005856//cytoskeleton;GO:0005886//plasma membrane;GO:0016020//membrane;GO:0045111//intermediate filament cytoskeleton	GO:0005509//calcium ion binding;GO:0008017//microtubule binding;GO:0008270//zinc ion binding;GO:0016209//antioxidant activity;GO:0035662//Toll-like receptor 4 binding;GO:0046872//metal ion binding;GO:0050544//arachidonic acid binding;GO:0050786//RAGE receptor binding	GO:0002376//immune system process;GO:0002523//leukocyte migration involved in inflammatory response;GO:0002793//positive regulation of peptide secretion;GO:0006914//autophagy;GO:0006915//apoptotic process;GO:0006919//activation of cysteine-type endopeptidase activity involved in apoptotic process;GO:0006935//chemotaxis;GO:0006954//inflammatory response;GO:0014002//astrocyte development;GO:0018119…
ENSMUSG00000044441	0	18	0	0.7	0.001	0.7	9.45121	1.93e-06	7.5e-06	Olfr1442	olfactory receptor 1442 [Source:MGI Symbol;Acc:MGI:3031276]	Organismal Systems	Sensory system	ko04740//Olfactory transduction	K04257	GO:0005886//plasma membrane;GO:0016020//membrane;GO:0016021//integral component of membrane	GO:0004930//G-protein coupled receptor activity;GO:0004984//olfactory receptor activity;GO:0005549//odorant binding	GO:0007165//signal transduction;GO:0007186//G-protein coupled receptor signaling pathway;GO:0007608//sensory perception of smell;GO:0050896//response to stimulus;GO:0050911//detection of chemical stimulus involved in sensory perception of smell
ENSMUSG00000058427	0	15	0	0.61	0.001	0.61	9.25267	3.07e-05	0.000104	Cxcl2	chemokine (C-X-C motif) ligand 2 [Source:MGI Symbol;Acc:MGI:1340094]	Environmental Information Processing;Human Diseases;Organismal Systems;Organismal Systems;Environmental Information Processing;Environmental Information Processing;Organismal Systems;Human Diseases;Human Diseases	Signaling molecules and interaction;Infectious diseases;Immune system;Immune system;Signal transduction;Signal transduction;Immune system;Infectious diseases;Infectious diseases	ko04060//Cytokine-cytokine receptor interaction;ko05167//Kaposi sarcoma-associated herpesvirus infection;ko04062//Chemokine signaling pathway;ko04621//NOD-like receptor signaling pathway;ko04668//TNF signaling pathway;ko04064//NF-kappa B signaling pathway;ko04657//IL-17 signaling pathway;ko05132//Salmonella infection;ko05134//Legionellosis	K05505;K05505;K05505;K05505;K05505;K05505;K05505;K05505;K05505	GO:0005576//extracellular region;GO:0005615//extracellular space;GO:0005623//cell	GO:0005125//cytokine activity;GO:0008009//chemokine activity	GO:0001975//response to amphetamine;GO:0002237//response to molecule of bacterial origin;GO:0006935//chemotaxis;GO:0006952//defense response;GO:0006954//inflammatory response;GO:0006955//immune response;GO:0007165//signal transduction;GO:0007204//positive regulation of cytosolic calcium ion concentration;GO:0009408//response to heat;GO:0010332//response to gamma radiation;GO:0030593//neutrophil c…
ENSMUSG00000083649	0	12	0	0.59	0.001	0.59	9.20457	0.000245094	0.000732714	Rasl2-9	RAS-like, family 2, locus 9 [Source:MGI Symbol;Acc:MGI:104605]	Human Diseases;Human Diseases;Genetic Information Processing;Genetic Information Processing	Infectious diseases;Infectious diseases;Translation;Translation	ko05166//HTLV-I infection;ko05169//Epstein-Barr virus infection;ko03013//RNA transport;ko03008//Ribosome biogenesis in eukaryotes	K07936;K07936;K07936;K07936	GO:0005634//nucleus;GO:0005737//cytoplasm	GO:0000166//nucleotide binding;GO:0003924//GTPase activity;GO:0005525//GTP binding	GO:0006606//protein import into nucleus;GO:0006913//nucleocytoplasmic transport;GO:0015031//protein transport
ENSMUSG00000078880	0	8.68	0	0.56	0.001	0.56	9.12928	0.00195752	0.00505628	Gm14308	predicted gene 14308 [Source:MGI Symbol;Acc:MGI:3782921]	-	-	-	-	GO:0005575//cellular_component;GO:0005622//intracellular	GO:0003674//molecular_function;GO:0003676//nucleic acid binding;GO:0046872//metal ion binding	GO:0006355//regulation of transcription, DNA-templated;GO:0008150//biological_process
ENSMUSG00000049723	0	13	0	0.52	0.001	0.52	9.02237	0.000122627	0.000382929	Mmp12	matrix metallopeptidase 12 [Source:MGI Symbol;Acc:MGI:97005]	-	-	-	-	GO:0005576//extracellular region;GO:0005615//extracellular space;GO:0005634//nucleus;GO:0005737//cytoplasm;GO:0031012//extracellular matrix	GO:0001047//core promoter binding;GO:0004222//metalloendopeptidase activity;GO:0005509//calcium ion binding;GO:0005518//collagen binding;GO:0008233//peptidase activity;GO:0008237//metallopeptidase activity;GO:0008270//zinc ion binding;GO:0016787//hydrolase activity;GO:0043565//sequence-specific DNA binding;GO:0046872//metal ion binding	GO:0000122//negative regulation of transcription from RNA polymerase II promoter;GO:0006508//proteolysis;GO:0006606//protein import into nucleus;GO:0010628//positive regulation of gene expression;GO:0030198//extracellular matrix organization;GO:0030574//collagen catabolic process;GO:0035313//wound healing, spreading of epidermal cells;GO:0042060//wound healing;GO:0045944//positive regulation of t…
ENSMUSG00000028972	0	15	0	0.51	0.001	0.51	8.99435	3.07e-05	0.000104	Car6	carbonic anhydrase 6 [Source:MGI Symbol;Acc:MGI:1333786]	Metabolism	Energy metabolism	ko00910//Nitrogen metabolism	K01672	GO:0005576//extracellular region;GO:0005615//extracellular space;GO:0005737//cytoplasm;GO:0005829//cytosol	GO:0003674//molecular_function;GO:0004089//carbonate dehydratase activity;GO:0008270//zinc ion binding;GO:0016829//lyase activity;GO:0046872//metal ion binding	GO:0001580//detection of chemical stimulus involved in sensory perception of bitter taste;GO:0006730//one-carbon metabolic process
ENSMUSG00000036594	0	11	0	0.48	0.001	0.48	8.90689	0.000489894	0.0014029	H2-Aa	histocompatibility 2, class II antigen A, alpha [Source:MGI Symbol;Acc:MGI:95895]	Human Diseases;Human Diseases;Human Diseases;Cellular Processes;Human Diseases;Environmental Information Processing;Human Diseases;Human Diseases;Organismal Systems;Organismal Systems;Organismal Systems;Human Diseases;Organismal Systems;Human Diseases;Human Diseases;Human Diseases;Human Diseases;Human Diseases;Human Diseases;Human Diseases;Human Diseases;Organismal Systems;Human Diseases	Infectious diseases;Infectious diseases;Infectious diseases;Transport and catabolism;Infectious diseases;Signaling molecules and interaction;Immune diseases;Infectious diseases;Immune system;Immune system;Immune system;Immune diseases;Immune system;Cardiovascular diseases;Immune diseases;Infectious diseases;Endocrine and metabolic diseases;Immune diseases;Infectious diseases;Immune diseases;Immun…	ko05166//HTLV-I infection;ko05168//Herpes simplex infection;ko05152//Tuberculosis;ko04145//Phagosome;ko05164//Influenza A;ko04514//Cell adhesion molecules (CAMs);ko05322//Systemic lupus erythematosus;ko05145//Toxoplasmosis;ko04659//Th17 cell differentiation;ko04640//Hematopoietic cell lineage;ko04658//Th1 and Th2 cell differentiation;ko05323//Rheumatoid arthritis;ko04612//Antigen processing and p…	K06752;K06752;K06752;K06752;K06752;K06752;K06752;K06752;K06752;K06752;K06752;K06752;K06752;K06752;K06752;K06752;K06752;K06752;K06752;K06752;K06752;K06752;K06752	GO:0005764//lysosome;GO:0005886//plasma membrane;GO:0009897//external side of plasma membrane;GO:0016020//membrane;GO:0016021//integral component of membrane;GO:0042613//MHC class II protein complex	GO:0005515//protein binding;GO:0042605//peptide antigen binding;GO:0046982//protein heterodimerization activity	GO:0002250//adaptive immune response;GO:0002376//immune system process;GO:0002504//antigen processing and presentation of peptide or polysaccharide antigen via MHC class II;GO:0006955//immune response;GO:0019882//antigen processing and presentation;GO:0019886//antigen processing and presentation of exogenous peptide antigen via MHC class II;GO:0034341//response to interferon-gamma;GO:0042130//neg…
ENSMUSG00000076928	0	9	0	0.48	0.001	0.48	8.90689	0.00195752	0.00505628	Trac	T cell receptor alpha constant [Source:MGI Symbol;Acc:MGI:4439838]	-	-	-	-	-	-	-
ENSMUSG00000062327	0	10	0	0.43	0.001	0.43	8.74819	0.00097925	0.00266804	T	brachyury, T-box transcription factor T [Source:MGI Symbol;Acc:MGI:98472]	-	-	-	-	GO:0000785//chromatin;GO:0000790//nuclear chromatin;GO:0005634//nucleus;GO:0005737//cytoplasm	GO:0000977//RNA polymerase II regulatory region sequence-specific DNA binding;GO:0000978//RNA polymerase II core promoter proximal region sequence-specific DNA binding;GO:0000980//RNA polymerase II distal enhancer sequence-specific DNA binding;GO:0000981//RNA polymerase II transcription factor activity, sequence-specific DNA binding;GO:0001085//RNA polymerase II transcription factor binding;GO:00…	GO:0000122//negative regulation of transcription from RNA polymerase II promoter;GO:0001570//vasculogenesis;GO:0001707//mesoderm formation;GO:0001708//cell fate specification;GO:0001756//somitogenesis;GO:0001839//neural plate morphogenesis;GO:0001843//neural tube closure;GO:0003007//heart morphogenesis;GO:0003257//positive regulation of transcription from RNA polymerase II promoter involved in my…
ENSMUSG00000104043	0	9	0	0.43	0.001	0.43	8.74819	0.00195752	0.00505628	Gm6525	predicted pseudogene 6525 [Source:MGI Symbol;Acc:MGI:3648757]	-	-	-	-	GO:0005622//intracellular;GO:0005840//ribosome;GO:0022625//cytosolic large ribosomal subunit	GO:0003735//structural constituent of ribosome	GO:0006412//translation
ENSMUSG00000004948	0	11	0	0.41	0.001	0.41	8.67948	0.000489894	0.0014029	Zp3	zona pellucida glycoprotein 3 [Source:MGI Symbol;Acc:MGI:99215]	-	-	-	-	GO:0005576//extracellular region;GO:0005615//extracellular space;GO:0005886//plasma membrane;GO:0016020//membrane;GO:0016021//integral component of membrane;GO:0035805//egg coat	GO:0005515//protein binding;GO:0030246//carbohydrate binding;GO:0032190//acrosin binding;GO:0035804//structural constituent of egg coat;GO:0042802//identical protein binding;GO:0048018//receptor agonist activity	GO:0001809//positive regulation of type IV hypersensitivity;GO:0001825//blastocyst formation;GO:0002455//humoral immune response mediated by circulating immunoglobulin;GO:0002687//positive regulation of leukocyte migration;GO:0002922//positive regulation of humoral immune response;GO:0007339//binding of sperm to zona pellucida;GO:0010469//regulation of receptor activity;GO:0010513//positive regul…
ENSMUSG00000078153	0	6.79	0	0.4	0.001	0.4	8.64386	0.0156414	0.0338744	Psme2b	protease (prosome, macropain) activator subunit 2B [Source:MGI Symbol;Acc:MGI:1341073]	Organismal Systems;Genetic Information Processing	Immune system;Folding, sorting and degradation	ko04612//Antigen processing and presentation;ko03050//Proteasome	K06697;K06697	GO:0000502//proteasome complex;GO:0005654//nucleoplasm;GO:0005737//cytoplasm;GO:0008537//proteasome activator complex	GO:0005515//protein binding;GO:0042802//identical protein binding;GO:0061133//endopeptidase activator activity	GO:0010950//positive regulation of endopeptidase activity;GO:0019884//antigen processing and presentation of exogenous antigen;GO:0061136//regulation of proteasomal protein catabolic process;GO:2000045//regulation of G1/S transition of mitotic cell cycle
ENSMUSG00000089943	0	17.14	0	0.39	0.001	0.39	8.60733	3.85e-06	1.45e-05	Ugt1a5	UDP glucuronosyltransferase 1 family, polypeptide A5 [Source:MGI Symbol;Acc:MGI:3032634]	Metabolism;Human Diseases;Metabolism;Metabolism;Metabolism;Metabolism;Metabolism;Metabolism;Metabolism;Metabolism	Global and overview maps;Cancers;Metabolism of cofactors and vitamins;Lipid metabolism;Xenobiotics biodegradation and metabolism;Xenobiotics biodegradation and metabolism;Xenobiotics biodegradation and metabolism;Metabolism of cofactors and vitamins;Carbohydrate metabolism;Carbohydrate metabolism	ko01100//Metabolic pathways;ko05204//Chemical carcinogenesis;ko00830//Retinol metabolism;ko00140//Steroid hormone biosynthesis;ko00983//Drug metabolism - other enzymes;ko00982//Drug metabolism - cytochrome P450;ko00980//Metabolism of xenobiotics by cytochrome P450;ko00860//Porphyrin and chlorophyll metabolism;ko00040//Pentose and glucuronate interconversions;ko00053//Ascorbate and aldarate metabo…	K00699;K00699;K00699;K00699;K00699;K00699;K00699;K00699;K00699;K00699	GO:0005783//endoplasmic reticulum;GO:0016020//membrane;GO:0016021//integral component of membrane	GO:0015020//glucuronosyltransferase activity;GO:0016740//transferase activity;GO:0016757//transferase activity, transferring glycosyl groups;GO:0016758//transferase activity, transferring hexosyl groups;GO:0019899//enzyme binding;GO:0042803//protein homodimerization activity;GO:0046982//protein heterodimerization activity	GO:0052695//cellular glucuronidation
ENSMUSG00000015437	0	11	0	0.38	0.001	0.38	8.56986	0.000489894	0.0014029	Gzmb	granzyme B [Source:MGI Symbol;Acc:MGI:109267]	Human Diseases;Cellular Processes;Organismal Systems;Human Diseases;Human Diseases;Human Diseases;Human Diseases	Cancers;Cell growth and death;Immune system;Immune diseases;Endocrine and metabolic diseases;Immune diseases;Immune diseases	ko05202//Transcriptional misregulation in cancers;ko04210//Apoptosis;ko04650//Natural killer cell mediated cytotoxicity;ko05320//Autoimmune thyroid disease;ko04940//Type I diabetes mellitus;ko05330//Allograft rejection;ko05332//Graft-versus-host disease	K01353;K01353;K01353;K01353;K01353;K01353;K01353	GO:0005737//cytoplasm;GO:0005829//cytosol;GO:0044194//cytolytic granule	GO:0004252//serine-type endopeptidase activity;GO:0005515//protein binding;GO:0008233//peptidase activity;GO:0008236//serine-type peptidase activity;GO:0016787//hydrolase activity	GO:0001913//T cell mediated cytotoxicity;GO:0006508//proteolysis;GO:0006915//apoptotic process;GO:0008626//granzyme-mediated apoptotic signaling pathway;GO:0019835//cytolysis
ENSMUSG00000070891	0	10	0	0.37	0.001	0.37	8.53138	0.00097925	0.00266804	Gm12689	predicted gene 12689 [Source:MGI Symbol;Acc:MGI:3650433]	-	-	-	-	GO:0005575//cellular_component	GO:0003674//molecular_function	GO:0008150//biological_process
ENSMUSG00000067149	0	10	0	0.36	0.001	0.36	8.49185	0.00097925	0.00266804	Jchain	immunoglobulin joining chain [Source:MGI Symbol;Acc:MGI:96493]	-	-	-	-	GO:0005576//extracellular region;GO:0005615//extracellular space;GO:0071748//monomeric IgA immunoglobulin complex;GO:0071750//dimeric IgA immunoglobulin complex;GO:0071751//secretory IgA immunoglobulin complex;GO:0071752//secretory dimeric IgA immunoglobulin complex;GO:0071756//pentameric IgM immunoglobulin complex	GO:0003697//single-stranded DNA binding;GO:0003823//antigen binding;GO:0019862//IgA binding;GO:0030674//protein binding, bridging;GO:0031210//phosphatidylcholine binding;GO:0034987//immunoglobulin receptor binding;GO:0042803//protein homodimerization activity;GO:0042834//peptidoglycan binding	GO:0002250//adaptive immune response;GO:0003094//glomerular filtration;GO:0006959//humoral immune response;GO:0019731//antibacterial humoral response;GO:0032461//positive regulation of protein oligomerization;GO:0045087//innate immune response;GO:0060267//positive regulation of respiratory burst
ENSMUSG00000066964	0	12	0	0.33	0.001	0.33	8.36632	0.000245094	0.000732714	Tmem211	transmembrane protein 211 [Source:MGI Symbol;Acc:MGI:2685700]	-	-	-	-	GO:0005575//cellular_component;GO:0016020//membrane;GO:0016021//integral component of membrane	GO:0003674//molecular_function	GO:0008150//biological_process
ENSMUSG00000025347	0	8	0	0.32	0.001	0.32	8.32193	0.00391328	0.00956267	Mettl7b	methyltransferase like 7B [Source:MGI Symbol;Acc:MGI:1918914]	-	-	-	-	-	GO:0008168//methyltransferase activity;GO:0016740//transferase activity	GO:0032259//methylation
ENSMUSG00000040809	0	10	0	0.32	0.001	0.32	8.32193	0.00097925	0.00266804	Chil3	chitinase-like 3 [Source:MGI Symbol;Acc:MGI:1330860]	-	-	-	-	GO:0005576//extracellular region;GO:0005634//nucleus;GO:0005635//nuclear envelope;GO:0005737//cytoplasm;GO:0005783//endoplasmic reticulum;GO:0031410//cytoplasmic vesicle;GO:0048237//rough endoplasmic reticulum lumen	GO:0004563//beta-N-acetylhexosaminidase activity;GO:0004568//chitinase activity;GO:0008061//chitin binding;GO:0016787//hydrolase activity;GO:0016798//hydrolase activity, acting on glycosyl bonds;GO:0030246//carbohydrate binding	GO:0000272//polysaccharide catabolic process;GO:0005975//carbohydrate metabolic process;GO:0006032//chitin catabolic process;GO:0006954//inflammatory response;GO:0008152//metabolic process
ENSMUSG00000114635	0	10.72	0	0.32	0.001	0.32	8.32193	0.000489894	0.0014029	Gm49392	predicted gene, 49392 [Source:MGI Symbol;Acc:MGI:6121621]	-	-	-	-	-	-	-
ENSMUSG00000047261	0	9	0	0.31	0.001	0.31	8.27612	0.00195752	0.00505628	Gap43	growth associated protein 43 [Source:MGI Symbol;Acc:MGI:95639]	-	-	-	-	GO:0005737//cytoplasm;GO:0005886//plasma membrane;GO:0014069//postsynaptic density;GO:0016020//membrane;GO:0030054//cell junction;GO:0030424//axon;GO:0030425//dendrite;GO:0031527//filopodium membrane;GO:0032584//growth cone membrane;GO:0042995//cell projection;GO:0043204//perikaryon;GO:0045202//synapse;GO:0071944//cell periphery	GO:0001786//phosphatidylserine binding;GO:0005515//protein binding;GO:0005516//calmodulin binding;GO:0035727//lysophosphatidic acid binding;GO:1901981//phosphatidylinositol phosphate binding	GO:0007275//multicellular organism development;GO:0007399//nervous system development;GO:0007411//axon guidance;GO:0010001//glial cell differentiation;GO:0016198//axon choice point recognition;GO:0030154//cell differentiation;GO:0031103//axon regeneration;GO:0040008//regulation of growth;GO:0042246//tissue regeneration;GO:0045165//cell fate commitment;GO:0051489//regulation of filopodium assembly
ENSMUSG00000030653	0	24.84	0	0.3	0.001	0.3	8.22882	1.52e-08	7.34e-08	Gm45837	predicted gene 45837 [Source:MGI Symbol;Acc:MGI:5804952]	Organismal Systems;Metabolism;Environmental Information Processing;Organismal Systems;Human Diseases	Sensory system;Nucleotide metabolism;Signal transduction;Endocrine system;Substance dependence	ko04740//Olfactory transduction;ko00230//Purine metabolism;ko04022//cGMP - PKG signaling pathway;ko04925//Aldosterone synthesis and secretion;ko05032//Morphine addiction	K18283;K18283;K18283;K18283;K18283	GO:0005634//nucleus;GO:0005741//mitochondrial outer membrane;GO:0005743//mitochondrial inner membrane;GO:0005759//mitochondrial matrix;GO:0005829//cytosol;GO:0005886//plasma membrane;GO:0048471//perinuclear region of cytoplasm	GO:0004114//3',5'-cyclic-nucleotide phosphodiesterase activity;GO:0004115//3',5'-cyclic-AMP phosphodiesterase activity;GO:0004118//cGMP-stimulated cyclic-nucleotide phosphodiesterase activity;GO:0005515//protein binding;GO:0008081//phosphoric diester hydrolase activity;GO:0016787//hydrolase activity;GO:0042803//protein homodimerization activity;GO:0046872//metal ion binding;GO:0047555//3',5'-cycl…	GO:0007165//signal transduction;GO:0010628//positive regulation of gene expression;GO:0010754//negative regulation of cGMP-mediated signaling;GO:0010821//regulation of mitochondrion organization;GO:0019933//cAMP-mediated signaling;GO:0019934//cGMP-mediated signaling;GO:0043951//negative regulation of cAMP-mediated signaling;GO:0046069//cGMP catabolic process
ENSMUSG00000020566	0	9	0	0.29	0.001	0.29	8.17991	0.00195752	0.00505628	Atp6v1c2	ATPase, H+ transporting, lysosomal V1 subunit C2 [Source:MGI Symbol;Acc:MGI:1916025]	Metabolism;Human Diseases;Cellular Processes;Environmental Information Processing;Metabolism;Human Diseases;Organismal Systems;Organismal Systems	Global and overview maps;Infectious diseases;Transport and catabolism;Signal transduction;Energy metabolism;Immune diseases;Nervous system;Excretory system	ko01100//Metabolic pathways;ko05165//Human papillomavirus infection;ko04145//Phagosome;ko04150//mTOR signaling pathway;ko00190//Oxidative phosphorylation;ko05323//Rheumatoid arthritis;ko04721//Synaptic vesicle cycle;ko04966//Collecting duct acid secretion	K02148;K02148;K02148;K02148;K02148;K02148;K02148;K02148	GO:0000221//vacuolar proton-transporting V-type ATPase, V1 domain;GO:0033180//proton-transporting V-type ATPase, V1 domain	GO:0008553//hydrogen-exporting ATPase activity, phosphorylative mechanism;GO:0015078//hydrogen ion transmembrane transporter activity;GO:0046961//proton-transporting ATPase activity, rotational mechanism;GO:0046983//protein dimerization activity	GO:0006811//ion transport;GO:0030177//positive regulation of Wnt signaling pathway;GO:1902600//hydrogen ion transmembrane transport
ENSMUSG00000033220	0	10	0	0.29	0.001	0.29	8.17991	0.00097925	0.00266804	Rac2	Rac family small GTPase 2 [Source:MGI Symbol;Acc:MGI:97846]	Human Diseases;Environmental Information Processing;Human Diseases;Environmental Information Processing;Cellular Processes;Environmental Information Processing;Cellular Processes;Environmental Information Processing;Organismal Systems;Organismal Systems;Environmental Information Processing;Human Diseases;Organismal Systems;Environmental Information Processing;Organismal Systems;Human Diseases;Hum…	Cancers;Signal transduction;Infectious diseases;Signal transduction;Cell motility;Signal transduction;Cellular community - eukaryotes;Signal transduction;Immune system;Development;Signal transduction;Cardiovascular diseases;Immune system;Signal transduction;Immune system;Cancers;Cancers;Immune system;Cardiovascular diseases;Cancers;Cellular community - eukaryotes;Immune system;Immune system;Signa…	ko05200//Pathways in cancer;ko04010//MAPK signaling pathway;ko05163//Human cytomegalovirus infection;ko04014//Ras signaling pathway;ko04810//Regulation of actin cytoskeleton;ko04015//Rap1 signaling pathway;ko04510//Focal adhesion;ko04024//cAMP signaling pathway;ko04062//Chemokine signaling pathway;ko04360//Axon guidance;ko04310//Wnt signaling pathway;ko05418//Fluid shear stress and atherosclerosi…	K07860;K07860;K07860;K07860;K07860;K07860;K07860;K07860;K07860;K07860;K07860;K07860;K07860;K07860;K07860;K07860;K07860;K07860;K07860;K07860;K07860;K07860;K07860;K07860	GO:0005622//intracellular;GO:0005635//nuclear envelope;GO:0005737//cytoplasm;GO:0005829//cytosol;GO:0005884//actin filament;GO:0005886//plasma membrane;GO:0005938//cell cortex;GO:0016020//membrane;GO:0030027//lamellipodium;GO:0042995//cell projection	GO:0000166//nucleotide binding;GO:0003924//GTPase activity;GO:0005525//GTP binding;GO:0019887//protein kinase regulator activity;GO:0019901//protein kinase binding	GO:0006935//chemotaxis;GO:0007015//actin filament organization;GO:0007163//establishment or maintenance of cell polarity;GO:0007186//G-protein coupled receptor signaling pathway;GO:0007264//small GTPase mediated signal transduction;GO:0007266//Rho protein signal transduction;GO:0008045//motor neuron axon guidance;GO:0008284//positive regulation of cell proliferation;GO:0008360//regulation of cell…
ENSMUSG00000036136	0	18	0	0.29	0.001	0.29	8.17991	1.93e-06	7.5e-06	Fam110c	family with sequence similarity 110, member C [Source:MGI Symbol;Acc:MGI:1918813]	-	-	-	-	GO:0000922//spindle pole;GO:0005634//nucleus;GO:0005737//cytoplasm;GO:0005815//microtubule organizing center;GO:0005856//cytoskeleton;GO:0005874//microtubule;GO:0005938//cell cortex	GO:0043014//alpha-tubulin binding	GO:0030335//positive regulation of cell migration;GO:0051897//positive regulation of protein kinase B signaling;GO:0060491//regulation of cell projection assembly
ENSMUSG00000070687	0	14	0	0.29	0.001	0.29	8.17991	6.14e-05	0.000199331	Htr1d	5-hydroxytryptamine (serotonin) receptor 1D [Source:MGI Symbol;Acc:MGI:96276]	Environmental Information Processing;Environmental Information Processing;Organismal Systems;Organismal Systems	Signaling molecules and interaction;Signal transduction;Nervous system;Sensory system	ko04080//Neuroactive ligand-receptor interaction;ko04024//cAMP signaling pathway;ko04726//Serotonergic synapse;ko04742//Taste transduction	K04153;K04153;K04153;K04153	GO:0005886//plasma membrane;GO:0005887//integral component of plasma membrane;GO:0016020//membrane;GO:0016021//integral component of membrane;GO:0030425//dendrite	GO:0004930//G-protein coupled receptor activity;GO:0004993//G-protein coupled serotonin receptor activity;GO:0030594//neurotransmitter receptor activity;GO:0051378//serotonin binding	GO:0006939//smooth muscle contraction;GO:0007165//signal transduction;GO:0007186//G-protein coupled receptor signaling pathway;GO:0007187//G-protein coupled receptor signaling pathway, coupled to cyclic nucleotide second messenger;GO:0007193//adenylate cyclase-inhibiting G-protein coupled receptor signaling pathway;GO:0007268//synaptic transmission;GO:0009636//response to toxic substance;GO:00148…
ENSMUSG00000025955	0	10	0	0.28	0.001	0.28	8.12928	0.00097925	0.00266804	Akr1cl	aldo-keto reductase family 1, member C-like [Source:MGI Symbol;Acc:MGI:1918111]	-	-	-	-	GO:0005737//cytoplasm;GO:0005829//cytosol	GO:0004032//alditol:NADP+ 1-oxidoreductase activity;GO:0004033//aldo-keto reductase (NADP) activity;GO:0008106//alcohol dehydrogenase (NADP+) activity;GO:0016229//steroid dehydrogenase activity;GO:0016491//oxidoreductase activity;GO:0047086//ketosteroid monooxygenase activity	GO:0008202//steroid metabolic process;GO:0055114//oxidation-reduction process
ENSMUSG00000022126	0	14	0	0.27	0.001	0.27	8.07682	6.14e-05	0.000199331	Acod1	aconitate decarboxylase 1 [Source:MGI Symbol;Acc:MGI:103206]	-	-	-	-	-	GO:0016829//lyase activity;GO:0047613//aconitate decarboxylase activity	GO:0002760//positive regulation of antimicrobial humoral response;GO:0006952//defense response;GO:0071222//cellular response to lipopolysaccharide;GO:0072573//tolerance induction to lipopolysaccharide
ENSMUSG00000070388	0	9	0	0.26	0.001	0.26	8.02237	0.00195752	0.00505628	Fbxo39	F-box protein 39 [Source:MGI Symbol;Acc:MGI:3505735]	-	-	-	-	GO:0019005//SCF ubiquitin ligase complex	GO:0003674//molecular_function;GO:0005515//protein binding	GO:0031146//SCF-dependent proteasomal ubiquitin-dependent protein catabolic process
ENSMUSG00000074449	0	13.31	0	0.26	0.001	0.26	8.02237	6.14e-05	0.000199331	Gm15319	predicted gene 15319 [Source:MGI Symbol;Acc:MGI:3796981]	-	-	-	-	GO:0005575//cellular_component	GO:0003674//molecular_function;GO:0005515//protein binding	GO:0008150//biological_process
ENSMUSG00000029223	0	6	0	0.25	0.001	0.25	7.96578	0.0156414	0.0338744	Uchl1	ubiquitin carboxy-terminal hydrolase L1 [Source:MGI Symbol;Acc:MGI:103149]	Human Diseases	Neurodegenerative diseases	ko05012//Parkinson disease	K05611	GO:0005622//intracellular;GO:0005654//nucleoplasm;GO:0005737//cytoplasm;GO:0005783//endoplasmic reticulum;GO:0005789//endoplasmic reticulum membrane;GO:0005829//cytosol;GO:0005886//plasma membrane;GO:0016020//membrane;GO:0030424//axon;GO:0043025//neuronal cell body;GO:0043209//myelin sheath;GO:0044306//neuron projection terminus;GO:1904115//axon cytoplasm	GO:0004197//cysteine-type endopeptidase activity;GO:0004843//thiol-dependent ubiquitin-specific protease activity;GO:0008233//peptidase activity;GO:0008234//cysteine-type peptidase activity;GO:0008242//omega peptidase activity;GO:0016787//hydrolase activity;GO:0016874//ligase activity;GO:0031625//ubiquitin protein ligase binding;GO:0031694//alpha-2A adrenergic receptor binding;GO:0036459//thiol-d…	GO:0002931//response to ischemia;GO:0006508//proteolysis;GO:0006511//ubiquitin-dependent protein catabolic process;GO:0007409//axonogenesis;GO:0007412//axon target recognition;GO:0007628//adult walking behavior;GO:0008283//cell proliferation;GO:0016579//protein deubiquitination;GO:0019233//sensory perception of pain;GO:0019896//axon transport of mitochondrion;GO:0042755//eating behavior;GO:004340…
ENSMUSG00000028528	0	7	0	0.24	0.001	0.24	7.90689	0.00782344	0.0179623	Dnajc6	DnaJ heat shock protein family (Hsp40) member C6 [Source:MGI Symbol;Acc:MGI:1919935]	Cellular Processes	Transport and catabolism	ko04144//Endocytosis	K09526	GO:0005737//cytoplasm;GO:0014069//postsynaptic density;GO:0031982//vesicle;GO:0043231//intracellular membrane-bounded organelle;GO:0045202//synapse;GO:0098793//presynapse	GO:0004721//phosphoprotein phosphatase activity;GO:0004725//protein tyrosine phosphatase activity;GO:0016787//hydrolase activity;GO:0017124//SH3 domain binding;GO:0030276//clathrin binding	GO:0006470//protein dephosphorylation;GO:0006898//receptor-mediated endocytosis;GO:0016191//synaptic vesicle uncoating;GO:0035335//peptidyl-tyrosine dephosphorylation;GO:0072318//clathrin coat disassembly;GO:0072583//clathrin-mediated endocytosis;GO:2000369//regulation of clathrin-mediated endocytosis
ENSMUSG00000030156	0	8	0	0.24	0.001	0.24	7.90689	0.00391328	0.00956267	Cd69	CD69 antigen [Source:MGI Symbol;Acc:MGI:88343]	-	-	-	-	GO:0009897//external side of plasma membrane;GO:0009986//cell surface;GO:0016020//membrane;GO:0016021//integral component of membrane;GO:0032991//macromolecular complex	GO:0005509//calcium ion binding;GO:0030246//carbohydrate binding;GO:0042803//protein homodimerization activity	GO:0035690//cellular response to drug
ENSMUSG00000032068	0	8	0	0.24	0.001	0.24	7.90689	0.00391328	0.00956267	Plet1	placenta expressed transcript 1 [Source:MGI Symbol;Acc:MGI:1923759]	-	-	-	-	GO:0005886//plasma membrane;GO:0009897//external side of plasma membrane;GO:0016020//membrane;GO:0016324//apical plasma membrane;GO:0031225//anchored component of membrane	-	GO:0001953//negative regulation of cell-matrix adhesion;GO:0030154//cell differentiation;GO:0030335//positive regulation of cell migration;GO:0035313//wound healing, spreading of epidermal cells
ENSMUSG00000052384	0	8	0	0.24	0.001	0.24	7.90689	0.00391328	0.00956267	Nrros	negative regulator of reactive oxygen species [Source:MGI Symbol;Acc:MGI:2445095]	-	-	-	-	GO:0005576//extracellular region;GO:0005783//endoplasmic reticulum;GO:0005789//endoplasmic reticulum membrane;GO:0005886//plasma membrane;GO:0009986//cell surface;GO:0016020//membrane;GO:0016021//integral component of membrane	GO:0005515//protein binding;GO:0019838//growth factor binding;GO:0050431//transforming growth factor beta binding	GO:0006801//superoxide metabolic process;GO:0006954//inflammatory response;GO:0006955//immune response;GO:0007179//transforming growth factor beta receptor signaling pathway;GO:0014005//microglia development;GO:0030433//ER-associated ubiquitin-dependent protein catabolic process;GO:0035583//sequestering of TGFbeta in extracellular matrix;GO:0036364//transforming growth factor beta1 activation
ENSMUSG00000055228	0	7.92	0	0.24	0.001	0.24	7.90689	0.00391328	0.00956267	Zfp935	zinc finger protein 935 [Source:MGI Symbol;Acc:MGI:1918758]	-	-	-	-	GO:0005575//cellular_component;GO:0005622//intracellular	GO:0003676//nucleic acid binding	GO:0006355//regulation of transcription, DNA-templated
ENSMUSG00000007682	0	27	0	0.23	0.001	0.23	7.84549	1.9e-09	9.98e-09	Dio2	deiodinase, iodothyronine, type II [Source:MGI Symbol;Acc:MGI:1338833]	Organismal Systems	Endocrine system	ko04919//Thyroid hormone signaling pathway	K17904	GO:0016020//membrane;GO:0016021//integral component of membrane	GO:0004800//thyroxine 5'-deiodinase activity;GO:0016491//oxidoreductase activity;GO:0031625//ubiquitin protein ligase binding	GO:0006590//thyroid hormone generation;GO:0009409//response to cold;GO:0042403//thyroid hormone metabolic process;GO:0042404//thyroid hormone catabolic process;GO:0042446//hormone biosynthetic process;GO:0055114//oxidation-reduction process;GO:0070460//thyroid-stimulating hormone secretion
ENSMUSG00000029586	0	10	0	0.23	0.001	0.23	7.84549	0.00097925	0.00266804	Spdye4b	speedy/RINGO cell cycle regulator family, member E4B [Source:MGI Symbol;Acc:MGI:3612701]	Cellular Processes;Organismal Systems	Cell growth and death;Endocrine system	ko04114//Oocyte meiosis;ko04914//Progesterone-mediated oocyte maturation	K08694;K08694	GO:0005575//cellular_component	GO:0019901//protein kinase binding	-
ENSMUSG00000083282	0	9	0	0.23	0.001	0.23	7.84549	0.00195752	0.00505628	Ctsf	cathepsin F [Source:MGI Symbol;Acc:MGI:1861434]	Cellular Processes;Cellular Processes	Cell growth and death;Transport and catabolism	ko04210//Apoptosis;ko04142//Lysosome	K01373;K01373	GO:0005615//extracellular space;GO:0005764//lysosome	GO:0004197//cysteine-type endopeptidase activity;GO:0008233//peptidase activity;GO:0008234//cysteine-type peptidase activity;GO:0016787//hydrolase activity	GO:0006508//proteolysis;GO:0051603//proteolysis involved in cellular protein catabolic process
ENSMUSG00000027338	0	8.42	0	0.22	0.001	0.22	7.78136	0.00391328	0.00956267	Prnd	prion like protein doppel [Source:MGI Symbol;Acc:MGI:1346999]	-	-	-	-	GO:0005886//plasma membrane;GO:0016020//membrane;GO:0031225//anchored component of membrane;GO:0031362//anchored component of external side of plasma membrane	GO:0005507//copper ion binding;GO:0005515//protein binding;GO:0046872//metal ion binding	GO:0006878//cellular copper ion homeostasis;GO:0007338//single fertilization;GO:0007340//acrosome reaction;GO:0051260//protein homooligomerization
ENSMUSG00000020826	0	16	0	0.2	0.001	0.2	7.64386	7.69e-06	2.8e-05	Nos2	nitric oxide synthase 2, inducible [Source:MGI Symbol;Acc:MGI:97361]	Metabolism;Human Diseases;Environmental Information Processing;Human Diseases;Environmental Information Processing;Organismal Systems;Human Diseases;Human Diseases;Environmental Information Processing;Human Diseases;Human Diseases;Cellular Processes;Human Diseases;Human Diseases;Human Diseases;Metabolism;Metabolism	Global and overview maps;Cancers;Signal transduction;Infectious diseases;Signal transduction;Endocrine system;Infectious diseases;Infectious diseases;Signal transduction;Infectious diseases;Cancers;Transport and catabolism;Infectious diseases;Infectious diseases;Infectious diseases;Amino acid metabolism;Amino acid metabolism	ko01100//Metabolic pathways;ko05200//Pathways in cancer;ko04020//Calcium signaling pathway;ko05152//Tuberculosis;ko04371//Apelin signaling pathway;ko04926//Relaxin signaling pathway;ko05145//Toxoplasmosis;ko05146//Amoebiasis;ko04066//HIF-1 signaling pathway;ko05142//Chagas disease (American trypanosomiasis);ko05222//Small cell lung cancer;ko04146//Peroxisome;ko05132//Salmonella infection;ko05133/…	K13241;K13241;K13241;K13241;K13241;K13241;K13241;K13241;K13241;K13241;K13241;K13241;K13241;K13241;K13241;K13241;K13241	GO:0005615//extracellular space;GO:0005634//nucleus;GO:0005737//cytoplasm;GO:0005777//peroxisome;GO:0005829//cytosol;GO:0005886//plasma membrane;GO:0012506//vesicle membrane;GO:0030863//cortical cytoskeleton;GO:0048471//perinuclear region of cytoplasm	GO:0003779//actin binding;GO:0003958//NADPH-hemoprotein reductase activity;GO:0004517//nitric-oxide synthase activity;GO:0005515//protein binding;GO:0005516//calmodulin binding;GO:0008013//beta-catenin binding;GO:0008603//cAMP-dependent protein kinase regulator activity;GO:0010181//FMN binding;GO:0016491//oxidoreductase activity;GO:0019901//protein kinase binding;GO:0020037//heme binding;GO:00346…	GO:0001666//response to hypoxia;GO:0006527//arginine catabolic process;GO:0006801//superoxide metabolic process;GO:0006809//nitric oxide biosynthetic process;GO:0006954//inflammatory response;GO:0007263//nitric oxide mediated signal transduction;GO:0007623//circadian rhythm;GO:0009617//response to bacterium;GO:0009725//response to hormone;GO:0010629//negative regulation of gene expression;GO:0018…
ENSMUSG00000052396	0	7	0	0.2	0.001	0.2	7.64386	0.00782344	0.0179623	Mogat2	monoacylglycerol O-acyltransferase 2 [Source:MGI Symbol;Acc:MGI:2663253]	Metabolism;Organismal Systems	Lipid metabolism;Digestive system	ko00561//Glycerolipid metabolism;ko04975//Fat digestion and absorption	K14457;K14457	GO:0005737//cytoplasm;GO:0005783//endoplasmic reticulum;GO:0005789//endoplasmic reticulum membrane;GO:0016020//membrane;GO:0016021//integral component of membrane;GO:0048471//perinuclear region of cytoplasm;GO:1990578//perinuclear endoplasmic reticulum membrane	GO:0003846//2-acylglycerol O-acyltransferase activity;GO:0016407//acetyltransferase activity;GO:0016740//transferase activity;GO:0016746//transferase activity, transferring acyl groups;GO:0016747//transferase activity, transferring acyl groups other than amino-acyl groups	GO:0006071//glycerol metabolic process;GO:0006629//lipid metabolic process;GO:0006651//diacylglycerol biosynthetic process;GO:0019432//triglyceride biosynthetic process;GO:0046462//monoacylglycerol metabolic process;GO:0050892//intestinal absorption
ENSMUSG00000070616	0	6.27	0	0.2	0.001	0.2	7.64386	0.0156414	0.0338744	Gm13040	predicted gene 13040 [Source:MGI Symbol;Acc:MGI:3649498]	-	-	-	-	GO:0005575//cellular_component;GO:0005737//cytoplasm	GO:0003674//molecular_function	GO:0008150//biological_process;GO:0008284//positive regulation of cell proliferation;GO:0043066//negative regulation of apoptotic process;GO:0045596//negative regulation of cell differentiation;GO:0045892//negative regulation of transcription, DNA-templated
ENSMUSG00000047945	0	6	0	0.19	0.001	0.19	7.56986	0.0156414	0.0338744	Marcksl1	MARCKS-like 1 [Source:MGI Symbol;Acc:MGI:97143]	Organismal Systems;Human Diseases	Immune system;Infectious diseases	ko04666//Fc gamma R-mediated phagocytosis;ko05140//Leishmaniasis	K13536;K13536	GO:0005737//cytoplasm;GO:0005856//cytoskeleton;GO:0005886//plasma membrane;GO:0008021//synaptic vesicle;GO:0016020//membrane;GO:0099523//presynaptic cytosol	GO:0003779//actin binding;GO:0005516//calmodulin binding	GO:0008284//positive regulation of cell proliferation;GO:0099509//regulation of presynaptic cytosolic calcium ion concentration
ENSMUSG00000048424	0	8	0	0.19	0.001	0.19	7.56986	0.00391328	0.00956267	Ranbp3l	RAN binding protein 3-like [Source:MGI Symbol;Acc:MGI:2444654]	-	-	-	-	GO:0005623//cell	GO:0046332//SMAD binding	GO:0046907//intracellular transport
ENSMUSG00000062593	0	7	0	0.19	0.001	0.19	7.56986	0.00782344	0.0179623	Gm49339	predicted gene, 49339 [Source:MGI Symbol;Acc:MGI:6121530]	-	-	-	-	GO:0005886//plasma membrane;GO:0009897//external side of plasma membrane;GO:0016020//membrane;GO:0016021//integral component of membrane	-	GO:0001780//neutrophil homeostasis;GO:0002250//adaptive immune response;GO:0002376//immune system process;GO:0002437//inflammatory response to antigenic stimulus;GO:0006954//inflammatory response;GO:0007596//blood coagulation;GO:0009611//response to wounding;GO:0009624//response to nematode;GO:0009991//response to extracellular stimulus;GO:0032496//response to lipopolysaccharide;GO:0035739//CD4-p…
ENSMUSG00000006587	0	6	0	0.18	0.001	0.18	7.49185	0.0156414	0.0338744	Snai3	snail family zinc finger 3 [Source:MGI Symbol;Acc:MGI:1353563]	-	-	-	-	GO:0005634//nucleus;GO:0005667//transcription factor complex	GO:0000977//RNA polymerase II regulatory region sequence-specific DNA binding;GO:0000978//RNA polymerase II core promoter proximal region sequence-specific DNA binding;GO:0000981//RNA polymerase II transcription factor activity, sequence-specific DNA binding;GO:0001227//transcriptional repressor activity, RNA polymerase II transcription regulatory region sequence-specific binding;GO:0003676//nucl…	GO:0000122//negative regulation of transcription from RNA polymerase II promoter;GO:0006355//regulation of transcription, DNA-templated;GO:0006357//regulation of transcription from RNA polymerase II promoter
ENSMUSG00000028238	0	9	0	0.18	0.001	0.18	7.49185	0.00195752	0.00505628	Atp6v0d2	ATPase, H+ transporting, lysosomal V0 subunit D2 [Source:MGI Symbol;Acc:MGI:1924415]	Metabolism;Human Diseases;Human Diseases;Human Diseases;Cellular Processes;Metabolism;Cellular Processes;Human Diseases;Organismal Systems;Organismal Systems	Global and overview maps;Infectious diseases;Cancers;Infectious diseases;Transport and catabolism;Energy metabolism;Transport and catabolism;Immune diseases;Nervous system;Excretory system	ko01100//Metabolic pathways;ko05165//Human papillomavirus infection;ko05203//Viral carcinogenesis;ko05152//Tuberculosis;ko04145//Phagosome;ko00190//Oxidative phosphorylation;ko04142//Lysosome;ko05323//Rheumatoid arthritis;ko04721//Synaptic vesicle cycle;ko04966//Collecting duct acid secretion	K02146;K02146;K02146;K02146;K02146;K02146;K02146;K02146;K02146;K02146	GO:0005765//lysosomal membrane;GO:0005768//endosome;GO:0005769//early endosome;GO:0016020//membrane;GO:0016324//apical plasma membrane;GO:0016471//vacuolar proton-transporting V-type ATPase complex;GO:0033179//proton-transporting V-type ATPase, V0 domain;GO:0033181//plasma membrane proton-transporting V-type ATPase complex	GO:0008553//hydrogen-exporting ATPase activity, phosphorylative mechanism;GO:0015078//hydrogen ion transmembrane transporter activity;GO:0046961//proton-transporting ATPase activity, rotational mechanism	GO:0006811//ion transport;GO:0007034//vacuolar transport;GO:0007035//vacuolar acidification;GO:1902600//hydrogen ion transmembrane transport
ENSMUSG00000049230	0	6.68	0	0.18	0.001	0.18	7.49185	0.0156414	0.0338744	Gm9833	predicted gene 9833 [Source:MGI Symbol;Acc:MGI:3641855]	-	-	-	-	GO:0005634//nucleus;GO:0005737//cytoplasm;GO:0071014//post-mRNA release spliceosomal complex;GO:1990904//ribonucleoprotein complex	GO:0000978//RNA polymerase II core promoter proximal region sequence-specific DNA binding;GO:0000981//RNA polymerase II transcription factor activity, sequence-specific DNA binding;GO:0001227//transcriptional repressor activity, RNA polymerase II transcription regulatory region sequence-specific binding;GO:0003676//nucleic acid binding;GO:0003677//DNA binding;GO:0003697//single-stranded DNA bindi…	GO:0000122//negative regulation of transcription from RNA polymerase II promoter;GO:2000815//regulation of mRNA stability involved in response to oxidative stress
ENSMUSG00000067231	0	7	0	0.18	0.001	0.18	7.49185	0.00782344	0.0179623	Cyp2c65	cytochrome P450, family 2, subfamily c, polypeptide 65 [Source:MGI Symbol;Acc:MGI:1919553]	Metabolism;Organismal Systems;Organismal Systems;Human Diseases;Metabolism;Metabolism;Metabolism;Metabolism	Global and overview maps;Nervous system;Sensory system;Cancers;Metabolism of cofactors and vitamins;Lipid metabolism;Lipid metabolism;Lipid metabolism	ko01100//Metabolic pathways;ko04726//Serotonergic synapse;ko04750//Inflammatory mediator regulation of TRP channels;ko05204//Chemical carcinogenesis;ko00830//Retinol metabolism;ko00590//Arachidonic acid metabolism;ko00140//Steroid hormone biosynthesis;ko00591//Linoleic acid metabolism	K07413;K07413;K07413;K07413;K07413;K07413;K07413;K07413	GO:0005737//cytoplasm;GO:0043231//intracellular membrane-bounded organelle	GO:0004497//monooxygenase activity;GO:0005506//iron ion binding;GO:0008144//drug binding;GO:0008390//testosterone 16-alpha-hydroxylase activity;GO:0008392//arachidonic acid epoxygenase activity;GO:0008395//steroid hydroxylase activity;GO:0016491//oxidoreductase activity;GO:0016705//oxidoreductase activity, acting on paired donors, with incorporation or reduction of molecular oxygen;GO:0016712//ox…	GO:0006082//organic acid metabolic process;GO:0006805//xenobiotic metabolic process;GO:0019373//epoxygenase P450 pathway;GO:0042738//exogenous drug catabolic process;GO:0055114//oxidation-reduction process
ENSMUSG00000078173	0	6.43	0	0.18	0.001	0.18	7.49185	0.0156414	0.0338744	Lenep	lens epithelial protein [Source:MGI Symbol;Acc:MGI:1930020]	-	-	-	-	GO:0005737//cytoplasm	GO:0003674//molecular_function	GO:0007275//multicellular organism development;GO:0008150//biological_process
ENSMUSG00000094958	0	6.03	0	0.17	0.001	0.17	7.40939	0.0156414	0.0338744	3110021N24Rik	RIKEN cDNA 3110021N24 gene [Source:MGI Symbol;Acc:MGI:1920383]	-	-	-	-	GO:0005575//cellular_component	GO:0003674//molecular_function	GO:0008150//biological_process
ENSMUSG00000108127	0	6	0	0.17	0.001	0.17	7.40939	0.0156414	0.0338744	Gm12845	predicted gene 12845 [Source:MGI Symbol;Acc:MGI:3651666]	-	-	-	-	GO:0000790//nuclear chromatin;GO:0005634//nucleus;GO:0005667//transcription factor complex;GO:0031519//PcG protein complex	GO:0000978//RNA polymerase II core promoter proximal region sequence-specific DNA binding;GO:0000980//RNA polymerase II distal enhancer sequence-specific DNA binding;GO:0003676//nucleic acid binding;GO:0003677//DNA binding;GO:0043565//sequence-specific DNA binding	-
ENSMUSG00000058976	0	7	0	0.16	0.001	0.16	7.32193	0.00782344	0.0179623	Usp17lc	ubiquitin specific peptidase 17-like C [Source:MGI Symbol;Acc:MGI:107698]	-	-	-	-	GO:0005634//nucleus;GO:0005783//endoplasmic reticulum	GO:0004197//cysteine-type endopeptidase activity;GO:0004843//thiol-dependent ubiquitin-specific protease activity;GO:0008233//peptidase activity;GO:0008234//cysteine-type peptidase activity;GO:0016787//hydrolase activity;GO:0036459//thiol-dependent ubiquitinyl hydrolase activity	GO:0006508//proteolysis;GO:0006511//ubiquitin-dependent protein catabolic process;GO:0016579//protein deubiquitination;GO:0042981//regulation of apoptotic process;GO:0043009//chordate embryonic development
ENSMUSG00000054986	0	8	0	0.15	0.001	0.15	7.22882	0.00391328	0.00956267	Sec14l3	SEC14-like lipid binding 3 [Source:MGI Symbol;Acc:MGI:3617848]	-	-	-	-	-	GO:0003674//molecular_function	GO:0008150//biological_process
ENSMUSG00000063142	0	6	0	0.14	0.001	0.14	7.12928	0.0156414	0.0338744	Kcnma1	potassium large conductance calcium-activated channel, subfamily M, alpha member 1 [Source:MGI Symbol;Acc:MGI:99923]	Environmental Information Processing;Organismal Systems;Organismal Systems;Organismal Systems;Organismal Systems;Organismal Systems	Signal transduction;Circulatory system;Digestive system;Endocrine system;Digestive system;Endocrine system	ko04022//cGMP - PKG signaling pathway;ko04270//Vascular smooth muscle contraction;ko04972//Pancreatic secretion;ko04911//Insulin secretion;ko04970//Salivary secretion;ko04924//Renin secretion	K04936;K04936;K04936;K04936;K04936;K04936	GO:0005901//caveola;GO:0008076//voltage-gated potassium channel complex;GO:0016020//membrane;GO:0016021//integral component of membrane;GO:0016324//apical plasma membrane	GO:0003779//actin binding;GO:0005216//ion channel activity;GO:0005249//voltage-gated potassium channel activity;GO:0015269//calcium-activated potassium channel activity;GO:0060072//large conductance calcium-activated potassium channel activity	GO:0001666//response to hypoxia;GO:0006811//ion transport;GO:0006813//potassium ion transport;GO:0006970//response to osmotic stress;GO:0030007//cellular potassium ion homeostasis;GO:0034220//ion transmembrane transport;GO:0034465//response to carbon monoxide;GO:0042391//regulation of membrane potential;GO:0043065//positive regulation of apoptotic process;GO:0045794//negative regulation of cell v…
ENSMUSG00000000204	0	10	0	0.13	0.001	0.13	7.02237	0.00097925	0.00266804	Slfn4	schlafen 4 [Source:MGI Symbol;Acc:MGI:1329010]	-	-	-	-	GO:0005575//cellular_component	GO:0003674//molecular_function;GO:0005524//ATP binding	GO:0009617//response to bacterium
ENSMUSG00000072419	0	6	0	0.13	0.001	0.13	7.02237	0.0156414	0.0338744	Dppa2	developmental pluripotency associated 2 [Source:MGI Symbol;Acc:MGI:2157523]	-	-	-	-	GO:0005634//nucleus	GO:0003682//chromatin binding	GO:0019827//stem cell population maintenance;GO:0031060//regulation of histone methylation;GO:0060484//lung-associated mesenchyme development;GO:2000648//positive regulation of stem cell proliferation
ENSMUSG00000029417	0	7	0	0.12	0.001	0.12	6.90689	0.00782344	0.0179623	Cxcl9	chemokine (C-X-C motif) ligand 9 [Source:MGI Symbol;Acc:MGI:1352449]	Environmental Information Processing;Organismal Systems;Organismal Systems	Signaling molecules and interaction;Immune system;Immune system	ko04060//Cytokine-cytokine receptor interaction;ko04062//Chemokine signaling pathway;ko04620//Toll-like receptor signaling pathway	K05416;K05416;K05416	GO:0005576//extracellular region;GO:0005615//extracellular space;GO:0009897//external side of plasma membrane	GO:0005125//cytokine activity;GO:0008009//chemokine activity;GO:0048248//CXCR3 chemokine receptor binding	GO:0006935//chemotaxis;GO:0006952//defense response;GO:0006954//inflammatory response;GO:0006955//immune response;GO:0007189//adenylate cyclase-activating G-protein coupled receptor signaling pathway;GO:0009617//response to bacterium;GO:0030593//neutrophil chemotaxis;GO:0030595//leukocyte chemotaxis;GO:0042127//regulation of cell proliferation;GO:0045663//positive regulation of myoblast different…
ENSMUSG00000030142	0	6	0	0.12	0.001	0.12	6.90689	0.0156414	0.0338744	Clec4e	C-type lectin domain family 4, member e [Source:MGI Symbol;Acc:MGI:1861232]	Human Diseases;Organismal Systems	Infectious diseases;Immune system	ko05152//Tuberculosis;ko04625//C-type lectin receptor signaling pathway	K10059;K10059	GO:0016020//membrane;GO:0016021//integral component of membrane	GO:0005509//calcium ion binding;GO:0005515//protein binding;GO:0030246//carbohydrate binding;GO:0038023//signaling receptor activity;GO:0038187//pattern recognition receptor activity;GO:0046872//metal ion binding	GO:0002221//pattern recognition receptor signaling pathway;GO:0002292//T cell differentiation involved in immune response;GO:0002376//immune system process;GO:0006955//immune response;GO:0038094//Fc-gamma receptor signaling pathway;GO:0042742//defense response to bacterium;GO:0045087//innate immune response;GO:0050715//positive regulation of cytokine secretion
ENSMUSG00000034796	0	6	0	0.12	0.001	0.12	6.90689	0.0156414	0.0338744	Cpne7	copine VII [Source:MGI Symbol;Acc:MGI:2142747]	-	-	-	-	GO:0005634//nucleus;GO:0005737//cytoplasm;GO:0005886//plasma membrane;GO:0016020//membrane	GO:0005544//calcium-dependent phospholipid binding	GO:0071277//cellular response to calcium ion
ENSMUSG00000111409	0	7.45	0	0.12	0.001	0.12	6.90689	0.00782344	0.0179623	Gm49380	predicted gene, 49380 [Source:MGI Symbol;Acc:MGI:6121601]	-	-	-	-	GO:0005783//endoplasmic reticulum;GO:0005789//endoplasmic reticulum membrane;GO:0016020//membrane;GO:0016021//integral component of membrane	GO:0016740//transferase activity;GO:0046872//metal ion binding;GO:0061630//ubiquitin protein ligase activity	GO:0007032//endosome organization;GO:0016567//protein ubiquitination;GO:0032479//regulation of type I interferon production;GO:0050687//negative regulation of defense response to virus;GO:0070979//protein K11-linked ubiquitination
ENSMUSG00000025557	0	7	0	0.11	0.001	0.11	6.78136	0.00782344	0.0179623	Slc15a1	solute carrier family 15 (oligopeptide transporter), member 1 [Source:MGI Symbol;Acc:MGI:1861376]	Organismal Systems	Digestive system	ko04974//Protein digestion and absorption	K14206	GO:0005887//integral component of plasma membrane;GO:0005903//brush border;GO:0016020//membrane;GO:0016021//integral component of membrane	GO:0005215//transporter activity;GO:0005427//proton-dependent oligopeptide secondary active transmembrane transporter activity;GO:0015293//symporter activity;GO:0015333//peptide:proton symporter activity;GO:0016248//channel inhibitor activity;GO:0022857//transmembrane transporter activity;GO:0035673//oligopeptide transmembrane transporter activity;GO:0071916//dipeptide transmembrane transporter a…	GO:0006857//oligopeptide transport;GO:0015031//protein transport;GO:0015833//peptide transport;GO:0035442//dipeptide transmembrane transport;GO:0035672//oligopeptide transmembrane transport;GO:0051956//negative regulation of amino acid transport;GO:0055085//transmembrane transport;GO:1902600//hydrogen ion transmembrane transport
ENSMUSG00000046805	0	10	0	0.11	0.001	0.11	6.78136	0.00097925	0.00266804	Mpeg1	macrophage expressed gene 1 [Source:MGI Symbol;Acc:MGI:1333743]	-	-	-	-	GO:0016020//membrane;GO:0016021//integral component of membrane	-	-
ENSMUSG00000041245	0	14	0	0.1	0.001	0.1	6.64386	6.14e-05	0.000199331	Wnk3	WNK lysine deficient protein kinase 3 [Source:MGI Symbol;Acc:MGI:2652875]	-	-	-	-	GO:0005737//cytoplasm;GO:0005829//cytosol;GO:0005912//adherens junction;GO:0005923//bicellular tight junction	GO:0000166//nucleotide binding;GO:0004672//protein kinase activity;GO:0004674//protein serine/threonine kinase activity;GO:0005524//ATP binding;GO:0016301//kinase activity;GO:0016740//transferase activity;GO:0019869//chloride channel inhibitor activity;GO:0019870//potassium channel inhibitor activity	GO:0006468//protein phosphorylation;GO:0010765//positive regulation of sodium ion transport;GO:0010766//negative regulation of sodium ion transport;GO:0010800//positive regulation of peptidyl-threonine phosphorylation;GO:0016310//phosphorylation;GO:0032414//positive regulation of ion transmembrane transporter activity;GO:0035556//intracellular signal transduction;GO:0043066//negative regulation o…
ENSMUSG00000020642	0	8	0	0.09	0.001	0.09	6.49185	0.00391328	0.00956267	Rnf144a	ring finger protein 144A [Source:MGI Symbol;Acc:MGI:1344401]	-	-	-	-	GO:0000151//ubiquitin ligase complex;GO:0005737//cytoplasm;GO:0005794//Golgi apparatus;GO:0005886//plasma membrane;GO:0016020//membrane;GO:0016021//integral component of membrane;GO:0030659//cytoplasmic vesicle membrane;GO:0031410//cytoplasmic vesicle;GO:0043231//intracellular membrane-bounded organelle	GO:0004842//ubiquitin-protein transferase activity;GO:0016740//transferase activity;GO:0031624//ubiquitin conjugating enzyme binding;GO:0046872//metal ion binding;GO:0061630//ubiquitin protein ligase activity	GO:0000209//protein polyubiquitination;GO:0006511//ubiquitin-dependent protein catabolic process;GO:0016567//protein ubiquitination;GO:0032436//positive regulation of proteasomal ubiquitin-dependent protein catabolic process
ENSMUSG00000045868	1	16	0	0.09	0.001	0.09	6.49185	7.68e-05	0.000245875	Gvin1	GTPase, very large interferon inducible 1 [Source:MGI Symbol;Acc:MGI:1921808]	-	-	-	-	-	GO:0005525//GTP binding	-
ENSMUSG00000049109	0	8	0	0.09	0.001	0.09	6.49185	0.00391328	0.00956267	Themis	thymocyte selection associated [Source:MGI Symbol;Acc:MGI:2443552]	-	-	-	-	GO:0005634//nucleus;GO:0005737//cytoplasm;GO:0005911//cell-cell junction;GO:0008180//COP9 signalosome	GO:0005515//protein binding	GO:0002250//adaptive immune response;GO:0002376//immune system process;GO:0007275//multicellular organism development;GO:0043368//positive T cell selection;GO:0043383//negative T cell selection;GO:0050852//T cell receptor signaling pathway
ENSMUSG00000053897	0	6	0	0.09	0.001	0.09	6.49185	0.0156414	0.0338744	Slc39a8	solute carrier family 39 (metal ion transporter), member 8 [Source:MGI Symbol;Acc:MGI:1914797]	Cellular Processes	Cell growth and death	ko04216//Ferroptosis	K14714	GO:0005886//plasma membrane;GO:0005887//integral component of plasma membrane;GO:0016020//membrane;GO:0016021//integral component of membrane;GO:0031090//organelle membrane	GO:0005385//zinc ion transmembrane transporter activity;GO:0046873//metal ion transmembrane transporter activity	GO:0006811//ion transport;GO:0006829//zinc II ion transport;GO:0006882//cellular zinc ion homeostasis;GO:0030001//metal ion transport;GO:0055085//transmembrane transport;GO:0070574//cadmium ion transmembrane transport;GO:0071578//zinc II ion transmembrane import
ENSMUSG00000095300	0	6	0	0.09	0.001	0.09	6.49185	0.0156414	0.0338744	Gm906	predicted gene 906 [Source:MGI Symbol;Acc:MGI:2685752]	-	-	-	-	GO:0005575//cellular_component	GO:0003674//molecular_function	GO:0008150//biological_process
ENSMUSG00000002489	0	7	0	0.08	0.001	0.08	6.32193	0.00782344	0.0179623	Tiam1	T cell lymphoma invasion and metastasis 1 [Source:MGI Symbol;Acc:MGI:103306]	Environmental Information Processing;Cellular Processes;Environmental Information Processing;Human Diseases;Environmental Information Processing;Organismal Systems;Cellular Processes	Signal transduction;Cell motility;Signal transduction;Cancers;Signal transduction;Immune system;Cellular community - eukaryotes	ko04014//Ras signaling pathway;ko04810//Regulation of actin cytoskeleton;ko04015//Rap1 signaling pathway;ko05205//Proteoglycans in cancer;ko04024//cAMP signaling pathway;ko04062//Chemokine signaling pathway;ko04530//Tight junction	K05731;K05731;K05731;K05731;K05731;K05731;K05731	GO:0005634//nucleus;GO:0005737//cytoplasm;GO:0005829//cytosol;GO:0005874//microtubule;GO:0005886//plasma membrane;GO:0005911//cell-cell junction;GO:0014069//postsynaptic density;GO:0031234//extrinsic component of cytoplasmic side of plasma membrane;GO:0032587//ruffle membrane;GO:0036477//somatodendritic compartment;GO:0043025//neuronal cell body;GO:0043197//dendritic spine;GO:0044291//cell-cell c…	GO:0005085//guanyl-nucleotide exchange factor activity;GO:0005089//Rho guanyl-nucleotide exchange factor activity;GO:0005515//protein binding;GO:0008017//microtubule binding;GO:0017016//Ras GTPase binding;GO:0019900//kinase binding;GO:0030676//Rac guanyl-nucleotide exchange factor activity;GO:0030971//receptor tyrosine kinase binding;GO:0048365//Rac GTPase binding	GO:0003300//cardiac muscle hypertrophy;GO:0006915//apoptotic process;GO:0007160//cell-matrix adhesion;GO:0007165//signal transduction;GO:0008284//positive regulation of cell proliferation;GO:0010717//regulation of epithelial to mesenchymal transition;GO:0010976//positive regulation of neuron projection development;GO:0016477//cell migration;GO:0016601//Rac protein signal transduction;GO:0030335//…
ENSMUSG00000032261	0	7	0	0.08	0.001	0.08	6.32193	0.00782344	0.0179623	Sh3bgrl2	SH3 domain binding glutamic acid-rich protein like 2 [Source:MGI Symbol;Acc:MGI:1915350]	-	-	-	-	GO:0005634//nucleus;GO:0005654//nucleoplasm;GO:0031965//nuclear membrane	GO:0005515//protein binding;GO:0017124//SH3 domain binding	GO:0008150//biological_process
ENSMUSG00000033906	0	9	0	0.08	0.001	0.08	6.32193	0.00195752	0.00505628	Zdhhc15	zinc finger, DHHC domain containing 15 [Source:MGI Symbol;Acc:MGI:1915336]	-	-	-	-	GO:0000139//Golgi membrane;GO:0005783//endoplasmic reticulum;GO:0005794//Golgi apparatus;GO:0016020//membrane;GO:0016021//integral component of membrane	GO:0016409//palmitoyltransferase activity;GO:0016740//transferase activity;GO:0016746//transferase activity, transferring acyl groups;GO:0019706//protein-cysteine S-palmitoyltransferase activity;GO:0046872//metal ion binding	GO:0006612//protein targeting to membrane;GO:0016188//synaptic vesicle maturation;GO:0018230//peptidyl-L-cysteine S-palmitoylation;GO:0018345//protein palmitoylation;GO:0045184//establishment of protein localization
ENSMUSG00000047216	0	6	0	0.08	0.001	0.08	6.32193	0.0156414	0.0338744	Cdh19	cadherin 19, type 2 [Source:MGI Symbol;Acc:MGI:3588198]	-	-	-	-	GO:0005886//plasma membrane;GO:0005913//cell-cell adherens junction;GO:0009986//cell surface;GO:0016020//membrane;GO:0016021//integral component of membrane;GO:0016342//catenin complex	GO:0005509//calcium ion binding;GO:0008092//cytoskeletal protein binding;GO:0042803//protein homodimerization activity;GO:0045296//cadherin binding	GO:0000902//cell morphogenesis;GO:0007043//cell-cell junction assembly;GO:0007155//cell adhesion;GO:0007156//homophilic cell adhesion via plasma membrane adhesion molecules;GO:0016339//calcium-dependent cell-cell adhesion via plasma membrane cell adhesion molecules;GO:0034332//adherens junction organization;GO:0044331//cell-cell adhesion mediated by cadherin;GO:0098609//cell-cell adhesion
ENSMUSG00000103092	0	8.05	0	0.08	0.001	0.08	6.32193	0.00391328	0.00956267	Pcdha5	protocadherin alpha 5 [Source:MGI Symbol;Acc:MGI:1298371]	-	-	-	-	GO:0005886//plasma membrane;GO:0005887//integral component of plasma membrane;GO:0016020//membrane;GO:0016021//integral component of membrane	GO:0005509//calcium ion binding	GO:0007155//cell adhesion;GO:0007156//homophilic cell adhesion via plasma membrane adhesion molecules
ENSMUSG00000012819	1	15	0	0.07	0.001	0.07	6.12928	0.000145836	0.000450131	Cdh23	cadherin 23 (otocadherin) [Source:MGI Symbol;Acc:MGI:1890219]	-	-	-	-	GO:0001917//photoreceptor inner segment;GO:0005813//centrosome;GO:0005886//plasma membrane;GO:0005913//cell-cell adherens junction;GO:0009986//cell surface;GO:0016020//membrane;GO:0016021//integral component of membrane;GO:0016342//catenin complex;GO:0032420//stereocilium;GO:0032426//stereocilium tip;GO:0045177//apical part of cell;GO:0045202//synapse;GO:0060091//kinocilium	GO:0005509//calcium ion binding;GO:0005515//protein binding;GO:0008092//cytoskeletal protein binding;GO:0042803//protein homodimerization activity;GO:0045296//cadherin binding;GO:0046872//metal ion binding;GO:0047485//protein N-terminus binding	GO:0000902//cell morphogenesis;GO:0006816//calcium ion transport;GO:0007043//cell-cell junction assembly;GO:0007155//cell adhesion;GO:0007156//homophilic cell adhesion via plasma membrane adhesion molecules;GO:0007605//sensory perception of sound;GO:0007626//locomotory behavior;GO:0016339//calcium-dependent cell-cell adhesion via plasma membrane cell adhesion molecules;GO:0034332//adherens juncti…
ENSMUSG00000021255	0	6	0	0.07	0.001	0.07	6.12928	0.0156414	0.0338744	Esrrb	estrogen related receptor, beta [Source:MGI Symbol;Acc:MGI:1346832]	Cellular Processes	Cellular community - eukaryotes	ko04550//Signaling pathways regulating pluripotency of stem cells	K08553	GO:0000793//condensed chromosome;GO:0005634//nucleus;GO:0005694//chromosome;GO:0005737//cytoplasm;GO:0032039//integrator complex	GO:0000978//RNA polymerase II core promoter proximal region sequence-specific DNA binding;GO:0000980//RNA polymerase II distal enhancer sequence-specific DNA binding;GO:0000981//RNA polymerase II transcription factor activity, sequence-specific DNA binding;GO:0000993//RNA polymerase II core binding;GO:0001158//enhancer sequence-specific DNA binding;GO:0001228//transcriptional activator activity, …	GO:0001701//in utero embryonic development;GO:0001831//trophectodermal cellular morphogenesis;GO:0001834//trophectodermal cell proliferation;GO:0001892//embryonic placenta development;GO:0006355//regulation of transcription, DNA-templated;GO:0008283//cell proliferation;GO:0017145//stem cell division;GO:0019827//stem cell population maintenance;GO:0043401//steroid hormone mediated signaling pathwa…
ENSMUSG00000031790	0	7	0	0.07	0.001	0.07	6.12928	0.00782344	0.0179623	Mmp15	matrix metallopeptidase 15 [Source:MGI Symbol;Acc:MGI:109320]	Organismal Systems	Endocrine system	ko04928//Parathyroid hormone synthesis, secretion and action	K07995	GO:0005615//extracellular space;GO:0005887//integral component of plasma membrane;GO:0016020//membrane;GO:0016021//integral component of membrane;GO:0031012//extracellular matrix	GO:0004222//metalloendopeptidase activity;GO:0008233//peptidase activity;GO:0008237//metallopeptidase activity;GO:0008270//zinc ion binding;GO:0016787//hydrolase activity;GO:0046872//metal ion binding	GO:0006508//proteolysis;GO:0030198//extracellular matrix organization;GO:0030574//collagen catabolic process;GO:0032355//response to estradiol;GO:0035987//endodermal cell differentiation
ENSMUSG00000034205	1	66.04	0.01	0.62	0.01	0.62	5.9542	2.41e-22	2.77e-21	Loxl2	lysyl oxidase-like 2 [Source:MGI Symbol;Acc:MGI:2137913]	-	-	-	-	GO:0000785//chromatin;GO:0005576//extracellular region;GO:0005604//basement membrane;GO:0005615//extracellular space;GO:0005634//nucleus;GO:0005654//nucleoplasm;GO:0005694//chromosome;GO:0005783//endoplasmic reticulum;GO:0016020//membrane	GO:0004720//protein-lysine 6-oxidase activity;GO:0005044//scavenger receptor activity;GO:0005507//copper ion binding;GO:0005509//calcium ion binding;GO:0016491//oxidoreductase activity;GO:0016641//oxidoreductase activity, acting on the CH-NH2 group of donors, oxygen as acceptor;GO:0046872//metal ion binding;GO:0070492//oligosaccharide binding	GO:0000122//negative regulation of transcription from RNA polymerase II promoter;GO:0001666//response to hypoxia;GO:0001837//epithelial to mesenchymal transition;GO:0001935//endothelial cell proliferation;GO:0002040//sprouting angiogenesis;GO:0006325//chromatin organization;GO:0006464//cellular protein modification process;GO:0006897//endocytosis;GO:0010718//positive regulation of epithelial to m…
ENSMUSG00000019838	0	6	0	0.06	0.001	0.06	5.90689	0.0156414	0.0338744	Slc16a10	solute carrier family 16 (monocarboxylic acid transporters), member 10 [Source:MGI Symbol;Acc:MGI:1919722]	Organismal Systems;Organismal Systems	Endocrine system;Digestive system	ko04919//Thyroid hormone signaling pathway;ko04974//Protein digestion and absorption	K08187;K08187	GO:0005886//plasma membrane;GO:0005887//integral component of plasma membrane;GO:0016020//membrane;GO:0016021//integral component of membrane;GO:0016323//basolateral plasma membrane	GO:0008028//monocarboxylic acid transmembrane transporter activity;GO:0015173//aromatic amino acid transmembrane transporter activity;GO:0015349//thyroid hormone transmembrane transporter activity	GO:0006590//thyroid hormone generation;GO:0015718//monocarboxylic acid transport;GO:0015801//aromatic amino acid transport;GO:0055085//transmembrane transport;GO:0070327//thyroid hormone transport;GO:0070460//thyroid-stimulating hormone secretion
ENSMUSG00000022619	0	7	0	0.06	0.001	0.06	5.90689	0.00782344	0.0179623	Mapk8ip2	mitogen-activated protein kinase 8 interacting protein 2 [Source:MGI Symbol;Acc:MGI:1926555]	Environmental Information Processing	Signal transduction	ko04010//MAPK signaling pathway	K04435	GO:0005737//cytoplasm;GO:0005886//plasma membrane;GO:0014069//postsynaptic density;GO:0032991//macromolecular complex;GO:0043025//neuronal cell body	GO:0005078//MAP-kinase scaffold activity;GO:0005515//protein binding;GO:0016301//kinase activity;GO:0019894//kinesin binding;GO:0019901//protein kinase binding;GO:0030295//protein kinase activator activity;GO:0044877//macromolecular complex binding	GO:0000165//MAPK cascade;GO:0001662//behavioral fear response;GO:0006898//receptor-mediated endocytosis;GO:0007254//JNK cascade;GO:0007617//mating behavior;GO:0010469//regulation of receptor activity;GO:0016310//phosphorylation;GO:0032147//activation of protein kinase activity;GO:0032874//positive regulation of stress-activated MAPK cascade;GO:0035176//social behavior;GO:0045807//positive regulat…
ENSMUSG00000044367	1	8	0.01	0.6	0.01	0.6	5.90689	0.0215151	0.0452804	Slc16a13	solute carrier family 16 (monocarboxylic acid transporters), member 13 [Source:MGI Symbol;Acc:MGI:1916559]	-	-	-	-	GO:0000139//Golgi membrane;GO:0005794//Golgi apparatus;GO:0005886//plasma membrane;GO:0005887//integral component of plasma membrane;GO:0016020//membrane;GO:0016021//integral component of membrane	GO:0008028//monocarboxylic acid transmembrane transporter activity;GO:0015293//symporter activity	GO:0015718//monocarboxylic acid transport;GO:0055085//transmembrane transport
ENSMUSG00000016200	0	9	0	0.05	0.001	0.05	5.64386	0.00195752	0.00505628	Syt14	synaptotagmin XIV [Source:MGI Symbol;Acc:MGI:2444490]	-	-	-	-	GO:0016020//membrane;GO:0016021//integral component of membrane	GO:0005543//phospholipid binding;GO:0042803//protein homodimerization activity;GO:0046982//protein heterodimerization activity	-
ENSMUSG00000027070	0	15	0	0.05	0.001	0.05	5.64386	3.07e-05	0.000104	Lrp2	low density lipoprotein receptor-related protein 2 [Source:MGI Symbol;Acc:MGI:95794]	Organismal Systems;Organismal Systems;Environmental Information Processing	Endocrine system;Digestive system;Signal transduction	ko04918//Thyroid hormone synthesis;ko04979//Cholesterol metabolism;ko04340//Hedgehog signaling pathway	K06233;K06233;K06233	GO:0005615//extracellular space;GO:0005737//cytoplasm;GO:0005768//endosome;GO:0005783//endoplasmic reticulum;GO:0005794//Golgi apparatus;GO:0005886//plasma membrane;GO:0005903//brush border;GO:0005905//coated pit;GO:0009897//external side of plasma membrane;GO:0009986//cell surface;GO:0016020//membrane;GO:0016021//integral component of membrane;GO:0016324//apical plasma membrane;GO:0030139//endoc…	GO:0005509//calcium ion binding;GO:0005515//protein binding;GO:0008144//drug binding;GO:0017124//SH3 domain binding;GO:0030165//PDZ domain binding;GO:0030492//hemoglobin binding;GO:0035258//steroid hormone receptor binding;GO:0042562//hormone binding;GO:0044877//macromolecular complex binding;GO:0046872//metal ion binding;GO:0050750//low-density lipoprotein particle receptor binding;GO:0051087//c…	GO:0001843//neural tube closure;GO:0003139//secondary heart field specification;GO:0003148//outflow tract septum morphogenesis;GO:0003223//ventricular compact myocardium morphogenesis;GO:0003281//ventricular septum development;GO:0006766//vitamin metabolic process;GO:0006897//endocytosis;GO:0006898//receptor-mediated endocytosis;GO:0007399//nervous system development;GO:0007507//heart development…
ENSMUSG00000035916	0	7	0	0.05	0.001	0.05	5.64386	0.00782344	0.0179623	Ptprq	protein tyrosine phosphatase, receptor type, Q [Source:MGI Symbol;Acc:MGI:1096349]	-	-	-	-	GO:0016020//membrane;GO:0016021//integral component of membrane;GO:0032421//stereocilium bundle	GO:0004721//phosphoprotein phosphatase activity;GO:0004725//protein tyrosine phosphatase activity;GO:0005515//protein binding;GO:0016787//hydrolase activity;GO:0016791//phosphatase activity	GO:0002244//hematopoietic progenitor cell differentiation;GO:0006470//protein dephosphorylation;GO:0016311//dephosphorylation;GO:0035335//peptidyl-tyrosine dephosphorylation;GO:0042472//inner ear morphogenesis;GO:0045598//regulation of fat cell differentiation;GO:0050885//neuromuscular process controlling balance;GO:0050910//detection of mechanical stimulus involved in sensory perception of sound…
ENSMUSG00000041134	0	6	0	0.05	0.001	0.05	5.64386	0.0156414	0.0338744	Cyyr1	cysteine and tyrosine-rich protein 1 [Source:MGI Symbol;Acc:MGI:2152187]	-	-	-	-	GO:0005575//cellular_component;GO:0016020//membrane;GO:0016021//integral component of membrane	GO:0003674//molecular_function	GO:0008150//biological_process
ENSMUSG00000055675	0	7	0	0.05	0.001	0.05	5.64386	0.00782344	0.0179623	Kbtbd11	kelch repeat and BTB (POZ) domain containing 11 [Source:MGI Symbol;Acc:MGI:1922151]	-	-	-	-	-	GO:0005515//protein binding	-
ENSMUSG00000078606	1	8	0	0.05	0.001	0.05	5.64386	0.0215151	0.0452804	Gm4070	predicted gene 4070 [Source:MGI Symbol;Acc:MGI:3782245]	-	-	-	-	GO:0005575//cellular_component;GO:0005634//nucleus;GO:0005737//cytoplasm;GO:0005829//cytosol	GO:0000166//nucleotide binding;GO:0003674//molecular_function;GO:0005525//GTP binding	GO:0008150//biological_process
ENSMUSG00000015968	0	7	0	0.04	0.001	0.04	5.32193	0.00782344	0.0179623	Cacna1d	calcium channel, voltage-dependent, L type, alpha 1D subunit [Source:MGI Symbol;Acc:MGI:88293]	Environmental Information Processing;Environmental Information Processing;Environmental Information Processing;Cellular Processes;Human Diseases;Environmental Information Processing;Cellular Processes;Human Diseases;Organismal Systems;Organismal Systems;Organismal Systems;Organismal Systems;Organismal Systems;Organismal Systems;Organismal Systems;Organismal Systems;Organismal Systems;Organismal S…	Signal transduction;Signal transduction;Signal transduction;Cell growth and death;Neurodegenerative diseases;Signal transduction;Cellular community - eukaryotes;Endocrine and metabolic diseases;Endocrine system;Nervous system;Circulatory system;Nervous system;Nervous system;Circulatory system;Nervous system;Nervous system;Endocrine system;Environmental adaptation;Endocrine system;Cardiovascular d…	ko04010//MAPK signaling pathway;ko04024//cAMP signaling pathway;ko04020//Calcium signaling pathway;ko04218//Cellular senescence;ko05010//Alzheimer disease;ko04022//cGMP - PKG signaling pathway;ko04530//Tight junction;ko04934//Cushing syndrome;ko04921//Oxytocin signaling pathway;ko04723//Retrograde endocannabinoid signaling;ko04261//Adrenergic signaling in cardiomyocytes;ko04726//Serotonergic syna…	K04851;K04851;K04851;K04851;K04851;K04851;K04851;K04851;K04851;K04851;K04851;K04851;K04851;K04851;K04851;K04851;K04851;K04851;K04851;K04851;K04851;K04851;K04851;K04851;K04851;K04851;K04851;K04851;K04851;K04851	GO:0005634//nucleus;GO:0005737//cytoplasm;GO:0005886//plasma membrane;GO:0005887//integral component of plasma membrane;GO:0005891//voltage-gated calcium channel complex;GO:0009986//cell surface;GO:0016020//membrane;GO:0016021//integral component of membrane;GO:0016324//apical plasma membrane;GO:0030018//Z disc;GO:0030425//dendrite;GO:0032590//dendrite membrane;GO:0042383//sarcolemma;GO:0043025//…	GO:0005216//ion channel activity;GO:0005244//voltage-gated ion channel activity;GO:0005245//voltage-gated calcium channel activity;GO:0005262//calcium channel activity;GO:0005515//protein binding;GO:0008331//high voltage-gated calcium channel activity;GO:0030165//PDZ domain binding;GO:0030506//ankyrin binding;GO:0046872//metal ion binding;GO:0051393//alpha-actinin binding;GO:0086059//voltage-gate…	GO:0006811//ion transport;GO:0006816//calcium ion transport;GO:0007188//adenylate cyclase-modulating G-protein coupled receptor signaling pathway;GO:0007605//sensory perception of sound;GO:0019722//calcium-mediated signaling;GO:0032793//positive regulation of CREB transcription factor activity;GO:0034220//ion transmembrane transport;GO:0034765//regulation of ion transmembrane transport;GO:0035774…
ENSMUSG00000068231	3	18	0.01	0.35	0.01	0.35	5.12928	0.000122056	0.000381438	Vmn1r43	vomeronasal 1 receptor 43 [Source:MGI Symbol;Acc:MGI:2148510]	-	-	-	-	GO:0005886//plasma membrane;GO:0016020//membrane;GO:0016021//integral component of membrane	GO:0004930//G-protein coupled receptor activity;GO:0016503//pheromone receptor activity	GO:0007165//signal transduction;GO:0007186//G-protein coupled receptor signaling pathway;GO:0007606//sensory perception of chemical stimulus;GO:0019236//response to pheromone
ENSMUSG00000091736	5.73	155.63	0.08	2.7	0.08	2.7	5.07682	5.08e-48	1.47e-46	Yy2	Yy2 transcription factor [Source:MGI Symbol;Acc:MGI:3837947]	-	-	-	-	GO:0000790//nuclear chromatin;GO:0005634//nucleus;GO:0005667//transcription factor complex;GO:0031519//PcG protein complex	GO:0000978//RNA polymerase II core promoter proximal region sequence-specific DNA binding;GO:0000980//RNA polymerase II distal enhancer sequence-specific DNA binding;GO:0000987//core promoter proximal region sequence-specific DNA binding;GO:0003676//nucleic acid binding;GO:0003677//DNA binding;GO:0043565//sequence-specific DNA binding;GO:0046872//metal ion binding	GO:0006357//regulation of transcription from RNA polymerase II promoter;GO:0045944//positive regulation of transcription from RNA polymerase II promoter
ENSMUSG00000042453	0	7	0	0.03	0.001	0.03	4.90689	0.00782344	0.0179623	Reln	reelin [Source:MGI Symbol;Acc:MGI:103022]	Human Diseases;Environmental Information Processing;Cellular Processes;Environmental Information Processing	Infectious diseases;Signal transduction;Cellular community - eukaryotes;Signaling molecules and interaction	ko05165//Human papillomavirus infection;ko04151//PI3K-Akt signaling pathway;ko04510//Focal adhesion;ko04512//ECM-receptor interaction	K06249;K06249;K06249;K06249	GO:0005576//extracellular region;GO:0005615//extracellular space;GO:0005737//cytoplasm;GO:0005886//plasma membrane;GO:0030424//axon;GO:0030425//dendrite;GO:0031012//extracellular matrix;GO:0043005//neuron projection;GO:0043025//neuronal cell body;GO:0043204//perikaryon	GO:0005201//extracellular matrix structural constituent;GO:0005515//protein binding;GO:0008233//peptidase activity;GO:0008236//serine-type peptidase activity;GO:0016787//hydrolase activity;GO:0046872//metal ion binding;GO:0070325//lipoprotein particle receptor binding;GO:0070326//very-low-density lipoprotein particle receptor binding	GO:0000904//cell morphogenesis involved in differentiation;GO:0001764//neuron migration;GO:0006508//proteolysis;GO:0007155//cell adhesion;GO:0007275//multicellular organism development;GO:0007411//axon guidance;GO:0007417//central nervous system development;GO:0007420//brain development;GO:0007612//learning;GO:0007616//long-term memory;GO:0007626//locomotory behavior;GO:0008306//associative learn…
ENSMUSG00000040447	1	10	0.01	0.28	0.01	0.28	4.80735	0.00636217	0.0149428	Spns2	spinster homolog 2 [Source:MGI Symbol;Acc:MGI:2384936]	-	-	-	-	GO:0005768//endosome;GO:0005886//plasma membrane;GO:0005887//integral component of plasma membrane;GO:0010008//endosome membrane;GO:0016020//membrane;GO:0016021//integral component of membrane	GO:0046624//sphingolipid transporter activity	GO:0001782//B cell homeostasis;GO:0002260//lymphocyte homeostasis;GO:0002920//regulation of humoral immune response;GO:0003376//sphingosine-1-phosphate signaling pathway;GO:0006665//sphingolipid metabolic process;GO:0006869//lipid transport;GO:0043029//T cell homeostasis;GO:0048073//regulation of eye pigmentation;GO:0048535//lymph node development;GO:0055085//transmembrane transport;GO:0060348//b…
ENSMUSG00000029372	7	143	0.24	6.56	0.24	6.56	4.77259	1.68e-42	4.1e-41	Ppbp	pro-platelet basic protein [Source:MGI Symbol;Acc:MGI:1888712]	Environmental Information Processing;Organismal Systems	Signaling molecules and interaction;Immune system	ko04060//Cytokine-cytokine receptor interaction;ko04062//Chemokine signaling pathway	K10029;K10029	GO:0005576//extracellular region;GO:0005615//extracellular space	GO:0008009//chemokine activity	GO:0002523//leukocyte migration involved in inflammatory response;GO:0006935//chemotaxis;GO:0006952//defense response;GO:0006954//inflammatory response;GO:0006955//immune response;GO:0030593//neutrophil chemotaxis;GO:0030595//leukocyte chemotaxis;GO:0070098//chemokine-mediated signaling pathway;GO:0071222//cellular response to lipopolysaccharide
ENSMUSG00000034438	1	24	0.02	0.49	0.02	0.49	4.61471	3.03e-08	1.42e-07	Gbp8	guanylate-binding protein 8 [Source:MGI Symbol;Acc:MGI:1923324]	-	-	-	-	GO:0020005//symbiont-containing vacuole membrane;GO:0031410//cytoplasmic vesicle	GO:0000166//nucleotide binding;GO:0003924//GTPase activity;GO:0005525//GTP binding	GO:0042832//defense response to protozoan;GO:0050830//defense response to Gram-positive bacterium;GO:0071346//cellular response to interferon-gamma
ENSMUSG00000020641	1	18	0.01	0.24	0.01	0.24	4.58496	1.93e-06	7.5e-06	Rsad2	radical S-adenosyl methionine domain containing 2 [Source:MGI Symbol;Acc:MGI:1929628]	Human Diseases	Infectious diseases	ko05164//Influenza A	K15045	GO:0001650//fibrillar center;GO:0005739//mitochondrion;GO:0005741//mitochondrial outer membrane;GO:0005743//mitochondrial inner membrane;GO:0005783//endoplasmic reticulum;GO:0005789//endoplasmic reticulum membrane;GO:0005811//lipid particle;GO:0016020//membrane	GO:0003674//molecular_function;GO:0003824//catalytic activity;GO:0005515//protein binding;GO:0043621//protein self-association;GO:0046872//metal ion binding;GO:0051536//iron-sulfur cluster binding;GO:0051539//4 iron, 4 sulfur cluster binding	GO:0001503//ossification;GO:0002376//immune system process;GO:0009615//response to virus;GO:0030278//regulation of ossification;GO:0034157//positive regulation of toll-like receptor 7 signaling pathway;GO:0034165//positive regulation of toll-like receptor 9 signaling pathway;GO:0035710//CD4-positive, alpha-beta T cell activation;GO:0043367//CD4-positive, alpha-beta T cell differentiation;GO:00450…
ENSMUSG00000040569	20	245	0.15	3.57	0.15	3.57	4.57289	5.75e-64	2.73e-62	Slc26a7	solute carrier family 26, member 7 [Source:MGI Symbol;Acc:MGI:2384791]	Organismal Systems	Digestive system	ko04971//Gastric acid secretion	K13962	GO:0005737//cytoplasm;GO:0005768//endosome;GO:0005886//plasma membrane;GO:0005887//integral component of plasma membrane;GO:0016020//membrane;GO:0016021//integral component of membrane;GO:0016323//basolateral plasma membrane;GO:0055038//recycling endosome membrane	GO:0005253//anion channel activity;GO:0005254//chloride channel activity;GO:0008271//secondary active sulfate transmembrane transporter activity;GO:0008509//anion transmembrane transporter activity;GO:0015106//bicarbonate transmembrane transporter activity;GO:0015108//chloride transmembrane transporter activity;GO:0015116//sulfate transmembrane transporter activity;GO:0015301//anion:anion antipor…	GO:0001696//gastric acid secretion;GO:0006811//ion transport;GO:0006820//anion transport;GO:0006821//chloride transport;GO:0008272//sulfate transport;GO:0015701//bicarbonate transport;GO:0019532//oxalate transport;GO:0055085//transmembrane transport;GO:0098656//anion transmembrane transport;GO:1902358//sulfate transmembrane transport;GO:1902476//chloride transmembrane transport
ENSMUSG00000062464	1	12.02	0.01	0.23	0.01	0.23	4.52356	0.00183717	0.00477656	Cyp4f37	cytochrome P450, family 4, subfamily f, polypeptide 37 [Source:MGI Symbol;Acc:MGI:3780112]	-	-	-	-	GO:0005575//cellular_component	GO:0003674//molecular_function;GO:0004497//monooxygenase activity;GO:0005506//iron ion binding;GO:0016491//oxidoreductase activity;GO:0016705//oxidoreductase activity, acting on paired donors, with incorporation or reduction of molecular oxygen;GO:0020037//heme binding;GO:0046872//metal ion binding	GO:0055114//oxidation-reduction process
ENSMUSG00000076612	2	36	0.07	1.61	0.07	1.61	4.52356	3.96e-11	2.35e-10	Ighg2c	immunoglobulin heavy constant gamma 2C [Source:MGI Symbol;Acc:MGI:2686979]	-	-	-	-	GO:0005615//extracellular space;GO:0009897//external side of plasma membrane;GO:0016020//membrane;GO:0016021//integral component of membrane;GO:0042571//immunoglobulin complex, circulating	GO:0003823//antigen binding;GO:0034987//immunoglobulin receptor binding	GO:0002455//humoral immune response mediated by circulating immunoglobulin;GO:0006910//phagocytosis, recognition;GO:0006911//phagocytosis, engulfment;GO:0006958//complement activation, classical pathway;GO:0016064//immunoglobulin mediated immune response;GO:0019731//antibacterial humoral response;GO:0042742//defense response to bacterium;GO:0045087//innate immune response;GO:0050853//B cell recep…
ENSMUSG00000042793	7	145	0.07	1.6	0.07	1.6	4.51457	2.27e-43	5.69e-42	Lgr6	leucine-rich repeat-containing G protein-coupled receptor 6 [Source:MGI Symbol;Acc:MGI:2441805]	-	-	-	-	GO:0005615//extracellular space;GO:0005886//plasma membrane;GO:0016020//membrane;GO:0016021//integral component of membrane;GO:0031012//extracellular matrix;GO:0031982//vesicle	GO:0003674//molecular_function;GO:0004930//G-protein coupled receptor activity;GO:0005515//protein binding;GO:0016500//protein-hormone receptor activity	GO:0007165//signal transduction;GO:0007186//G-protein coupled receptor signaling pathway;GO:0016055//Wnt signaling pathway;GO:0030177//positive regulation of Wnt signaling pathway;GO:0030335//positive regulation of cell migration;GO:0042246//tissue regeneration;GO:1990523//bone regeneration
ENSMUSG00000068606	4	62	0.05	1.09	0.05	1.09	4.44626	4.69e-18	4.36e-17	Gm4841	predicted gene 4841 [Source:MGI Symbol;Acc:MGI:3643814]	-	-	-	-	GO:0005789//endoplasmic reticulum membrane;GO:0016020//membrane	GO:0003924//GTPase activity;GO:0005525//GTP binding	GO:0006952//defense response;GO:0035458//cellular response to interferon-beta
ENSMUSG00000060962	1	14	0.02	0.43	0.02	0.43	4.42626	0.000521183	0.00148515	Dmkn	dermokine [Source:MGI Symbol;Acc:MGI:1920962]	-	-	-	-	GO:0005576//extracellular region;GO:0005615//extracellular space	GO:0003674//molecular_function	GO:0030154//cell differentiation;GO:1903575//cornified envelope assembly
ENSMUSG00000039621	1	13	0.01	0.21	0.01	0.21	4.39232	0.000980413	0.00266804	Prex1	phosphatidylinositol-3,4,5-trisphosphate-dependent Rac exchange factor 1 [Source:MGI Symbol;Acc:MGI:3040696]	Human Diseases;Organismal Systems	Infectious diseases;Immune system	ko05167//Kaposi sarcoma-associated herpesvirus infection;ko04062//Chemokine signaling pathway	K12365;K12365	GO:0005737//cytoplasm;GO:0005829//cytosol;GO:0005886//plasma membrane;GO:0016020//membrane;GO:0030426//growth cone;GO:0043198//dendritic shaft;GO:0048471//perinuclear region of cytoplasm	GO:0005085//guanyl-nucleotide exchange factor activity;GO:0005089//Rho guanyl-nucleotide exchange factor activity;GO:0005515//protein binding;GO:0005543//phospholipid binding;GO:0030676//Rac guanyl-nucleotide exchange factor activity	GO:0007186//G-protein coupled receptor signaling pathway;GO:0030217//T cell differentiation;GO:0030335//positive regulation of cell migration;GO:0030593//neutrophil chemotaxis;GO:0030833//regulation of actin filament polymerization;GO:0035023//regulation of Rho protein signal transduction;GO:0035556//intracellular signal transduction;GO:0043547//positive regulation of GTPase activity;GO:0045785//…
ENSMUSG00000044626	1	21	0.02	0.41	0.02	0.41	4.35755	2.41e-07	1.03e-06	Liph	lipase, member H [Source:MGI Symbol;Acc:MGI:2388029]	-	-	-	-	GO:0005576//extracellular region;GO:0005615//extracellular space;GO:0005886//plasma membrane;GO:0016020//membrane	GO:0004620//phospholipase activity;GO:0008201//heparin binding;GO:0016298//lipase activity;GO:0016787//hydrolase activity;GO:0052689//carboxylic ester hydrolase activity	GO:0006629//lipid metabolic process;GO:0016042//lipid catabolic process
ENSMUSG00000020961	9	30	0.09	1.83	0.09	1.83	4.34577	4.3e-05	0.000142714	Ston2	stonin 2 [Source:MGI Symbol;Acc:MGI:1918272]	-	-	-	-	GO:0005623//cell;GO:0005730//nucleolus;GO:0005737//cytoplasm;GO:0005829//cytosol;GO:0008021//synaptic vesicle;GO:0016020//membrane;GO:0030054//cell junction;GO:0030136//clathrin-coated vesicle;GO:0043005//neuron projection;GO:0045202//synapse;GO:0098793//presynapse	GO:0005515//protein binding	GO:0002244//hematopoietic progenitor cell differentiation;GO:0006897//endocytosis;GO:0007268//synaptic transmission;GO:0030100//regulation of endocytosis;GO:0036465//synaptic vesicle recycling;GO:0048488//synaptic vesicle endocytosis
ENSMUSG00000029797	3	20	0.01	0.2	0.01	0.2	4.32193	3.62e-05	0.000121554	Sspo	SCO-spondin [Source:MGI Symbol;Acc:MGI:2674311]	-	-	-	-	GO:0005576//extracellular region;GO:0005615//extracellular space;GO:0005737//cytoplasm	GO:0005201//extracellular matrix structural constituent;GO:0005515//protein binding;GO:0030414//peptidase inhibitor activity	GO:0007155//cell adhesion;GO:0007399//nervous system development;GO:0008150//biological_process;GO:0010466//negative regulation of peptidase activity;GO:0030154//cell differentiation
ENSMUSG00000046585	2	26	0.02	0.39	0.02	0.39	4.2854	5.88e-08	2.68e-07	Cfap58	cilia and flagella associated protein 58 [Source:MGI Symbol;Acc:MGI:2685815]	-	-	-	-	GO:0005929//cilium;GO:0042995//cell projection	GO:0003674//molecular_function	GO:0008150//biological_process
ENSMUSG00000025592	3	48	0.03	0.58	0.03	0.58	4.27302	9.12e-14	6.57e-13	Dach2	dachshund family transcription factor 2 [Source:MGI Symbol;Acc:MGI:1890446]	-	-	-	-	GO:0005634//nucleus;GO:0005667//transcription factor complex	GO:0003677//DNA binding	GO:0006355//regulation of transcription, DNA-templated;GO:0007275//multicellular organism development;GO:0046545//development of primary female sexual characteristics
ENSMUSG00000028434	1	12	0.01	0.18	0.01	0.18	4.16993	0.00183717	0.00477656	Epb41l4b	erythrocyte membrane protein band 4.1 like 4b [Source:MGI Symbol;Acc:MGI:1859149]	Cellular Processes	Cellular community - eukaryotes	ko04530//Tight junction	K21111	GO:0005737//cytoplasm;GO:0005829//cytosol;GO:0005856//cytoskeleton;GO:0005886//plasma membrane;GO:0005923//bicellular tight junction;GO:0030054//cell junction;GO:0045177//apical part of cell	GO:0005515//protein binding;GO:0008092//cytoskeletal protein binding	GO:0010628//positive regulation of gene expression;GO:0031032//actomyosin structure organization;GO:0042060//wound healing;GO:0045785//positive regulation of cell adhesion;GO:0051549//positive regulation of keratinocyte migration
ENSMUSG00000006269	1	13	0.02	0.35	0.02	0.35	4.12928	0.000980413	0.00266804	Atp6v1b1	ATPase, H+ transporting, lysosomal V1 subunit B1 [Source:MGI Symbol;Acc:MGI:103285]	Metabolism;Human Diseases;Cellular Processes;Environmental Information Processing;Metabolism;Human Diseases;Organismal Systems;Organismal Systems	Global and overview maps;Infectious diseases;Transport and catabolism;Signal transduction;Energy metabolism;Immune diseases;Nervous system;Excretory system	ko01100//Metabolic pathways;ko05165//Human papillomavirus infection;ko04145//Phagosome;ko04150//mTOR signaling pathway;ko00190//Oxidative phosphorylation;ko05323//Rheumatoid arthritis;ko04721//Synaptic vesicle cycle;ko04966//Collecting duct acid secretion	K02147;K02147;K02147;K02147;K02147;K02147;K02147;K02147	GO:0005737//cytoplasm;GO:0005829//cytosol;GO:0005902//microvillus;GO:0008021//synaptic vesicle;GO:0016020//membrane;GO:0016323//basolateral plasma membrane;GO:0016324//apical plasma membrane;GO:0016328//lateral plasma membrane;GO:0016471//vacuolar proton-transporting V-type ATPase complex;GO:0033180//proton-transporting V-type ATPase, V1 domain;GO:0098850//extrinsic component of synaptic vesicle …	GO:0005524//ATP binding;GO:0015078//hydrogen ion transmembrane transporter activity;GO:0044877//macromolecular complex binding	GO:0001503//ossification;GO:0003091//renal water homeostasis;GO:0003096//renal sodium ion transport;GO:0006693//prostaglandin metabolic process;GO:0006811//ion transport;GO:0006885//regulation of pH;GO:0007588//excretion;GO:0007605//sensory perception of sound;GO:0010468//regulation of gene expression;GO:0030534//adult behavior;GO:0035812//renal sodium excretion;GO:0042048//olfactory behavior;GO:…
ENSMUSG00000000730	1	11	0.02	0.34	0.02	0.34	4.08746	0.0034275	0.00848267	Dnmt3l	DNA (cytosine-5-)-methyltransferase 3-like [Source:MGI Symbol;Acc:MGI:1859287]	-	-	-	-	GO:0000794//condensed nuclear chromosome;GO:0005634//nucleus;GO:0005654//nucleoplasm;GO:0005720//nuclear heterochromatin;GO:0005737//cytoplasm;GO:0035098//ESC/E(Z) complex	GO:0005515//protein binding;GO:0008047//enzyme activator activity;GO:0008168//methyltransferase activity;GO:0016740//transferase activity;GO:0019899//enzyme binding;GO:0030234//enzyme regulator activity;GO:0046872//metal ion binding	GO:0001701//in utero embryonic development;GO:0001890//placenta development;GO:0006306//DNA methylation;GO:0007141//male meiosis I;GO:0007283//spermatogenesis;GO:0010529//negative regulation of transposition;GO:0030154//cell differentiation;GO:0032259//methylation;GO:0032776//DNA methylation on cytosine;GO:0043046//DNA methylation involved in gamete generation;GO:0043085//positive regulation of c…
ENSMUSG00000001901	1	10	0.01	0.17	0.01	0.17	4.08746	0.00636217	0.0149428	Kcnh6	potassium voltage-gated channel, subfamily H (eag-related), member 6 [Source:MGI Symbol;Acc:MGI:2684139]	-	-	-	-	GO:0005887//integral component of plasma membrane;GO:0016020//membrane;GO:0016021//integral component of membrane	GO:0005216//ion channel activity;GO:0005242//inward rectifier potassium channel activity;GO:0005244//voltage-gated ion channel activity;GO:0005249//voltage-gated potassium channel activity;GO:0005267//potassium channel activity	GO:0006811//ion transport;GO:0006813//potassium ion transport;GO:0034765//regulation of ion transmembrane transport;GO:0042391//regulation of membrane potential;GO:0051291//protein heterooligomerization;GO:0055085//transmembrane transport;GO:0071805//potassium ion transmembrane transport
ENSMUSG00000025383	1	14	0.03	0.51	0.03	0.51	4.08746	0.000521183	0.00148515	Il23a	interleukin 23, alpha subunit p19 [Source:MGI Symbol;Acc:MGI:1932410]	Human Diseases;Environmental Information Processing;Human Diseases;Environmental Information Processing;Organismal Systems;Organismal Systems;Human Diseases;Human Diseases;Human Diseases	Cancers;Signaling molecules and interaction;Infectious diseases;Signal transduction;Immune system;Immune system;Immune diseases;Infectious diseases;Immune diseases	ko05200//Pathways in cancer;ko04060//Cytokine-cytokine receptor interaction;ko05152//Tuberculosis;ko04630//Jak-STAT signaling pathway;ko04625//C-type lectin receptor signaling pathway;ko04659//Th17 cell differentiation;ko05323//Rheumatoid arthritis;ko05133//Pertussis;ko05321//Inflammatiory bowel disease (IBD)	K05426;K05426;K05426;K05426;K05426;K05426;K05426;K05426;K05426	GO:0005576//extracellular region;GO:0005615//extracellular space;GO:0070743//interleukin-23 complex	GO:0005125//cytokine activity;GO:0005515//protein binding;GO:0045519//interleukin-23 receptor binding	GO:0001916//positive regulation of T cell mediated cytotoxicity;GO:0002230//positive regulation of defense response to virus by host;GO:0002376//immune system process;GO:0002827//positive regulation of T-helper 1 type immune response;GO:0006954//inflammatory response;GO:0006955//immune response;GO:0007165//signal transduction;GO:0010536//positive regulation of activation of Janus kinase activity;…
ENSMUSG00000040367	2	10	0.03	0.49	0.03	0.49	4.02975	0.0225028	0.0471577	Lrrd1	leucine rich repeats and death domain containing 1 [Source:MGI Symbol;Acc:MGI:3045299]	-	-	-	-	-	GO:0003674//molecular_function;GO:0005515//protein binding	-
ENSMUSG00000019772	1	10	0.02	0.32	0.02	0.32	4	0.00636217	0.0149428	Vip	vasoactive intestinal polypeptide [Source:MGI Symbol;Acc:MGI:98933]	-	-	-	-	GO:0005576//extracellular region	GO:0005179//hormone activity;GO:0051428//peptide hormone receptor binding	GO:0007189//adenylate cyclase-activating G-protein coupled receptor signaling pathway;GO:0032880//regulation of protein localization;GO:0045732//positive regulation of protein catabolic process
ENSMUSG00000040583	1	12	0.02	0.32	0.02	0.32	4	0.00183717	0.00477656	Cyp2b13	cytochrome P450, family 2, subfamily b, polypeptide 13 [Source:MGI Symbol;Acc:MGI:88599]	Metabolism;Human Diseases;Metabolism;Metabolism;Metabolism	Global and overview maps;Cancers;Metabolism of cofactors and vitamins;Lipid metabolism;Lipid metabolism	ko01100//Metabolic pathways;ko05204//Chemical carcinogenesis;ko00830//Retinol metabolism;ko00590//Arachidonic acid metabolism;ko00140//Steroid hormone biosynthesis	K07412;K07412;K07412;K07412;K07412	GO:0005737//cytoplasm;GO:0043231//intracellular membrane-bounded organelle	GO:0004497//monooxygenase activity;GO:0005506//iron ion binding;GO:0008392//arachidonic acid epoxygenase activity;GO:0008395//steroid hydroxylase activity;GO:0016491//oxidoreductase activity;GO:0016705//oxidoreductase activity, acting on paired donors, with incorporation or reduction of molecular oxygen;GO:0016712//oxidoreductase activity, acting on paired donors, with incorporation or reduction …	GO:0006082//organic acid metabolic process;GO:0006805//xenobiotic metabolic process;GO:0019373//epoxygenase P450 pathway;GO:0042738//exogenous drug catabolic process;GO:0055114//oxidation-reduction process
ENSMUSG00000022044	11	130	0.32	5	0.32	5	3.96578	6.83e-34	1.23e-32	Stmn4	stathmin-like 4 [Source:MGI Symbol;Acc:MGI:1931224]	-	-	-	-	GO:0005737//cytoplasm;GO:0005794//Golgi apparatus;GO:0030424//axon;GO:0030426//growth cone;GO:0042995//cell projection;GO:0043005//neuron projection	GO:0015631//tubulin binding	GO:0007019//microtubule depolymerization;GO:0031110//regulation of microtubule polymerization or depolymerization;GO:0031175//neuron projection development;GO:0051493//regulation of cytoskeleton organization
ENSMUSG00000028876	1	14	0.01	0.15	0.01	0.15	3.90689	0.000521183	0.00148515	Epha10	Eph receptor A10 [Source:MGI Symbol;Acc:MGI:3586824]	-	-	-	-	GO:0005886//plasma membrane;GO:0005887//integral component of plasma membrane;GO:0016020//membrane;GO:0016021//integral component of membrane;GO:0043005//neuron projection;GO:0043235//receptor complex	GO:0000166//nucleotide binding;GO:0004672//protein kinase activity;GO:0004713//protein tyrosine kinase activity;GO:0004714//transmembrane receptor protein tyrosine kinase activity;GO:0005003//ephrin receptor activity;GO:0005005//transmembrane-ephrin receptor activity;GO:0005515//protein binding;GO:0005524//ATP binding;GO:0016301//kinase activity;GO:0016740//transferase activity	GO:0006468//protein phosphorylation;GO:0007169//transmembrane receptor protein tyrosine kinase signaling pathway;GO:0007411//axon guidance;GO:0016310//phosphorylation;GO:0018108//peptidyl-tyrosine phosphorylation;GO:0048013//ephrin receptor signaling pathway
ENSMUSG00000040584	6.05	75.31	0.05	0.75	0.05	0.75	3.90689	3.52e-20	3.65e-19	Abcb1a	ATP-binding cassette, sub-family B (MDR/TAP), member 1A [Source:MGI Symbol;Acc:MGI:97570]	Human Diseases;Human Diseases;Organismal Systems;Environmental Information Processing	Cancers;Cancers;Digestive system;Membrane transport	ko05226//Gastric cancer;ko05206//MicroRNAs in cancer;ko04976//Bile secretion;ko02010//ABC transporters	K05658;K05658;K05658;K05658	GO:0005886//plasma membrane;GO:0009986//cell surface;GO:0016020//membrane;GO:0016021//integral component of membrane;GO:0016324//apical plasma membrane;GO:0031526//brush border membrane;GO:0045177//apical part of cell;GO:0046581//intercellular canaliculus	GO:0000166//nucleotide binding;GO:0005524//ATP binding;GO:0008559//xenobiotic-transporting ATPase activity;GO:0015562//efflux transmembrane transporter activity;GO:0016887//ATPase activity;GO:0042623//ATPase activity, coupled;GO:0042626//ATPase activity, coupled to transmembrane movement of substances;GO:0042910//xenobiotic transporter activity;GO:0090554//phosphatidylcholine-translocating ATPase…	GO:0000086//G2/M transition of mitotic cell cycle;GO:0006855//drug transmembrane transport;GO:0009914//hormone transport;GO:0033231//carbohydrate export;GO:0035633//maintenance of blood-brain barrier;GO:0043215//daunorubicin transport;GO:0045332//phospholipid translocation;GO:0046618//drug export;GO:0047484//regulation of response to osmotic stress;GO:0050892//intestinal absorption;GO:0055085//tr…
ENSMUSG00000079051	1	13	0.01	0.15	0.01	0.15	3.90689	0.000980413	0.00266804	Vinac1	vinculin/alpha-catenin family member 1 [Source:MGI Symbol;Acc:MGI:3649276]	-	-	-	-	GO:0005575//cellular_component	GO:0003674//molecular_function;GO:0045296//cadherin binding;GO:0051015//actin filament binding	GO:0007155//cell adhesion;GO:0008150//biological_process
ENSMUSG00000032281	4	43	0.05	0.74	0.05	0.74	3.88753	3.89e-11	2.31e-10	Acsbg1	acyl-CoA synthetase bubblegum family member 1 [Source:MGI Symbol;Acc:MGI:2385656]	Metabolism;Organismal Systems;Organismal Systems;Metabolism;Metabolism;Metabolism	Global and overview maps;Endocrine system;Endocrine system;Global and overview maps;Lipid metabolism;Lipid metabolism	ko01100//Metabolic pathways;ko03320//PPAR signaling pathway;ko04920//Adipocytokine signaling pathway;ko01212//Fatty acid metabolism;ko00071//Fatty acid degradation;ko00061//Fatty acid biosynthesis	K15013;K15013;K15013;K15013;K15013;K15013	GO:0005737//cytoplasm;GO:0005783//endoplasmic reticulum;GO:0005886//plasma membrane;GO:0016020//membrane;GO:0031410//cytoplasmic vesicle;GO:0043231//intracellular membrane-bounded organelle	GO:0000166//nucleotide binding;GO:0003824//catalytic activity;GO:0003996//acyl-CoA ligase activity;GO:0004467//long-chain fatty acid-CoA ligase activity;GO:0005524//ATP binding;GO:0016874//ligase activity;GO:0031957//very long-chain fatty acid-CoA ligase activity	GO:0000038//very long-chain fatty acid metabolic process;GO:0001676//long-chain fatty acid metabolic process;GO:0006629//lipid metabolic process;GO:0006631//fatty acid metabolic process;GO:0042759//long-chain fatty acid biosynthetic process;GO:0051384//response to glucocorticoid
ENSMUSG00000026271	2	21	0.02	0.29	0.02	0.29	3.85798	3.01e-06	1.15e-05	Gpr35	G protein-coupled receptor 35 [Source:MGI Symbol;Acc:MGI:1929509]	Environmental Information Processing	Signaling molecules and interaction	ko04080//Neuroactive ligand-receptor interaction	K04276	GO:0005886//plasma membrane;GO:0005887//integral component of plasma membrane;GO:0016020//membrane;GO:0016021//integral component of membrane	GO:0004930//G-protein coupled receptor activity;GO:0004950//chemokine receptor activity;GO:0016494//C-X-C chemokine receptor activity;GO:0038023//signaling receptor activity	GO:0007010//cytoskeleton organization;GO:0007165//signal transduction;GO:0007186//G-protein coupled receptor signaling pathway;GO:0007204//positive regulation of cytosolic calcium ion concentration;GO:0035025//positive regulation of Rho protein signal transduction;GO:0048246//macrophage chemotaxis;GO:0051482//positive regulation of cytosolic calcium ion concentration involved in phospholipase C-a…
ENSMUSG00000021403	10	111	0.12	1.7	0.12	1.7	3.82443	4.67e-29	7.11e-28	Serpinb9b	serine (or cysteine) peptidase inhibitor, clade B, member 9b [Source:MGI Symbol;Acc:MGI:894668]	Human Diseases	Infectious diseases	ko05146//Amoebiasis	K13963	GO:0005615//extracellular space;GO:0005737//cytoplasm	GO:0004867//serine-type endopeptidase inhibitor activity;GO:0005515//protein binding	GO:0001913//T cell mediated cytotoxicity;GO:0010951//negative regulation of endopeptidase activity
ENSMUSG00000074627	1	10	0.01	0.14	0.01	0.14	3.80735	0.00636217	0.0149428	Mroh8	maestro heat-like repeat family member 8 [Source:MGI Symbol;Acc:MGI:3603828]	-	-	-	-	GO:0005575//cellular_component	GO:0003674//molecular_function	GO:0008150//biological_process
ENSMUSG00000031098	3	17	0.09	1.23	0.09	1.23	3.77259	0.000222778	0.000670686	Syt8	synaptotagmin VIII [Source:MGI Symbol;Acc:MGI:1859867]	-	-	-	-	GO:0001669//acrosomal vesicle;GO:0005737//cytoplasm;GO:0005886//plasma membrane;GO:0016020//membrane;GO:0016021//integral component of membrane;GO:0030424//axon;GO:0030672//synaptic vesicle membrane;GO:0031045//dense core granule;GO:0031410//cytoplasmic vesicle;GO:0031982//vesicle;GO:0070382//exocytic vesicle	GO:0000149//SNARE binding;GO:0001786//phosphatidylserine binding;GO:0005509//calcium ion binding;GO:0005544//calcium-dependent phospholipid binding;GO:0019905//syntaxin binding;GO:0030276//clathrin binding;GO:0048306//calcium-dependent protein binding	GO:0006887//exocytosis;GO:0007340//acrosome reaction;GO:0014059//regulation of dopamine secretion;GO:0016079//synaptic vesicle exocytosis;GO:0016192//vesicle-mediated transport;GO:0017156//calcium ion regulated exocytosis;GO:0017158//regulation of calcium ion-dependent exocytosis;GO:0048488//synaptic vesicle endocytosis;GO:0048791//calcium ion-regulated exocytosis of neurotransmitter;GO:0071277//…
ENSMUSG00000028141	1	8	0.04	0.53	0.04	0.53	3.72792	0.0215151	0.0452804	Oaz3	ornithine decarboxylase antizyme 3 [Source:MGI Symbol;Acc:MGI:1858170]	-	-	-	-	GO:0005634//nucleus;GO:0005654//nucleoplasm;GO:0005737//cytoplasm;GO:0036126//sperm flagellum	GO:0005515//protein binding;GO:0008073//ornithine decarboxylase inhibitor activity;GO:0015489//putrescine transmembrane transporter activity;GO:0071532//ankyrin repeat binding	GO:0006595//polyamine metabolic process;GO:0006596//polyamine biosynthetic process;GO:0007283//spermatogenesis;GO:0015847//putrescine transport;GO:0043086//negative regulation of catalytic activity;GO:0043666//regulation of phosphoprotein phosphatase activity;GO:0045732//positive regulation of protein catabolic process;GO:0090316//positive regulation of intracellular protein transport;GO:1902268/…
ENSMUSG00000117748	12.21	122.47	0.17	2.23	0.17	2.23	3.71344	1.01e-30	1.64e-29	Gm50241	predicted gene, 50241 [Source:MGI Symbol;Acc:MGI:6303050]	-	-	-	-	GO:0005634//nucleus;GO:0005654//nucleoplasm	-	-
ENSMUSG00000021675	1	13	0.02	0.26	0.02	0.26	3.70044	0.000980413	0.00266804	F2rl2	coagulation factor II (thrombin) receptor-like 2 [Source:MGI Symbol;Acc:MGI:1298208]	Environmental Information Processing;Organismal Systems	Signaling molecules and interaction;Immune system	ko04080//Neuroactive ligand-receptor interaction;ko04610//Complement and coagulation cascades	K04235;K04235	GO:0005886//plasma membrane;GO:0005887//integral component of plasma membrane;GO:0016020//membrane;GO:0016021//integral component of membrane;GO:0016324//apical plasma membrane;GO:0032991//macromolecular complex	GO:0004930//G-protein coupled receptor activity;GO:0015057//thrombin receptor activity	GO:0007165//signal transduction;GO:0007186//G-protein coupled receptor signaling pathway;GO:0007596//blood coagulation;GO:0007599//hemostasis;GO:0035025//positive regulation of Rho protein signal transduction;GO:0051482//positive regulation of cytosolic calcium ion concentration involved in phospholipase C-activating G-protein coupled signaling pathway;GO:0070493//thrombin receptor signaling path…
ENSMUSG00000022853	1	8	0.01	0.13	0.01	0.13	3.70044	0.0215151	0.0452804	Ehhadh	enoyl-Coenzyme A, hydratase/3-hydroxyacyl Coenzyme A dehydrogenase [Source:MGI Symbol;Acc:MGI:1277964]	Metabolism;Metabolism;Organismal Systems;Cellular Processes;Metabolism;Metabolism;Metabolism;Metabolism;Metabolism;Metabolism;Metabolism;Metabolism	Global and overview maps;Global and overview maps;Endocrine system;Transport and catabolism;Amino acid metabolism;Amino acid metabolism;Global and overview maps;Lipid metabolism;Amino acid metabolism;Metabolism of other amino acids;Carbohydrate metabolism;Carbohydrate metabolism	ko01100//Metabolic pathways;ko01200//Carbon metabolism;ko03320//PPAR signaling pathway;ko04146//Peroxisome;ko00310//Lysine degradation;ko00280//Valine, leucine and isoleucine degradation;ko01212//Fatty acid metabolism;ko00071//Fatty acid degradation;ko00380//Tryptophan metabolism;ko00410//beta-Alanine metabolism;ko00640//Propanoate metabolism;ko00650//Butanoate metabolism	K07514;K07514;K07514;K07514;K07514;K07514;K07514;K07514;K07514;K07514;K07514;K07514	GO:0005739//mitochondrion;GO:0005777//peroxisome;GO:0005829//cytosol	GO:0003824//catalytic activity;GO:0003857//3-hydroxyacyl-CoA dehydrogenase activity;GO:0004165//dodecenoyl-CoA delta-isomerase activity;GO:0004300//enoyl-CoA hydratase activity;GO:0016491//oxidoreductase activity;GO:0016829//lyase activity;GO:0016853//isomerase activity;GO:0019899//enzyme binding	GO:0006475//internal protein amino acid acetylation;GO:0006629//lipid metabolic process;GO:0006631//fatty acid metabolic process;GO:0006635//fatty acid beta-oxidation;GO:0006637//acyl-CoA metabolic process;GO:0008152//metabolic process;GO:0055114//oxidation-reduction process
ENSMUSG00000024008	2	15	0.01	0.13	0.01	0.13	3.70044	0.000145836	0.000450131	Cpne5	copine V [Source:MGI Symbol;Acc:MGI:2385908]	-	-	-	-	GO:0005886//plasma membrane;GO:0042995//cell projection;GO:0043005//neuron projection;GO:0043025//neuronal cell body;GO:0043204//perikaryon	GO:0005544//calcium-dependent phospholipid binding	GO:0030154//cell differentiation;GO:0071277//cellular response to calcium ion;GO:1903861//positive regulation of dendrite extension
ENSMUSG00000028341	3	27	0.02	0.26	0.02	0.26	3.70044	2.51e-07	1.07e-06	Nr4a3	nuclear receptor subfamily 4, group A, member 3 [Source:MGI Symbol;Acc:MGI:1352457]	Human Diseases	Cancers	ko05202//Transcriptional misregulation in cancers	K08559	GO:0005634//nucleus;GO:0005667//transcription factor complex;GO:0042629//mast cell granule	GO:0000977//RNA polymerase II regulatory region sequence-specific DNA binding;GO:0000978//RNA polymerase II core promoter proximal region sequence-specific DNA binding;GO:0001223//transcription coactivator binding;GO:0001228//transcriptional activator activity, RNA polymerase II transcription regulatory region sequence-specific binding;GO:0003677//DNA binding;GO:0003700//transcription factor acti…	GO:0000122//negative regulation of transcription from RNA polymerase II promoter;GO:0001707//mesoderm formation;GO:0006355//regulation of transcription, DNA-templated;GO:0007369//gastrulation;GO:0007411//axon guidance;GO:0009444//pyruvate oxidation;GO:0010613//positive regulation of cardiac muscle hypertrophy;GO:0010828//positive regulation of glucose transport;GO:0021766//hippocampus development…
ENSMUSG00000039238	2	17	0.02	0.26	0.02	0.26	3.70044	4.04e-05	0.000134599	Zfp750	zinc finger protein 750 [Source:MGI Symbol;Acc:MGI:2442210]	-	-	-	-	GO:0005634//nucleus	GO:0000978//RNA polymerase II core promoter proximal region sequence-specific DNA binding;GO:0001228//transcriptional activator activity, RNA polymerase II transcription regulatory region sequence-specific binding;GO:0046872//metal ion binding;GO:1990841//promoter-specific chromatin binding	GO:0008544//epidermis development;GO:0030154//cell differentiation;GO:0045944//positive regulation of transcription from RNA polymerase II promoter
ENSMUSG00000041817	1.03	14.38	0.01	0.13	0.01	0.13	3.70044	0.000276113	0.000818524	Fam169a	family with sequence similarity 169, member A [Source:MGI Symbol;Acc:MGI:2444268]	-	-	-	-	GO:0005575//cellular_component;GO:0005634//nucleus;GO:0005635//nuclear envelope;GO:0005637//nuclear inner membrane;GO:0016020//membrane	GO:0003674//molecular_function	GO:0008150//biological_process
ENSMUSG00000022488	1	11	0.01	0.12	0.01	0.12	3.58496	0.0034275	0.00848267	Nckap1l	NCK associated protein 1 like [Source:MGI Symbol;Acc:MGI:1926063]	Cellular Processes	Cell motility	ko04810//Regulation of actin cytoskeleton	K05750	GO:0005737//cytoplasm;GO:0005829//cytosol;GO:0016020//membrane;GO:0016021//integral component of membrane;GO:0031209//SCAR complex	GO:0005096//GTPase activator activity;GO:0030295//protein kinase activator activity;GO:0044877//macromolecular complex binding;GO:0048365//Rac GTPase binding	GO:0000902//cell morphogenesis;GO:0001782//B cell homeostasis;GO:0002262//myeloid cell homeostasis;GO:0006935//chemotaxis;GO:0016477//cell migration;GO:0030011//maintenance of cell polarity;GO:0030031//cell projection assembly;GO:0030593//neutrophil chemotaxis;GO:0030838//positive regulation of actin filament polymerization;GO:0030866//cortical actin cytoskeleton organization;GO:0030890//positive…
ENSMUSG00000071226	1	11	0.01	0.12	0.01	0.12	3.58496	0.0034275	0.00848267	Cecr2	CECR2, histone acetyl-lysine reader [Source:MGI Symbol;Acc:MGI:1923799]	-	-	-	-	GO:0005634//nucleus;GO:0005719//nuclear euchromatin;GO:0031010//ISWI-type complex;GO:0090537//CERF complex	GO:0003674//molecular_function;GO:0005515//protein binding	GO:0001842//neural fold formation;GO:0001843//neural tube closure;GO:0006325//chromatin organization;GO:0007338//single fertilization;GO:0021915//neural tube development;GO:0043044//ATP-dependent chromatin remodeling;GO:0060122//inner ear receptor stereocilium organization;GO:0090102//cochlea development;GO:0097194//execution phase of apoptosis
ENSMUSG00000096035	1	9	0.05	0.59	0.05	0.59	3.56071	0.0117402	0.026143	Odaph	odontogenesis associated phosphoprotein [Source:MGI Symbol;Acc:MGI:2685891]	-	-	-	-	GO:0005575//cellular_component	GO:0003674//molecular_function	GO:0070169//positive regulation of biomineral tissue development;GO:0070175//positive regulation of enamel mineralization
ENSMUSG00000051682	2	11	0.04	0.47	0.04	0.47	3.55459	0.0034275	0.00848267	Treml4	triggering receptor expressed on myeloid cells-like 4 [Source:MGI Symbol;Acc:MGI:1923239]	-	-	-	-	GO:0005765//lysosomal membrane;GO:0005783//endoplasmic reticulum;GO:0005886//plasma membrane;GO:0009986//cell surface;GO:0010008//endosome membrane;GO:0016020//membrane;GO:0016021//integral component of membrane	GO:0005515//protein binding;GO:0038023//signaling receptor activity	GO:0002230//positive regulation of defense response to virus by host;GO:0002376//immune system process;GO:0002457//T cell antigen processing and presentation;GO:0006911//phagocytosis, engulfment;GO:0008104//protein localization;GO:0034157//positive regulation of toll-like receptor 7 signaling pathway;GO:0034165//positive regulation of toll-like receptor 9 signaling pathway;GO:0034181//positive re…
ENSMUSG00000023236	8	67	0.25	2.76	0.25	2.76	3.46467	8.97e-17	7.82e-16	Scg5	secretogranin V [Source:MGI Symbol;Acc:MGI:98289]	-	-	-	-	GO:0005576//extracellular region;GO:0005634//nucleus;GO:0030141//secretory granule	GO:0004857//enzyme inhibitor activity;GO:0051082//unfolded protein binding	GO:0006886//intracellular protein transport;GO:0007218//neuropeptide signaling pathway;GO:0016486//peptide hormone processing;GO:0043086//negative regulation of catalytic activity;GO:0046883//regulation of hormone secretion
ENSMUSG00000005357	1	9	0.02	0.22	0.02	0.22	3.45943	0.0117402	0.026143	Slc1a6	solute carrier family 1 (high affinity aspartate/glutamate transporter), member 6 [Source:MGI Symbol;Acc:MGI:1096331]	Organismal Systems	Nervous system	ko04724//Glutamatergic synapse	K05617	GO:0005794//Golgi apparatus;GO:0005886//plasma membrane;GO:0005887//integral component of plasma membrane;GO:0016020//membrane;GO:0016021//integral component of membrane;GO:0045111//intermediate filament cytoskeleton	GO:0005313//L-glutamate transmembrane transporter activity;GO:0005314//high-affinity glutamate transmembrane transporter activity;GO:0008509//anion transmembrane transporter activity;GO:0015293//symporter activity;GO:0046872//metal ion binding	GO:0001504//neurotransmitter uptake;GO:0006865//amino acid transport;GO:0015813//L-glutamate transport;GO:0042391//regulation of membrane potential;GO:0055085//transmembrane transport;GO:0098712//L-glutamate import across plasma membrane
ENSMUSG00000022831	1	9	0.02	0.22	0.02	0.22	3.45943	0.0117402	0.026143	Hcls1	hematopoietic cell specific Lyn substrate 1 [Source:MGI Symbol;Acc:MGI:104568]	Human Diseases;Cellular Processes;Human Diseases	Cancers;Cellular community - eukaryotes;Infectious diseases	ko05205//Proteoglycans in cancer;ko04530//Tight junction;ko05100//Bacterial invasion of epithelial cells	K06106;K06106;K06106	GO:0005634//nucleus;GO:0005667//transcription factor complex;GO:0005737//cytoplasm;GO:0005739//mitochondrion;GO:0005829//cytosol;GO:0005884//actin filament;GO:0005886//plasma membrane;GO:0014069//postsynaptic density;GO:0030027//lamellipodium;GO:0030425//dendrite;GO:0030427//site of polarized growth;GO:0030864//cortical actin cytoskeleton;GO:0045211//postsynaptic membrane	GO:0001085//RNA polymerase II transcription factor binding;GO:0003779//actin binding;GO:0005515//protein binding;GO:0017124//SH3 domain binding;GO:0019901//protein kinase binding;GO:0044877//macromolecular complex binding;GO:0051015//actin filament binding	GO:0000122//negative regulation of transcription from RNA polymerase II promoter;GO:0008284//positive regulation of cell proliferation;GO:0009725//response to hormone;GO:0014068//positive regulation of phosphatidylinositol 3-kinase signaling;GO:0030041//actin filament polymerization;GO:0030218//erythrocyte differentiation;GO:0030833//regulation of actin filament polymerization;GO:0030854//positiv…
ENSMUSG00000023267	2	12	0.04	0.44	0.04	0.44	3.45943	0.00183717	0.00477656	Gabrr2	gamma-aminobutyric acid (GABA) C receptor, subunit rho 2 [Source:MGI Symbol;Acc:MGI:95626]	Environmental Information Processing;Organismal Systems;Human Diseases;Organismal Systems;Human Diseases	Signaling molecules and interaction;Nervous system;Substance dependence;Nervous system;Substance dependence	ko04080//Neuroactive ligand-receptor interaction;ko04723//Retrograde endocannabinoid signaling;ko05032//Morphine addiction;ko04727//GABAergic synapse;ko05033//Nicotine addiction	K05190;K05190;K05190;K05190;K05190	GO:0005886//plasma membrane;GO:0005887//integral component of plasma membrane;GO:0016020//membrane;GO:0016021//integral component of membrane;GO:0030054//cell junction;GO:0030424//axon;GO:0034707//chloride channel complex;GO:0043005//neuron projection;GO:0045202//synapse;GO:0045211//postsynaptic membrane	GO:0004888//transmembrane signaling receptor activity;GO:0004890//GABA-A receptor activity;GO:0005216//ion channel activity;GO:0005230//extracellular ligand-gated ion channel activity;GO:0005254//chloride channel activity;GO:0019904//protein domain specific binding;GO:1904315//transmitter-gated ion channel activity involved in regulation of postsynaptic membrane potential	GO:0006811//ion transport;GO:0006821//chloride transport;GO:0007165//signal transduction;GO:0007214//gamma-aminobutyric acid signaling pathway;GO:0007268//synaptic transmission;GO:0007601//visual perception;GO:0034220//ion transmembrane transport;GO:0042391//regulation of membrane potential;GO:0050877//neurological system process;GO:0060078//regulation of postsynaptic membrane potential;GO:190247…
ENSMUSG00000025997	89	214	0.36	3.89	0.36	3.89	3.4337	1.88e-21	2.07e-20	Ikzf2	IKAROS family zinc finger 2 [Source:MGI Symbol;Acc:MGI:1342541]	-	-	-	-	GO:0005634//nucleus;GO:0005654//nucleoplasm	GO:0003676//nucleic acid binding;GO:0003677//DNA binding;GO:0003700//transcription factor activity, sequence-specific DNA binding;GO:0042803//protein homodimerization activity;GO:0044212//transcription regulatory region DNA binding;GO:0046872//metal ion binding	GO:0045944//positive regulation of transcription from RNA polymerase II promoter
ENSMUSG00000042759	9	53	0.09	0.97	0.09	0.97	3.42999	2.55e-11	1.54e-10	Apobr	apolipoprotein B receptor [Source:MGI Symbol;Acc:MGI:2176230]	-	-	-	-	GO:0005886//plasma membrane;GO:0016020//membrane;GO:0034361//very-low-density lipoprotein particle;GO:0034362//low-density lipoprotein particle;GO:0042627//chylomicron	GO:0030228//lipoprotein particle receptor activity;GO:0030229//very-low-density lipoprotein particle receptor activity	GO:0006629//lipid metabolic process;GO:0006641//triglyceride metabolic process;GO:0006869//lipid transport;GO:0006897//endocytosis;GO:0008202//steroid metabolic process;GO:0008203//cholesterol metabolic process
ENSMUSG00000006219	2	13	0.02	0.21	0.02	0.21	3.39232	0.000980413	0.00266804	Fblim1	filamin binding LIM protein 1 [Source:MGI Symbol;Acc:MGI:1921452]	-	-	-	-	GO:0001650//fibrillar center;GO:0001725//stress fiber;GO:0005737//cytoplasm;GO:0005856//cytoskeleton;GO:0005925//focal adhesion;GO:0030054//cell junction	GO:0031005//filamin binding;GO:0046872//metal ion binding	GO:0007155//cell adhesion;GO:0008360//regulation of cell shape;GO:0033623//regulation of integrin activation;GO:0098609//cell-cell adhesion
ENSMUSG00000028780	62	488	0.43	4.42	0.43	4.42	3.36164	1.41e-107	1.45e-105	Sema3c	sema domain, immunoglobulin domain (Ig), short basic domain, secreted, (semaphorin) 3C [Source:MGI Symbol;Acc:MGI:107557]	Organismal Systems	Development	ko04360//Axon guidance	K06840	GO:0005576//extracellular region;GO:0005615//extracellular space;GO:0005887//integral component of plasma membrane	GO:0005515//protein binding;GO:0030215//semaphorin receptor binding;GO:0045499//chemorepellent activity	GO:0001755//neural crest cell migration;GO:0001756//somitogenesis;GO:0001974//blood vessel remodeling;GO:0003148//outflow tract septum morphogenesis;GO:0003151//outflow tract morphogenesis;GO:0003215//cardiac right ventricle morphogenesis;GO:0003350//pulmonary myocardium development;GO:0007275//multicellular organism development;GO:0007399//nervous system development;GO:0007411//axon guidance;GO:…
ENSMUSG00000050069	21	160	0.21	2.12	0.21	2.12	3.3356	5.14e-36	1e-34	Grem2	gremlin 2, DAN family BMP antagonist [Source:MGI Symbol;Acc:MGI:1344367]	-	-	-	-	GO:0005576//extracellular region;GO:0005615//extracellular space	GO:0005125//cytokine activity;GO:0008201//heparin binding;GO:0036122//BMP binding;GO:0042802//identical protein binding;GO:0042803//protein homodimerization activity	GO:0007165//signal transduction;GO:0007275//multicellular organism development;GO:0010172//embryonic body morphogenesis;GO:0019221//cytokine-mediated signaling pathway;GO:0030514//negative regulation of BMP signaling pathway;GO:0038098//sequestering of BMP from receptor via BMP binding;GO:0048263//determination of dorsal identity;GO:0060300//regulation of cytokine activity
ENSMUSG00000028747	3	16	0.05	0.5	0.05	0.5	3.32193	0.000404902	0.00117377	Htr6	5-hydroxytryptamine (serotonin) receptor 6 [Source:MGI Symbol;Acc:MGI:1196627]	Environmental Information Processing;Environmental Information Processing;Environmental Information Processing;Organismal Systems	Signaling molecules and interaction;Signal transduction;Signal transduction;Nervous system	ko04080//Neuroactive ligand-receptor interaction;ko04024//cAMP signaling pathway;ko04020//Calcium signaling pathway;ko04726//Serotonergic synapse	K04162;K04162;K04162;K04162	GO:0005886//plasma membrane;GO:0005887//integral component of plasma membrane;GO:0005929//cilium;GO:0016020//membrane;GO:0016021//integral component of membrane;GO:0030425//dendrite	GO:0004930//G-protein coupled receptor activity;GO:0004993//G-protein coupled serotonin receptor activity;GO:0005515//protein binding;GO:0030594//neurotransmitter receptor activity	GO:0007165//signal transduction;GO:0007186//G-protein coupled receptor signaling pathway;GO:0007187//G-protein coupled receptor signaling pathway, coupled to cyclic nucleotide second messenger;GO:0007268//synaptic transmission;GO:0007612//learning;GO:0014050//negative regulation of glutamate secretion;GO:0014053//negative regulation of gamma-aminobutyric acid secretion;GO:0014054//positive regula…
ENSMUSG00000046101	2	13	0.02	0.2	0.02	0.2	3.32193	0.000980413	0.00266804	Mcmdc2	minichromosome maintenance domain containing 2 [Source:MGI Symbol;Acc:MGI:3045334]	-	-	-	-	GO:0005634//nucleus;GO:0042555//MCM complex	GO:0003688//DNA replication origin binding;GO:0003697//single-stranded DNA binding	GO:0006281//DNA repair;GO:0006974//cellular response to DNA damage stimulus;GO:0007130//synaptonemal complex assembly;GO:0007146//meiotic recombination nodule assembly;GO:0007283//spermatogenesis;GO:0042140//late meiotic recombination nodule assembly;GO:0048477//oogenesis;GO:0051321//meiotic cell cycle;GO:1990918//double-strand break repair involved in meiotic recombination
ENSMUSG00000048521	3	23	0.06	0.6	0.06	0.6	3.32193	5.72e-06	2.12e-05	Cxcr6	chemokine (C-X-C motif) receptor 6 [Source:MGI Symbol;Acc:MGI:1934582]	Environmental Information Processing;Organismal Systems	Signaling molecules and interaction;Immune system	ko04060//Cytokine-cytokine receptor interaction;ko04062//Chemokine signaling pathway	K04191;K04191	GO:0005886//plasma membrane;GO:0009897//external side of plasma membrane;GO:0016020//membrane;GO:0016021//integral component of membrane	GO:0004930//G-protein coupled receptor activity;GO:0004950//chemokine receptor activity;GO:0015026//coreceptor activity;GO:0016493//C-C chemokine receptor activity;GO:0016494//C-X-C chemokine receptor activity;GO:0019956//chemokine binding;GO:0019957//C-C chemokine binding;GO:0019958//C-X-C chemokine binding	GO:0006935//chemotaxis;GO:0006954//inflammatory response;GO:0006955//immune response;GO:0007165//signal transduction;GO:0007186//G-protein coupled receptor signaling pathway;GO:0007204//positive regulation of cytosolic calcium ion concentration;GO:0019722//calcium-mediated signaling;GO:0060326//cell chemotaxis;GO:0070098//chemokine-mediated signaling pathway
ENSMUSG00000049608	2	15	0.02	0.2	0.02	0.2	3.32193	0.000145836	0.000450131	Gpr55	G protein-coupled receptor 55 [Source:MGI Symbol;Acc:MGI:2685064]	-	-	-	-	GO:0005886//plasma membrane;GO:0005887//integral component of plasma membrane;GO:0016020//membrane;GO:0016021//integral component of membrane	GO:0004930//G-protein coupled receptor activity;GO:0004949//cannabinoid receptor activity	GO:0007165//signal transduction;GO:0007186//G-protein coupled receptor signaling pathway;GO:0007202//activation of phospholipase C activity;GO:0035025//positive regulation of Rho protein signal transduction;GO:0038171//cannabinoid signaling pathway;GO:0045453//bone resorption;GO:0045671//negative regulation of osteoclast differentiation;GO:0051482//positive regulation of cytosolic calcium ion con…
ENSMUSG00000067158	3	20	0.01	0.1	0.01	0.1	3.32193	3.62e-05	0.000121554	Col4a4	collagen, type IV, alpha 4 [Source:MGI Symbol;Acc:MGI:104687]	Human Diseases;Human Diseases;Environmental Information Processing;Cellular Processes;Organismal Systems;Human Diseases;Human Diseases;Human Diseases;Organismal Systems;Environmental Information Processing	Cancers;Infectious diseases;Signal transduction;Cellular community - eukaryotes;Endocrine system;Infectious diseases;Endocrine and metabolic diseases;Cancers;Digestive system;Signaling molecules and interaction	ko05200//Pathways in cancer;ko05165//Human papillomavirus infection;ko04151//PI3K-Akt signaling pathway;ko04510//Focal adhesion;ko04926//Relaxin signaling pathway;ko05146//Amoebiasis;ko04933//AGE-RAGE signaling pathway in diabetic complications;ko05222//Small cell lung cancer;ko04974//Protein digestion and absorption;ko04512//ECM-receptor interaction	K06237;K06237;K06237;K06237;K06237;K06237;K06237;K06237;K06237;K06237	GO:0005576//extracellular region;GO:0005581//collagen trimer;GO:0005587//collagen type IV trimer;GO:0005604//basement membrane;GO:0005615//extracellular space;GO:0031012//extracellular matrix	GO:0005201//extracellular matrix structural constituent;GO:0030020//extracellular matrix structural constituent conferring tensile strength	GO:0030198//extracellular matrix organization;GO:0032836//glomerular basement membrane development;GO:0038063//collagen-activated tyrosine kinase receptor signaling pathway
ENSMUSG00000019997	392	2900	6.17	60.94	6.17	60.94	3.30405	0	0	Ccn2	cellular communication network factor 2 [Source:MGI Symbol;Acc:MGI:95537]	Environmental Information Processing;Environmental Information Processing	Signal transduction;Signal transduction	ko04390//Hippo signaling pathway;ko04371//Apelin signaling pathway	K06827;K06827	GO:0005576//extracellular region;GO:0005615//extracellular space;GO:0005801//cis-Golgi network;GO:0005829//cytosol;GO:0005938//cell cortex;GO:0031012//extracellular matrix;GO:0048471//perinuclear region of cytoplasm	GO:0001968//fibronectin binding;GO:0005178//integrin binding;GO:0005515//protein binding;GO:0005520//insulin-like growth factor binding;GO:0008022//protein C-terminus binding;GO:0008083//growth factor activity;GO:0008201//heparin binding	GO:0001502//cartilage condensation;GO:0001503//ossification;GO:0001525//angiogenesis;GO:0001894//tissue homeostasis;GO:0001934//positive regulation of protein phosphorylation;GO:0007155//cell adhesion;GO:0007160//cell-matrix adhesion;GO:0007229//integrin-mediated signaling pathway;GO:0007568//aging;GO:0008284//positive regulation of cell proliferation;GO:0008543//fibroblast growth factor receptor…
ENSMUSG00000109372	11	88	0.07	0.69	0.07	0.69	3.30117	1.82e-20	1.92e-19	Gm19410	predicted gene, 19410 [Source:MGI Symbol;Acc:MGI:5011595]	-	-	-	-	GO:0016020//membrane;GO:0016021//integral component of membrane	GO:0005509//calcium ion binding;GO:0005515//protein binding	-
ENSMUSG00000026064	5.58	41.87	0.05	0.49	0.05	0.49	3.29278	4.66e-10	2.56e-09	Ptp4a1	protein tyrosine phosphatase 4a1 [Source:MGI Symbol;Acc:MGI:1277096]	-	-	-	-	GO:0005634//nucleus;GO:0005737//cytoplasm;GO:0005768//endosome;GO:0005769//early endosome;GO:0005783//endoplasmic reticulum;GO:0005819//spindle;GO:0005856//cytoskeleton;GO:0005886//plasma membrane;GO:0009898//cytoplasmic side of plasma membrane;GO:0016020//membrane	GO:0004721//phosphoprotein phosphatase activity;GO:0004725//protein tyrosine phosphatase activity;GO:0004727//prenylated protein tyrosine phosphatase activity;GO:0008138//protein tyrosine/serine/threonine phosphatase activity;GO:0016787//hydrolase activity;GO:0016791//phosphatase activity	GO:0006470//protein dephosphorylation;GO:0007049//cell cycle;GO:0007275//multicellular organism development;GO:0016311//dephosphorylation;GO:0030335//positive regulation of cell migration;GO:0035335//peptidyl-tyrosine dephosphorylation
ENSMUSG00000026308	3	24	0.04	0.39	0.04	0.39	3.2854	1.65e-06	6.48e-06	Klhl30	kelch-like 30 [Source:MGI Symbol;Acc:MGI:1918038]	-	-	-	-	-	GO:0005515//protein binding	-
ENSMUSG00000020121	4	30	0.02	0.19	0.02	0.19	3.24793	2.32e-07	9.91e-07	Srgap1	SLIT-ROBO Rho GTPase activating protein 1 [Source:MGI Symbol;Acc:MGI:2152936]	Organismal Systems	Development	ko04360//Axon guidance	K07526	GO:0005737//cytoplasm	GO:0005096//GTPase activator activity;GO:0005515//protein binding;GO:0017048//Rho GTPase binding;GO:0048365//Rac GTPase binding	GO:0007165//signal transduction;GO:0007266//Rho protein signal transduction;GO:0016477//cell migration;GO:0030336//negative regulation of cell migration;GO:0043547//positive regulation of GTPase activity
ENSMUSG00000027500	1	8	0.02	0.19	0.02	0.19	3.24793	0.0215151	0.0452804	Stmn2	stathmin-like 2 [Source:MGI Symbol;Acc:MGI:98241]	-	-	-	-	GO:0005737//cytoplasm;GO:0005768//endosome;GO:0005794//Golgi apparatus;GO:0016020//membrane;GO:0030027//lamellipodium;GO:0030424//axon;GO:0030426//growth cone;GO:0031982//vesicle;GO:0042995//cell projection;GO:0043005//neuron projection;GO:0043025//neuronal cell body;GO:0048471//perinuclear region of cytoplasm	GO:0005515//protein binding;GO:0015631//tubulin binding;GO:0048306//calcium-dependent protein binding	GO:0007019//microtubule depolymerization;GO:0007026//negative regulation of microtubule depolymerization;GO:0010976//positive regulation of neuron projection development;GO:0010977//negative regulation of neuron projection development;GO:0031110//regulation of microtubule polymerization or depolymerization;GO:0031115//negative regulation of microtubule polymerization;GO:0031117//positive regulati…
ENSMUSG00000042216	2	11	0.02	0.19	0.02	0.19	3.24793	0.0034275	0.00848267	Sgsm1	small G protein signaling modulator 1 [Source:MGI Symbol;Acc:MGI:107320]	-	-	-	-	GO:0005737//cytoplasm;GO:0005794//Golgi apparatus;GO:0005829//cytosol;GO:0016020//membrane;GO:0030659//cytoplasmic vesicle membrane;GO:0031410//cytoplasmic vesicle	GO:0005096//GTPase activator activity;GO:0005515//protein binding;GO:0017137//Rab GTPase binding	GO:0006886//intracellular protein transport;GO:0043547//positive regulation of GTPase activity;GO:0045944//positive regulation of transcription from RNA polymerase II promoter;GO:0090630//activation of GTPase activity
ENSMUSG00000027546	6	32	0.07	0.66	0.07	0.66	3.23704	3.43e-07	1.44e-06	Atp9a	ATPase, class II, type 9A [Source:MGI Symbol;Acc:MGI:1330826]	-	-	-	-	GO:0005768//endosome;GO:0005769//early endosome;GO:0005794//Golgi apparatus;GO:0005802//trans-Golgi network;GO:0005886//plasma membrane;GO:0016020//membrane;GO:0016021//integral component of membrane;GO:0031901//early endosome membrane;GO:0048471//perinuclear region of cytoplasm;GO:0055037//recycling endosome	GO:0000166//nucleotide binding;GO:0000287//magnesium ion binding;GO:0005524//ATP binding;GO:0046872//metal ion binding	GO:0006890//retrograde vesicle-mediated transport, Golgi to ER;GO:0006897//endocytosis;GO:0015914//phospholipid transport;GO:0045332//phospholipid translocation
ENSMUSG00000024164	314	2215	2.31	21.43	2.31	21.43	3.21367	0	0	C3	complement component 3 [Source:MGI Symbol;Acc:MGI:88227]	Human Diseases;Human Diseases;Human Diseases;Human Diseases;Cellular Processes;Human Diseases;Human Diseases;Organismal Systems;Human Diseases;Human Diseases;Human Diseases;Human Diseases	Cancers;Infectious diseases;Infectious diseases;Infectious diseases;Transport and catabolism;Immune diseases;Infectious diseases;Immune system;Infectious diseases;Infectious diseases;Infectious diseases;Infectious diseases	ko05203//Viral carcinogenesis;ko05167//Kaposi sarcoma-associated herpesvirus infection;ko05168//Herpes simplex infection;ko05152//Tuberculosis;ko04145//Phagosome;ko05322//Systemic lupus erythematosus;ko05142//Chagas disease (American trypanosomiasis);ko04610//Complement and coagulation cascades;ko05133//Pertussis;ko05140//Leishmaniasis;ko05134//Legionellosis;ko05150//Staphylococcus aureus infecti…	K03990;K03990;K03990;K03990;K03990;K03990;K03990;K03990;K03990;K03990;K03990;K03990	GO:0005576//extracellular region;GO:0005615//extracellular space;GO:0009986//cell surface;GO:0032991//macromolecular complex	GO:0004866//endopeptidase inhibitor activity;GO:0005515//protein binding;GO:0008289//lipid binding;GO:0031715//C5L2 anaphylatoxin chemotactic receptor binding;GO:0048037//cofactor binding	GO:0001798//positive regulation of type IIa hypersensitivity;GO:0001934//positive regulation of protein phosphorylation;GO:0001970//positive regulation of activation of membrane attack complex;GO:0002376//immune system process;GO:0006629//lipid metabolic process;GO:0006631//fatty acid metabolic process;GO:0006954//inflammatory response;GO:0006956//complement activation;GO:0006957//complement acti…
ENSMUSG00000048776	6	40	0.14	1.27	0.14	1.27	3.18133	1.57e-09	8.3e-09	Pthlh	parathyroid hormone-like peptide [Source:MGI Symbol;Acc:MGI:97800]	Organismal Systems	Endocrine system	ko04928//Parathyroid hormone synthesis, secretion and action	K22608	GO:0005576//extracellular region;GO:0005654//nucleoplasm;GO:0005794//Golgi apparatus;GO:0005829//cytosol	GO:0005179//hormone activity;GO:0051428//peptide hormone receptor binding	GO:0001501//skeletal system development;GO:0007189//adenylate cyclase-activating G-protein coupled receptor signaling pathway;GO:0010468//regulation of gene expression;GO:0030282//bone mineralization;GO:0032331//negative regulation of chondrocyte differentiation;GO:0061182//negative regulation of chondrocyte development
ENSMUSG00000004951	108	741	4.51	40.78	4.51	40.78	3.17666	6.25e-152	1.17e-149	Hspb1	heat shock protein 1 [Source:MGI Symbol;Acc:MGI:96240]	Environmental Information Processing;Human Diseases;Human Diseases;Environmental Information Processing	Signal transduction;Infectious diseases;Infectious diseases;Signal transduction	ko04010//MAPK signaling pathway;ko05169//Epstein-Barr virus infection;ko05146//Amoebiasis;ko04370//VEGF signaling pathway	K04455;K04455;K04455;K04455	GO:0000502//proteasome complex;GO:0005634//nucleus;GO:0005737//cytoplasm;GO:0005819//spindle;GO:0005856//cytoskeleton;GO:0005886//plasma membrane;GO:0030018//Z disc;GO:0030424//axon;GO:0030425//dendrite;GO:0031430//M band;GO:0031674//I band;GO:0043204//perikaryon;GO:0043292//contractile fiber;GO:0045202//synapse;GO:0097512//cardiac myofibril;GO:0098839//postsynaptic density membrane;GO:1904115//a…	GO:0005080//protein kinase C binding;GO:0008426//protein kinase C inhibitor activity;GO:0019901//protein kinase binding;GO:0042802//identical protein binding;GO:0042803//protein homodimerization activity;GO:0043130//ubiquitin binding;GO:0044183//protein binding involved in protein folding	GO:0001932//regulation of protein phosphorylation;GO:0006469//negative regulation of protein kinase activity;GO:0006986//response to unfolded protein;GO:0009615//response to virus;GO:0010976//positive regulation of neuron projection development;GO:0032731//positive regulation of interleukin-1 beta production;GO:0035556//intracellular signal transduction;GO:0035924//cellular response to vascular e…
ENSMUSG00000020154	2	15	0.01	0.09	0.01	0.09	3.16993	0.000145836	0.000450131	Ptprb	protein tyrosine phosphatase, receptor type, B [Source:MGI Symbol;Acc:MGI:97809]	Cellular Processes	Cellular community - eukaryotes	ko04520//Adherens junction	K05694	GO:0016020//membrane;GO:0016021//integral component of membrane;GO:0043235//receptor complex	GO:0004721//phosphoprotein phosphatase activity;GO:0004725//protein tyrosine phosphatase activity;GO:0005515//protein binding;GO:0016787//hydrolase activity;GO:0016791//phosphatase activity;GO:0045296//cadherin binding	GO:0001525//angiogenesis;GO:0006470//protein dephosphorylation;GO:0016311//dephosphorylation;GO:0035335//peptidyl-tyrosine dephosphorylation
ENSMUSG00000022803	1	8	0.02	0.18	0.02	0.18	3.16993	0.0215151	0.0452804	Popdc2	popeye domain containing 2 [Source:MGI Symbol;Acc:MGI:1930150]	-	-	-	-	GO:0005886//plasma membrane;GO:0016020//membrane;GO:0016021//integral component of membrane;GO:0042383//sarcolemma	GO:0000166//nucleotide binding;GO:0030552//cAMP binding	GO:0002027//regulation of heart rate;GO:0007507//heart development;GO:0007519//skeletal muscle tissue development;GO:0042391//regulation of membrane potential;GO:0051146//striated muscle cell differentiation;GO:0060931//sinoatrial node cell development
ENSMUSG00000026413	2	17	0.02	0.18	0.02	0.18	3.16993	4.04e-05	0.000134599	Pkp1	plakophilin 1 [Source:MGI Symbol;Acc:MGI:1328359]	-	-	-	-	GO:0005634//nucleus;GO:0005654//nucleoplasm;GO:0005737//cytoplasm;GO:0005886//plasma membrane;GO:0005911//cell-cell junction;GO:0005913//cell-cell adherens junction;GO:0030054//cell junction;GO:0030057//desmosome;GO:0043231//intracellular membrane-bounded organelle;GO:1990124//messenger ribonucleoprotein complex	GO:0005515//protein binding;GO:0005521//lamin binding;GO:0045296//cadherin binding	GO:0007043//cell-cell junction assembly;GO:0007155//cell adhesion;GO:0010628//positive regulation of gene expression;GO:0045110//intermediate filament bundle assembly;GO:0098609//cell-cell adhesion;GO:1902373//negative regulation of mRNA catabolic process
ENSMUSG00000053965	8	50	0.04	0.36	0.04	0.36	3.16993	5.71e-11	3.35e-10	Pde5a	phosphodiesterase 5A, cGMP-specific [Source:MGI Symbol;Acc:MGI:2651499]	Metabolism;Environmental Information Processing	Nucleotide metabolism;Signal transduction	ko00230//Purine metabolism;ko04022//cGMP - PKG signaling pathway	K13762;K13762	GO:0005829//cytosol	GO:0000166//nucleotide binding;GO:0003824//catalytic activity;GO:0004112//cyclic-nucleotide phosphodiesterase activity;GO:0004114//3',5'-cyclic-nucleotide phosphodiesterase activity;GO:0005515//protein binding;GO:0008081//phosphoric diester hydrolase activity;GO:0016787//hydrolase activity;GO:0030553//cGMP binding;GO:0046872//metal ion binding;GO:0047555//3',5'-cyclic-GMP phosphodiesterase activi…	GO:0002026//regulation of the force of heart contraction;GO:0002678//positive regulation of chronic inflammatory response;GO:0007165//signal transduction;GO:0007614//short-term memory;GO:0008152//metabolic process;GO:0010613//positive regulation of cardiac muscle hypertrophy;GO:0010749//regulation of nitric oxide mediated signal transduction;GO:0042130//negative regulation of T cell proliferation…
ENSMUSG00000079363	5	24	0.04	0.36	0.04	0.36	3.16993	3.44e-05	0.000115774	Gbp4	guanylate binding protein 4 [Source:MGI Symbol;Acc:MGI:97072]	-	-	-	-	GO:0016020//membrane;GO:0020005//symbiont-containing vacuole membrane;GO:0031410//cytoplasmic vesicle	GO:0000166//nucleotide binding;GO:0003924//GTPase activity;GO:0005515//protein binding;GO:0005525//GTP binding	GO:0000122//negative regulation of transcription from RNA polymerase II promoter;GO:0001933//negative regulation of protein phosphorylation;GO:0031397//negative regulation of protein ubiquitination;GO:0032687//negative regulation of interferon-alpha production;GO:0042308//negative regulation of protein import into nucleus;GO:0042832//defense response to protozoan;GO:0050688//regulation of defense…
ENSMUSG00000024421	6	31	0.03	0.26	0.03	0.26	3.11548	6.17e-07	2.54e-06	Lama3	laminin, alpha 3 [Source:MGI Symbol;Acc:MGI:99909]	Metabolism;Human Diseases;Human Diseases;Environmental Information Processing;Cellular Processes;Human Diseases;Human Diseases;Human Diseases;Environmental Information Processing	Global and overview maps;Cancers;Infectious diseases;Signal transduction;Cellular community - eukaryotes;Infectious diseases;Infectious diseases;Cancers;Signaling molecules and interaction	ko01100//Metabolic pathways;ko05200//Pathways in cancer;ko05165//Human papillomavirus infection;ko04151//PI3K-Akt signaling pathway;ko04510//Focal adhesion;ko05145//Toxoplasmosis;ko05146//Amoebiasis;ko05222//Small cell lung cancer;ko04512//ECM-receptor interaction	K06240;K06240;K06240;K06240;K06240;K06240;K06240;K06240;K06240	GO:0005576//extracellular region;GO:0005604//basement membrane;GO:0005608//laminin-3 complex;GO:0005610//laminin-5 complex;GO:0005783//endoplasmic reticulum;GO:0005913//cell-cell adherens junction;GO:0030056//hemidesmosome	GO:0005102//receptor binding;GO:0005178//integrin binding;GO:0005201//extracellular matrix structural constituent	GO:0001738//morphogenesis of a polarized epithelium;GO:0007155//cell adhesion;GO:0007229//integrin-mediated signaling pathway;GO:0009887//organ morphogenesis;GO:0009888//tissue development;GO:0016477//cell migration;GO:0030155//regulation of cell adhesion;GO:0030334//regulation of cell migration;GO:0031581//hemidesmosome assembly;GO:0035987//endodermal cell differentiation;GO:0045995//regulation …
ENSMUSG00000026395	2	16	0.02	0.17	0.02	0.17	3.08746	7.68e-05	0.000245875	Ptprc	protein tyrosine phosphatase, receptor type, C [Source:MGI Symbol;Acc:MGI:97810]	Environmental Information Processing;Organismal Systems;Organismal Systems;Human Diseases	Signaling molecules and interaction;Immune system;Immune system;Immune diseases	ko04514//Cell adhesion molecules (CAMs);ko04660//T cell receptor signaling pathway;ko04666//Fc gamma R-mediated phagocytosis;ko05340//Primary immunodeficiency	K06478;K06478;K06478;K06478	GO:0005886//plasma membrane;GO:0005887//integral component of plasma membrane;GO:0005925//focal adhesion;GO:0009897//external side of plasma membrane;GO:0009898//cytoplasmic side of plasma membrane;GO:0009986//cell surface;GO:0016020//membrane;GO:0016021//integral component of membrane;GO:0032059//bleb;GO:0045121//membrane raft;GO:0071944//cell periphery;GO:0098857//membrane microdomain	GO:0004721//phosphoprotein phosphatase activity;GO:0004725//protein tyrosine phosphatase activity;GO:0005102//receptor binding;GO:0005515//protein binding;GO:0008201//heparin binding;GO:0016787//hydrolase activity;GO:0016791//phosphatase activity;GO:0019901//protein kinase binding;GO:0030506//ankyrin binding;GO:0030507//spectrin binding;GO:0043395//heparan sulfate proteoglycan binding	GO:0000187//activation of MAPK activity;GO:0001779//natural killer cell differentiation;GO:0001915//negative regulation of T cell mediated cytotoxicity;GO:0001916//positive regulation of T cell mediated cytotoxicity;GO:0001960//negative regulation of cytokine-mediated signaling pathway;GO:0002244//hematopoietic progenitor cell differentiation;GO:0002378//immunoglobulin biosynthetic process;GO:000…
ENSMUSG00000079592	13.6	76.04	0.38	3.19	0.38	3.19	3.06949	1.18e-15	9.64e-15	C1qtnf5	C1q and tumor necrosis factor related protein 5 [Source:MGI Symbol;Acc:MGI:2385958]	-	-	-	-	GO:0005576//extracellular region;GO:0005581//collagen trimer;GO:0005615//extracellular space;GO:0005886//plasma membrane;GO:0005923//bicellular tight junction;GO:0016020//membrane;GO:0016324//apical plasma membrane;GO:0016328//lateral plasma membrane;GO:0030133//transport vesicle;GO:0032991//macromolecular complex;GO:0042995//cell projection	GO:0005515//protein binding;GO:0042802//identical protein binding	GO:0009306//protein secretion;GO:0048839//inner ear development
ENSMUSG00000029019	15	94	0.73	5.98	0.73	5.98	3.03418	4.73e-20	4.87e-19	Nppb	natriuretic peptide type B [Source:MGI Symbol;Acc:MGI:97368]	Environmental Information Processing	Signal transduction	ko04022//cGMP - PKG signaling pathway	K12335	GO:0005576//extracellular region;GO:0005615//extracellular space;GO:0005634//nucleus;GO:0005737//cytoplasm;GO:0032991//macromolecular complex;GO:0048471//perinuclear region of cytoplasm	GO:0005179//hormone activity;GO:0051427//hormone receptor binding	GO:0003085//negative regulation of systemic arterial blood pressure;GO:0006182//cGMP biosynthetic process;GO:0007165//signal transduction;GO:0007168//receptor guanylyl cyclase signaling pathway;GO:0007218//neuropeptide signaling pathway;GO:0010753//positive regulation of cGMP-mediated signaling;GO:0014898//cardiac muscle hypertrophy in response to stress;GO:0019934//cGMP-mediated signaling;GO:003…
ENSMUSG00000089728	2	13	0.12	0.98	0.12	0.98	3.02975	0.000980413	0.00266804	Clec2f	C-type lectin domain family 2, member f [Source:MGI Symbol;Acc:MGI:3522133]	-	-	-	-	GO:0016020//membrane;GO:0016021//integral component of membrane	GO:0030246//carbohydrate binding	-
ENSMUSG00000026822	10	61	0.41	3.32	0.41	3.32	3.01749	2.32e-13	1.62e-12	Lcn2	lipocalin 2 [Source:MGI Symbol;Acc:MGI:96757]	Organismal Systems	Immune system	ko04657//IL-17 signaling pathway	K21129	GO:0005576//extracellular region;GO:0005615//extracellular space;GO:0005829//cytosol;GO:0031410//cytoplasmic vesicle;GO:0060205//cytoplasmic membrane-bounded vesicle lumen	GO:0002020//protease binding;GO:0005506//iron ion binding;GO:0005515//protein binding;GO:0036094//small molecule binding;GO:0042803//protein homodimerization activity;GO:1903981//enterobactin binding	GO:0002376//immune system process;GO:0006811//ion transport;GO:0006915//apoptotic process;GO:0006979//response to oxidative stress;GO:0009615//response to virus;GO:0009617//response to bacterium;GO:0009635//response to herbicide;GO:0010046//response to mycotoxin;GO:0010628//positive regulation of gene expression;GO:0015891//siderophore transport;GO:0031346//positive regulation of cell projection …
ENSMUSG00000002020	37	232	0.21	1.7	0.21	1.7	3.01707	2.1e-47	5.89e-46	Ltbp2	latent transforming growth factor beta binding protein 2 [Source:MGI Symbol;Acc:MGI:99502]	-	-	-	-	-	GO:0005509//calcium ion binding	GO:0097435//fibril organization
ENSMUSG00000030589	2.01	15	0.02	0.16	0.02	0.16	3	0.000145836	0.000450131	Rasgrp4	RAS guanyl releasing protein 4 [Source:MGI Symbol;Acc:MGI:2386851]	Human Diseases;Environmental Information Processing;Environmental Information Processing	Cancers;Signal transduction;Signal transduction	ko05200//Pathways in cancer;ko04010//MAPK signaling pathway;ko04014//Ras signaling pathway	K12363;K12363;K12363	GO:0005622//intracellular;GO:0005737//cytoplasm;GO:0005886//plasma membrane;GO:0016020//membrane	GO:0005085//guanyl-nucleotide exchange factor activity;GO:0005088//Ras guanyl-nucleotide exchange factor activity;GO:0046872//metal ion binding	GO:0007264//small GTPase mediated signal transduction;GO:0008283//cell proliferation;GO:0009991//response to extracellular stimulus;GO:0030154//cell differentiation;GO:0035556//intracellular signal transduction;GO:0046579//positive regulation of Ras protein signal transduction
ENSMUSG00000038793	2	13	0.05	0.4	0.05	0.4	3	0.000980413	0.00266804	Lefty1	left right determination factor 1 [Source:MGI Symbol;Acc:MGI:107405]	Environmental Information Processing	Signal transduction	ko04350//TGF-beta signaling pathway	K04668	GO:0005576//extracellular region;GO:0005615//extracellular space	GO:0005125//cytokine activity;GO:0005160//transforming growth factor beta receptor binding;GO:0008083//growth factor activity;GO:0038100//nodal binding	GO:0000122//negative regulation of transcription from RNA polymerase II promoter;GO:0003007//heart morphogenesis;GO:0007275//multicellular organism development;GO:0007368//determination of left/right symmetry;GO:0008285//negative regulation of cell proliferation;GO:0009948//anterior/posterior axis specification;GO:0010862//positive regulation of pathway-restricted SMAD protein phosphorylation;GO:…
ENSMUSG00000061578	3	20	0.01	0.08	0.01	0.08	3	3.62e-05	0.000121554	Ksr2	kinase suppressor of ras 2 [Source:MGI Symbol;Acc:MGI:3610315]	Environmental Information Processing	Signal transduction	ko04014//Ras signaling pathway	K18529	-	GO:0004672//protein kinase activity;GO:0005524//ATP binding;GO:0046872//metal ion binding	GO:0006468//protein phosphorylation;GO:0035556//intracellular signal transduction
ENSMUSG00000091971	1.29	9.85	0.02	0.16	0.02	0.16	3	0.00636217	0.0149428	Hspa1a	heat shock protein 1A [Source:MGI Symbol;Acc:MGI:96244]	Environmental Information Processing;Cellular Processes;Human Diseases;Human Diseases;Genetic Information Processing;Human Diseases;Organismal Systems;Genetic Information Processing;Human Diseases;Organismal Systems;Organismal Systems;Human Diseases;Human Diseases	Signal transduction;Transport and catabolism;Infectious diseases;Infectious diseases;Folding, sorting and degradation;Infectious diseases;Endocrine system;Transcription;Infectious diseases;Immune system;Aging;Infectious diseases;Neurodegenerative diseases	ko04010//MAPK signaling pathway;ko04144//Endocytosis;ko05169//Epstein-Barr virus infection;ko05164//Influenza A;ko04141//Protein processing in endoplasmic reticulum;ko05162//Measles;ko04915//Estrogen signaling pathway;ko03040//Spliceosome;ko05145//Toxoplasmosis;ko04612//Antigen processing and presentation;ko04213//Longevity regulating pathway - multiple species;ko05134//Legionellosis;ko05020//Pri…	K03283;K03283;K03283;K03283;K03283;K03283;K03283;K03283;K03283;K03283;K03283;K03283;K03283	GO:0005634//nucleus;GO:0005737//cytoplasm;GO:0005739//mitochondrion;GO:0005813//centrosome;GO:0005814//centriole;GO:0005815//microtubule organizing center;GO:0005829//cytosol;GO:0005856//cytoskeleton;GO:0005886//plasma membrane;GO:0008180//COP9 signalosome;GO:0016234//inclusion body;GO:0016235//aggresome;GO:0016323//basolateral plasma membrane;GO:0016324//apical plasma membrane;GO:0016607//nuclea…	GO:0000166//nucleotide binding;GO:0001664//G-protein coupled receptor binding;GO:0002020//protease binding;GO:0003714//transcription corepressor activity;GO:0005102//receptor binding;GO:0005515//protein binding;GO:0005524//ATP binding;GO:0016887//ATPase activity;GO:0019899//enzyme binding;GO:0031072//heat shock protein binding;GO:0031249//denatured protein binding;GO:0031625//ubiquitin protein li…	GO:0000723//telomere maintenance;GO:0006281//DNA repair;GO:0006402//mRNA catabolic process;GO:0006457//protein folding;GO:0006986//response to unfolded protein;GO:0007041//lysosomal transport;GO:0008285//negative regulation of cell proliferation;GO:0009408//response to heat;GO:0016192//vesicle-mediated transport;GO:0030308//negative regulation of cell growth;GO:0032436//positive regulation of pro…
ENSMUSG00000112743	4.35	26.2	0.13	1.04	0.13	1.04	3	2.6e-06	9.98e-06	Gm49358	predicted gene, 49358 [Source:MGI Symbol;Acc:MGI:6121566]	-	-	-	-	-	GO:0008253//5'-nucleotidase activity;GO:0046872//metal ion binding	GO:0016311//dephosphorylation
ENSMUSG00000042357	13	78	0.29	2.25	0.29	2.25	2.9558	7.65e-17	6.68e-16	Gjb5	gap junction protein, beta 5 [Source:MGI Symbol;Acc:MGI:95723]	-	-	-	-	GO:0005886//plasma membrane;GO:0005921//gap junction;GO:0005922//connexon complex;GO:0016020//membrane;GO:0016021//integral component of membrane;GO:0030054//cell junction	-	GO:0007154//cell communication;GO:0060707//trophoblast giant cell differentiation;GO:0060708//spongiotrophoblast differentiation;GO:0060713//labyrinthine layer morphogenesis
ENSMUSG00000076614	1	9	0.04	0.31	0.04	0.31	2.9542	0.0117402	0.026143	Ighg1	immunoglobulin heavy constant gamma 1 (G1m marker) [Source:MGI Symbol;Acc:MGI:96446]	-	-	-	-	GO:0016020//membrane;GO:0016021//integral component of membrane	-	-
ENSMUSG00000062515	3	18	0.13	1	0.13	1	2.94342	0.000122056	0.000381438	Fabp4	fatty acid binding protein 4, adipocyte [Source:MGI Symbol;Acc:MGI:88038]	Organismal Systems;Organismal Systems	Endocrine system;Endocrine system	ko03320//PPAR signaling pathway;ko04923//Regulation of lipolysis in adipocyte	K08753;K08753	GO:0005634//nucleus;GO:0005654//nucleoplasm;GO:0005737//cytoplasm;GO:0005829//cytosol	GO:0005324//long-chain fatty acid transporter activity;GO:0005504//fatty acid binding;GO:0008289//lipid binding;GO:0036041//long-chain fatty acid binding;GO:0051427//hormone receptor binding	GO:0001816//cytokine production;GO:0006469//negative regulation of protein kinase activity;GO:0006631//fatty acid metabolic process;GO:0008284//positive regulation of cell proliferation;GO:0009617//response to bacterium;GO:0015909//long-chain fatty acid transport;GO:0042632//cholesterol homeostasis;GO:0045892//negative regulation of transcription, DNA-templated;GO:0050727//regulation of inflammat…
ENSMUSG00000069892	29.67	245.66	0.28	2.15	0.28	2.15	2.94084	1.02e-56	3.97e-55	9930111J21Rik2	RIKEN cDNA 9930111J21 gene 2 [Source:MGI Symbol;Acc:MGI:3711310]	-	-	-	-	GO:0005575//cellular_component;GO:0005789//endoplasmic reticulum membrane;GO:0016020//membrane	GO:0003674//molecular_function;GO:0003924//GTPase activity;GO:0005525//GTP binding	GO:0006952//defense response;GO:0008150//biological_process;GO:0035458//cellular response to interferon-beta
ENSMUSG00000029851	3	21	0.03	0.23	0.03	0.23	2.9386	1.96e-05	6.81e-05	Tcaf2	TRPM8 channel-associated factor 2 [Source:MGI Symbol;Acc:MGI:2385258]	-	-	-	-	GO:0005886//plasma membrane;GO:0016020//membrane;GO:0030054//cell junction	GO:0044325//ion channel binding	GO:0002244//hematopoietic progenitor cell differentiation;GO:0010360//negative regulation of anion channel activity;GO:0030335//positive regulation of cell migration;GO:0090314//positive regulation of protein targeting to membrane
ENSMUSG00000038011	10	63	0.03	0.23	0.03	0.23	2.9386	3.89e-14	2.87e-13	Dnah10	dynein, axonemal, heavy chain 10 [Source:MGI Symbol;Acc:MGI:1860299]	Human Diseases	Neurodegenerative diseases	ko05016//Huntington disease	K10408	GO:0005930//axoneme;GO:0030286//dynein complex;GO:0036156//inner dynein arm	GO:0003777//microtubule motor activity;GO:0005524//ATP binding;GO:0008569//ATP-dependent microtubule motor activity, minus-end-directed;GO:0045505//dynein intermediate chain binding;GO:0051959//dynein light intermediate chain binding	GO:0003341//cilium movement;GO:0007018//microtubule-based movement
ENSMUSG00000018849	6	35	0.05	0.38	0.05	0.38	2.926	3.2e-08	1.5e-07	Wwc1	WW, C2 and coiled-coil domain containing 1 [Source:MGI Symbol;Acc:MGI:2388637]	Environmental Information Processing;Environmental Information Processing	Signal transduction;Signal transduction	ko04390//Hippo signaling pathway;ko04392//Hippo signaling pathway - multiple species	K16685;K16685	GO:0005634//nucleus;GO:0005737//cytoplasm;GO:0005829//cytosol;GO:0005886//plasma membrane;GO:0016020//membrane;GO:0032587//ruffle membrane;GO:0032991//macromolecular complex;GO:0042995//cell projection;GO:0048471//perinuclear region of cytoplasm	GO:0003713//transcription coactivator activity;GO:0005515//protein binding;GO:0019900//kinase binding;GO:0030674//protein binding, bridging;GO:0060090//binding, bridging	GO:0000122//negative regulation of transcription from RNA polymerase II promoter;GO:0016477//cell migration;GO:0035330//regulation of hippo signaling;GO:0035331//negative regulation of hippo signaling;GO:0043410//positive regulation of MAPK cascade;GO:0046621//negative regulation of organ growth;GO:1903508//positive regulation of nucleic acid-templated transcription
ENSMUSG00000072849	2	12	0.05	0.38	0.05	0.38	2.926	0.00183717	0.00477656	Serpina1e	serine (or cysteine) peptidase inhibitor, clade A, member 1E [Source:MGI Symbol;Acc:MGI:891967]	Organismal Systems	Immune system	ko04610//Complement and coagulation cascades	K03984	GO:0005576//extracellular region;GO:0005615//extracellular space;GO:0005783//endoplasmic reticulum;GO:0005794//Golgi apparatus;GO:0043231//intracellular membrane-bounded organelle	GO:0002020//protease binding;GO:0004866//endopeptidase inhibitor activity;GO:0004867//serine-type endopeptidase inhibitor activity;GO:0030414//peptidase inhibitor activity;GO:0042802//identical protein binding	GO:0010466//negative regulation of peptidase activity;GO:0010951//negative regulation of endopeptidase activity;GO:0034097//response to cytokine;GO:0043434//response to peptide hormone
ENSMUSG00000022197	78	304	0.34	2.57	0.34	2.57	2.91816	1.47e-46	4.06e-45	Pdzd2	PDZ domain containing 2 [Source:MGI Symbol;Acc:MGI:1922394]	-	-	-	-	GO:0005576//extracellular region;GO:0005634//nucleus;GO:0005737//cytoplasm;GO:0005783//endoplasmic reticulum;GO:0005911//cell-cell junction;GO:0014069//postsynaptic density;GO:0043005//neuron projection;GO:0045177//apical part of cell	GO:0005515//protein binding	-
ENSMUSG00000018845	2	11	0.02	0.15	0.02	0.15	2.90689	0.0034275	0.00848267	Unc45b	unc-45 myosin chaperone B [Source:MGI Symbol;Acc:MGI:2443377]	-	-	-	-	GO:0005737//cytoplasm;GO:0005829//cytosol	GO:0005515//protein binding;GO:0051879//Hsp90 protein binding	GO:0002088//lens development in camera-type eye;GO:0007275//multicellular organism development;GO:0007517//muscle organ development;GO:0030154//cell differentiation;GO:0061077//chaperone-mediated protein folding
ENSMUSG00000054702	11	41	0.2	1.47	0.2	1.47	2.87774	4.48e-07	1.87e-06	Ap1s3	adaptor-related protein complex AP-1, sigma 3 [Source:MGI Symbol;Acc:MGI:1891304]	Cellular Processes	Transport and catabolism	ko04142//Lysosome	K12395	GO:0005794//Golgi apparatus;GO:0005905//coated pit;GO:0016020//membrane;GO:0030117//membrane coat;GO:0030659//cytoplasmic vesicle membrane;GO:0031410//cytoplasmic vesicle;GO:0043231//intracellular membrane-bounded organelle	GO:0003674//molecular_function	GO:0006605//protein targeting;GO:0006886//intracellular protein transport;GO:0015031//protein transport;GO:0016192//vesicle-mediated transport
ENSMUSG00000070867	5	29	0.03	0.22	0.03	0.22	2.87447	1.98e-06	7.7e-06	Trabd2b	TraB domain containing 2B [Source:MGI Symbol;Acc:MGI:3650152]	-	-	-	-	GO:0005886//plasma membrane;GO:0005887//integral component of plasma membrane;GO:0016020//membrane;GO:0016021//integral component of membrane;GO:0031301//integral component of organelle membrane	GO:0004222//metalloendopeptidase activity;GO:0008233//peptidase activity;GO:0008237//metallopeptidase activity;GO:0016787//hydrolase activity;GO:0017147//Wnt-protein binding;GO:0046872//metal ion binding	GO:0006508//proteolysis;GO:0016055//Wnt signaling pathway;GO:0030178//negative regulation of Wnt signaling pathway;GO:0031334//positive regulation of protein complex assembly;GO:1904808//positive regulation of protein oxidation
ENSMUSG00000061769	4	23	0.14	1.02	0.14	1.02	2.86507	2.78e-05	9.46e-05	Klra6	killer cell lectin-like receptor, subfamily A, member 6 [Source:MGI Symbol;Acc:MGI:101902]	-	-	-	-	GO:0005886//plasma membrane;GO:0016020//membrane;GO:0016021//integral component of membrane	GO:0030246//carbohydrate binding	GO:0007155//cell adhesion
ENSMUSG00000042501	6	34	0.12	0.87	0.12	0.87	2.85798	5.81e-08	2.65e-07	Cpa6	carboxypeptidase A6 [Source:MGI Symbol;Acc:MGI:3045348]	-	-	-	-	GO:0005576//extracellular region;GO:0005615//extracellular space	GO:0004180//carboxypeptidase activity;GO:0004181//metallocarboxypeptidase activity;GO:0008233//peptidase activity;GO:0008237//metallopeptidase activity;GO:0008270//zinc ion binding;GO:0016787//hydrolase activity;GO:0046872//metal ion binding	GO:0006508//proteolysis
ENSMUSG00000068758	5	25	0.12	0.87	0.12	0.87	2.85798	1.96e-05	6.79e-05	Il3ra	interleukin 3 receptor, alpha chain [Source:MGI Symbol;Acc:MGI:96553]	Human Diseases;Environmental Information Processing;Environmental Information Processing;Environmental Information Processing;Cellular Processes;Organismal Systems	Cancers;Signal transduction;Signaling molecules and interaction;Signal transduction;Cell growth and death;Immune system	ko05200//Pathways in cancer;ko04151//PI3K-Akt signaling pathway;ko04060//Cytokine-cytokine receptor interaction;ko04630//Jak-STAT signaling pathway;ko04210//Apoptosis;ko04640//Hematopoietic cell lineage	K04737;K04737;K04737;K04737;K04737;K04737	GO:0005886//plasma membrane;GO:0009897//external side of plasma membrane;GO:0012505//endomembrane system;GO:0016020//membrane;GO:0016021//integral component of membrane;GO:0043235//receptor complex	GO:0004896//cytokine receptor activity;GO:0005515//protein binding;GO:0019955//cytokine binding	GO:0019221//cytokine-mediated signaling pathway;GO:0038156//interleukin-3-mediated signaling pathway
ENSMUSG00000027955	29	74	0.16	1.15	0.16	1.15	2.84549	1.45e-08	7.04e-08	Gask1b	golgi associated kinase 1B [Source:MGI Symbol;Acc:MGI:1915909]	-	-	-	-	GO:0000139//Golgi membrane;GO:0005794//Golgi apparatus;GO:0016020//membrane;GO:0016021//integral component of membrane	GO:0003674//molecular_function	GO:0008150//biological_process
ENSMUSG00000036169	11	58	0.23	1.62	0.23	1.62	2.81629	6.23e-12	3.92e-11	Sostdc1	sclerostin domain containing 1 [Source:MGI Symbol;Acc:MGI:1913292]	-	-	-	-	GO:0005576//extracellular region;GO:0005615//extracellular space	GO:0005515//protein binding;GO:0036122//BMP binding;GO:0098821//BMP receptor activity	GO:0007389//pattern specification process;GO:0010454//negative regulation of cell fate commitment;GO:0016055//Wnt signaling pathway;GO:0030178//negative regulation of Wnt signaling pathway;GO:0030509//BMP signaling pathway;GO:0030514//negative regulation of BMP signaling pathway;GO:0031069//hair follicle morphogenesis;GO:0042475//odontogenesis of dentin-containing tooth;GO:0045662//negative regul…
ENSMUSG00000014030	9	24	0.04	0.28	0.04	0.28	2.80735	0.000829453	0.00229369	Pax5	paired box 5 [Source:MGI Symbol;Acc:MGI:97489]	Human Diseases	Cancers	ko05202//Transcriptional misregulation in cancers	K09383	GO:0001650//fibrillar center;GO:0005634//nucleus;GO:0005654//nucleoplasm;GO:0005667//transcription factor complex;GO:0005829//cytosol;GO:0043231//intracellular membrane-bounded organelle	GO:0000978//RNA polymerase II core promoter proximal region sequence-specific DNA binding;GO:0001228//transcriptional activator activity, RNA polymerase II transcription regulatory region sequence-specific binding;GO:0003677//DNA binding;GO:0003700//transcription factor activity, sequence-specific DNA binding;GO:0005515//protein binding	GO:0000122//negative regulation of transcription from RNA polymerase II promoter;GO:0006355//regulation of transcription, DNA-templated;GO:0007275//multicellular organism development;GO:0007283//spermatogenesis;GO:0007399//nervous system development;GO:0007568//aging;GO:0009887//organ morphogenesis;GO:0021670//lateral ventricle development;GO:0021987//cerebral cortex development;GO:0030154//cell …
ENSMUSG00000023033	2	12	0.01	0.07	0.01	0.07	2.80735	0.00183717	0.00477656	Scn8a	sodium channel, voltage-gated, type VIII, alpha [Source:MGI Symbol;Acc:MGI:103169]	-	-	-	-	GO:0001518//voltage-gated sodium channel complex;GO:0005886//plasma membrane;GO:0016020//membrane;GO:0016021//integral component of membrane	GO:0005216//ion channel activity;GO:0005244//voltage-gated ion channel activity;GO:0005248//voltage-gated sodium channel activity;GO:0005272//sodium channel activity;GO:0005515//protein binding	GO:0006811//ion transport;GO:0006814//sodium ion transport;GO:0034220//ion transmembrane transport;GO:0034765//regulation of ion transmembrane transport;GO:0035725//sodium ion transmembrane transport;GO:0055085//transmembrane transport
ENSMUSG00000049939	2	10	0.02	0.14	0.02	0.14	2.80735	0.0225028	0.0471577	Lrrc4	leucine rich repeat containing 4 [Source:MGI Symbol;Acc:MGI:2182081]	Organismal Systems;Environmental Information Processing	Development;Signaling molecules and interaction	ko04360//Axon guidance;ko04514//Cell adhesion molecules (CAMs)	K16351;K16351	GO:0005886//plasma membrane;GO:0016020//membrane;GO:0016021//integral component of membrane;GO:0030054//cell junction;GO:0043197//dendritic spine;GO:0044309//neuron spine;GO:0045202//synapse;GO:0045211//postsynaptic membrane;GO:0060076//excitatory synapse	GO:0005515//protein binding	GO:0050804//modulation of synaptic transmission;GO:0050808//synapse organization;GO:0097119//postsynaptic density protein 95 clustering;GO:0099560//synaptic membrane adhesion;GO:1904861//excitatory synapse assembly
ENSMUSG00000090958	2	11	0.02	0.14	0.02	0.14	2.80735	0.0034275	0.00848267	Lrrc32	leucine rich repeat containing 32 [Source:MGI Symbol;Acc:MGI:93882]	-	-	-	-	GO:0005615//extracellular space;GO:0005654//nucleoplasm;GO:0005886//plasma membrane;GO:0009986//cell surface;GO:0016020//membrane;GO:0016021//integral component of membrane;GO:0031012//extracellular matrix	GO:0005515//protein binding;GO:0019838//growth factor binding;GO:0050431//transforming growth factor beta binding	GO:0007179//transforming growth factor beta receptor signaling pathway;GO:0010628//positive regulation of gene expression;GO:0046007//negative regulation of activated T cell proliferation;GO:0050710//negative regulation of cytokine secretion;GO:1901388//regulation of transforming growth factor beta activation;GO:1901398//regulation of transforming growth factor beta3 activation
ENSMUSG00000095377	10	36	0.1	0.7	0.1	0.7	2.80735	3.39e-06	1.28e-05	Olfr91	olfactory receptor 91 [Source:MGI Symbol;Acc:MGI:2177474]	Organismal Systems	Sensory system	ko04740//Olfactory transduction	K04257	GO:0005886//plasma membrane;GO:0016020//membrane;GO:0016021//integral component of membrane	GO:0004930//G-protein coupled receptor activity;GO:0004984//olfactory receptor activity	GO:0007165//signal transduction;GO:0007186//G-protein coupled receptor signaling pathway;GO:0007608//sensory perception of smell;GO:0050896//response to stimulus;GO:0050911//detection of chemical stimulus involved in sensory perception of smell
ENSMUSG00000060131	37	202	0.31	2.15	0.31	2.15	2.794	9.72e-39	2.11e-37	Atp8b4	ATPase, class I, type 8B, member 4 [Source:MGI Symbol;Acc:MGI:1859664]	-	-	-	-	GO:0005794//Golgi apparatus;GO:0005886//plasma membrane;GO:0016020//membrane;GO:0016021//integral component of membrane	GO:0000166//nucleotide binding;GO:0000287//magnesium ion binding;GO:0005524//ATP binding	GO:0007030//Golgi organization;GO:0015914//phospholipid transport;GO:0045332//phospholipid translocation
ENSMUSG00000004709	52	254	0.64	4.43	0.64	4.43	2.79116	1.01e-45	2.7e-44	Cd244a	CD244 molecule A [Source:MGI Symbol;Acc:MGI:109294]	Organismal Systems	Immune system	ko04650//Natural killer cell mediated cytotoxicity	K06582	GO:0005886//plasma membrane;GO:0009897//external side of plasma membrane;GO:0016020//membrane;GO:0016021//integral component of membrane	GO:0005515//protein binding;GO:0038023//signaling receptor activity;GO:0042288//MHC class I protein binding	GO:0001773//myeloid dendritic cell activation;GO:0002250//adaptive immune response;GO:0002323//natural killer cell activation involved in immune response;GO:0002376//immune system process;GO:0006955//immune response;GO:0032819//positive regulation of natural killer cell proliferation;GO:0045087//innate immune response;GO:0060732//positive regulation of inositol phosphate biosynthetic process;GO:0…
ENSMUSG00000066861	7	39.42	0.18	1.24	0.18	1.24	2.78427	7.88e-09	3.91e-08	Oas1g	2'-5' oligoadenylate synthetase 1G [Source:MGI Symbol;Acc:MGI:97429]	Human Diseases;Human Diseases;Organismal Systems;Human Diseases;Human Diseases	Infectious diseases;Infectious diseases;Immune system;Infectious diseases;Infectious diseases	ko05168//Herpes simplex infection;ko05164//Influenza A;ko04621//NOD-like receptor signaling pathway;ko05162//Measles;ko05160//Hepatitis C	K14216;K14216;K14216;K14216;K14216	GO:0005634//nucleus;GO:0005654//nucleoplasm;GO:0005737//cytoplasm;GO:0005829//cytosol	GO:0001730//2'-5'-oligoadenylate synthetase activity;GO:0003723//RNA binding;GO:0003725//double-stranded RNA binding;GO:0005524//ATP binding;GO:0016740//transferase activity;GO:0016779//nucleotidyltransferase activity	GO:0006955//immune response;GO:0045071//negative regulation of viral genome replication;GO:0051607//defense response to virus;GO:0060700//regulation of ribonuclease activity
ENSMUSG00000069302	4.25	22.45	0.4	2.75	0.4	2.75	2.78136	2.78e-05	9.46e-05	Hist1h2ah	histone cluster 1, H2ah [Source:MGI Symbol;Acc:MGI:2448295]	Human Diseases;Cellular Processes;Human Diseases	Substance dependence;Cell growth and death;Immune diseases	ko05034//Alcoholism;ko04217//Necroptosis;ko05322//Systemic lupus erythematosus	K11251;K11251;K11251	GO:0000786//nucleosome;GO:0000790//nuclear chromatin;GO:0005634//nucleus;GO:0005694//chromosome	GO:0003677//DNA binding;GO:0046982//protein heterodimerization activity	GO:0006325//chromatin organization
ENSMUSG00000054932	6	31	0.11	0.75	0.11	0.75	2.76939	6.17e-07	2.54e-06	Afp	alpha fetoprotein [Source:MGI Symbol;Acc:MGI:87951]	Environmental Information Processing	Signal transduction	ko04390//Hippo signaling pathway	K16144	GO:0005576//extracellular region;GO:0005615//extracellular space;GO:0005737//cytoplasm	GO:0005504//fatty acid binding;GO:0008270//zinc ion binding;GO:0046872//metal ion binding	GO:0001542//ovulation from ovarian follicle;GO:0019953//sexual reproduction;GO:0042448//progesterone metabolic process;GO:0060395//SMAD protein signal transduction
ENSMUSG00000043020	3	17	0.04	0.27	0.04	0.27	2.75489	0.000222778	0.000670686	Wdr63	WD repeat domain 63 [Source:MGI Symbol;Acc:MGI:3045269]	-	-	-	-	GO:0036156//inner dynein arm	GO:0005515//protein binding;GO:0008574//ATP-dependent microtubule motor activity, plus-end-directed;GO:0045503//dynein light chain binding;GO:0045504//dynein heavy chain binding	GO:0007018//microtubule-based movement;GO:0036159//inner dynein arm assembly;GO:0060294//cilium movement involved in cell motility
ENSMUSG00000062727	2.69	13.47	0.21	1.41	0.21	1.41	2.74723	0.0023592	0.00600511	Hist1h2bk	histone cluster 1, H2bk [Source:MGI Symbol;Acc:MGI:2448399]	Human Diseases;Human Diseases;Human Diseases	Cancers;Substance dependence;Immune diseases	ko05203//Viral carcinogenesis;ko05034//Alcoholism;ko05322//Systemic lupus erythematosus	K11252;K11252;K11252	GO:0000786//nucleosome;GO:0005615//extracellular space;GO:0005634//nucleus;GO:0005654//nucleoplasm;GO:0005694//chromosome;GO:0005829//cytosol	GO:0003677//DNA binding;GO:0046982//protein heterodimerization activity	GO:0002227//innate immune response in mucosa;GO:0006334//nucleosome assembly;GO:0019731//antibacterial humoral response;GO:0031640//killing of cells of other organism;GO:0050829//defense response to Gram-negative bacterium;GO:0050830//defense response to Gram-positive bacterium
ENSMUSG00000044017	3	17	0.03	0.2	0.03	0.2	2.73697	0.000222778	0.000670686	Adgrd1	adhesion G protein-coupled receptor D1 [Source:MGI Symbol;Acc:MGI:3041203]	-	-	-	-	GO:0005886//plasma membrane;GO:0005887//integral component of plasma membrane;GO:0016020//membrane;GO:0016021//integral component of membrane	GO:0004888//transmembrane signaling receptor activity;GO:0004930//G-protein coupled receptor activity	GO:0007166//cell surface receptor signaling pathway;GO:0007186//G-protein coupled receptor signaling pathway;GO:0007189//adenylate cyclase-activating G-protein coupled receptor signaling pathway
ENSMUSG00000040247	3	14	0.05	0.33	0.05	0.33	2.72247	0.00131833	0.00351758	Tbc1d10c	TBC1 domain family, member 10c [Source:MGI Symbol;Acc:MGI:1922072]	-	-	-	-	GO:0005829//cytosol;GO:0005886//plasma membrane;GO:0031527//filopodium membrane	GO:0005096//GTPase activator activity;GO:0017137//Rab GTPase binding	GO:0006886//intracellular protein transport;GO:0042147//retrograde transport, endosome to Golgi;GO:0050869//negative regulation of B cell activation;GO:0070373//negative regulation of ERK1 and ERK2 cascade;GO:0070885//negative regulation of calcineurin-NFAT signaling cascade;GO:0090630//activation of GTPase activity
ENSMUSG00000054737	3	21	0.05	0.33	0.05	0.33	2.72247	1.96e-05	6.81e-05	Zfp182	zinc finger protein 182 [Source:MGI Symbol;Acc:MGI:2442220]	-	-	-	-	GO:0005622//intracellular	GO:0003676//nucleic acid binding;GO:0046872//metal ion binding	GO:0006355//regulation of transcription, DNA-templated
ENSMUSG00000076617	2	10	0.05	0.33	0.05	0.33	2.72247	0.0225028	0.0471577	Ighm	immunoglobulin heavy constant mu [Source:MGI Symbol;Acc:MGI:96448]	-	-	-	-	GO:0005615//extracellular space;GO:0009986//cell surface;GO:0016020//membrane;GO:0016021//integral component of membrane;GO:0071756//pentameric IgM immunoglobulin complex;GO:0071757//hexameric IgM immunoglobulin complex	GO:0003697//single-stranded DNA binding;GO:0031210//phosphatidylcholine binding;GO:0034987//immunoglobulin receptor binding;GO:0042834//peptidoglycan binding	GO:0002250//adaptive immune response;GO:0019731//antibacterial humoral response;GO:0045087//innate immune response;GO:0050829//defense response to Gram-negative bacterium
ENSMUSG00000026576	79.24	397	1.16	7.65	1.16	7.65	2.72133	6.19e-71	3.37e-69	Atp1b1	ATPase, Na+/K+ transporting, beta 1 polypeptide [Source:MGI Symbol;Acc:MGI:88108]	Environmental Information Processing;Environmental Information Processing;Organismal Systems;Organismal Systems;Organismal Systems;Organismal Systems;Organismal Systems;Organismal Systems;Organismal Systems;Organismal Systems;Organismal Systems;Organismal Systems;Organismal Systems;Organismal Systems;Organismal Systems;Organismal Systems;Organismal Systems;Organismal Systems	Signal transduction;Signal transduction;Circulatory system;Endocrine system;Digestive system;Endocrine system;Digestive system;Endocrine system;Circulatory system;Digestive system;Digestive system;Endocrine system;Digestive system;Excretory system;Digestive system;Digestive system;Excretory system;Excretory system	ko04024//cAMP signaling pathway;ko04022//cGMP - PKG signaling pathway;ko04261//Adrenergic signaling in cardiomyocytes;ko04919//Thyroid hormone signaling pathway;ko04972//Pancreatic secretion;ko04925//Aldosterone synthesis and secretion;ko04974//Protein digestion and absorption;ko04911//Insulin secretion;ko04260//Cardiac muscle contraction;ko04970//Salivary secretion;ko04971//Gastric acid secretio…	K01540;K01540;K01540;K01540;K01540;K01540;K01540;K01540;K01540;K01540;K01540;K01540;K01540;K01540;K01540;K01540;K01540;K01540	GO:0005886//plasma membrane;GO:0005890//sodium:potassium-exchanging ATPase complex;GO:0005901//caveola;GO:0014704//intercalated disc;GO:0016020//membrane;GO:0016021//integral component of membrane;GO:0016323//basolateral plasma membrane;GO:0016324//apical plasma membrane;GO:0042383//sarcolemma;GO:0043209//myelin sheath	GO:0001671//ATPase activator activity;GO:0005391//sodium:potassium-exchanging ATPase activity;GO:0005515//protein binding;GO:0005524//ATP binding;GO:0008022//protein C-terminus binding;GO:0008144//drug binding;GO:0016887//ATPase activity;GO:0019901//protein kinase binding;GO:0030955//potassium ion binding;GO:0031402//sodium ion binding;GO:0051117//ATPase binding	GO:0001666//response to hypoxia;GO:0006811//ion transport;GO:0006813//potassium ion transport;GO:0006814//sodium ion transport;GO:0006874//cellular calcium ion homeostasis;GO:0006883//cellular sodium ion homeostasis;GO:0007155//cell adhesion;GO:0010248//establishment or maintenance of transmembrane electrochemical gradient;GO:0010468//regulation of gene expression;GO:0010882//regulation of cardia…
ENSMUSG00000033213	34	166	1.63	10.65	1.63	10.65	2.70791	3.08e-30	4.88e-29	AA467197	expressed sequence AA467197 [Source:MGI Symbol;Acc:MGI:3034182]	-	-	-	-	GO:0005634//nucleus;GO:0005739//mitochondrion;GO:0005751//mitochondrial respiratory chain complex IV;GO:0016020//membrane;GO:0016021//integral component of membrane	GO:0004129//cytochrome-c oxidase activity	GO:0009617//response to bacterium;GO:0022900//electron transport chain;GO:1902600//hydrogen ion transmembrane transport
ENSMUSG00000000982	2	10	0.1	0.65	0.1	0.65	2.70044	0.0225028	0.0471577	Ccl3	chemokine (C-C motif) ligand 3 [Source:MGI Symbol;Acc:MGI:98260]	Environmental Information Processing;Human Diseases;Organismal Systems;Human Diseases;Organismal Systems;Human Diseases;Human Diseases	Signaling molecules and interaction;Infectious diseases;Immune system;Infectious diseases;Immune system;Immune diseases;Infectious diseases	ko04060//Cytokine-cytokine receptor interaction;ko05163//Human cytomegalovirus infection;ko04062//Chemokine signaling pathway;ko05142//Chagas disease (American trypanosomiasis);ko04620//Toll-like receptor signaling pathway;ko05323//Rheumatoid arthritis;ko05132//Salmonella infection	K05408;K05408;K05408;K05408;K05408;K05408;K05408	GO:0005576//extracellular region;GO:0005615//extracellular space;GO:0005623//cell;GO:0005737//cytoplasm;GO:0005829//cytosol	GO:0004672//protein kinase activity;GO:0004698//calcium-dependent protein kinase C activity;GO:0005125//cytokine activity;GO:0005515//protein binding;GO:0008009//chemokine activity;GO:0016004//phospholipase activator activity;GO:0016301//kinase activity;GO:0042056//chemoattractant activity;GO:0048020//CCR chemokine receptor binding	GO:0000165//MAPK cascade;GO:0001649//osteoblast differentiation;GO:0001775//cell activation;GO:0002548//monocyte chemotaxis;GO:0006468//protein phosphorylation;GO:0006816//calcium ion transport;GO:0006874//cellular calcium ion homeostasis;GO:0006887//exocytosis;GO:0006935//chemotaxis;GO:0006954//inflammatory response;GO:0006955//immune response;GO:0007010//cytoskeleton organization;GO:0007165//si…
ENSMUSG00000095186	3.34	16.81	0.19	1.23	0.19	1.23	2.69459	0.000860688	0.0023728	Gm10718	predicted gene 10718 [Source:MGI Symbol;Acc:MGI:3642028]	-	-	-	-	GO:0005575//cellular_component;GO:0016020//membrane;GO:0016021//integral component of membrane	GO:0003674//molecular_function	GO:0008150//biological_process
ENSMUSG00000033685	2	11	0.06	0.38	0.06	0.38	2.66297	0.0034275	0.00848267	Ucp2	uncoupling protein 2 (mitochondrial, proton carrier) [Source:MGI Symbol;Acc:MGI:109354]	-	-	-	-	GO:0005737//cytoplasm;GO:0005739//mitochondrion;GO:0005743//mitochondrial inner membrane;GO:0016020//membrane;GO:0016021//integral component of membrane;GO:0031966//mitochondrial membrane	GO:0017077//oxidative phosphorylation uncoupler activity	GO:0000303//response to superoxide;GO:0001666//response to hypoxia;GO:0006839//mitochondrial transport;GO:0007565//female pregnancy;GO:0007568//aging;GO:0009409//response to cold;GO:0009749//response to glucose;GO:0010942//positive regulation of cell death;GO:0032869//cellular response to insulin stimulus;GO:0032870//cellular response to hormone stimulus;GO:0034198//cellular response to amino aci…
ENSMUSG00000032011	171	866	4.06	25.55	4.06	25.55	2.65377	8.01e-150	1.45e-147	Thy1	thymus cell antigen 1, theta [Source:MGI Symbol;Acc:MGI:98747]	Organismal Systems	Immune system	ko04670//Leukocyte transendothelial migration	K06514	GO:0005783//endoplasmic reticulum;GO:0005829//cytosol;GO:0005886//plasma membrane;GO:0009897//external side of plasma membrane;GO:0009986//cell surface;GO:0016020//membrane;GO:0016324//apical plasma membrane;GO:0030425//dendrite;GO:0030426//growth cone;GO:0030673//axolemma;GO:0031225//anchored component of membrane;GO:0031362//anchored component of external side of plasma membrane;GO:0032590//den…	GO:0005096//GTPase activator activity;GO:0005178//integrin binding;GO:0019899//enzyme binding;GO:0019901//protein kinase binding;GO:0034235//GPI anchor binding	GO:0001525//angiogenesis;GO:0001952//regulation of cell-matrix adhesion;GO:0002693//positive regulation of cellular extravasation;GO:0006469//negative regulation of protein kinase activity;GO:0007010//cytoskeleton organization;GO:0007155//cell adhesion;GO:0007229//integrin-mediated signaling pathway;GO:0007267//cell-cell signaling;GO:0030334//regulation of cell migration;GO:0030336//negative regu…
ENSMUSG00000021108	4	18	0.04	0.25	0.04	0.25	2.64386	0.000491667	0.00140724	Prkch	protein kinase C, eta [Source:MGI Symbol;Acc:MGI:97600]	Organismal Systems;Organismal Systems	Circulatory system;Sensory system	ko04270//Vascular smooth muscle contraction;ko04750//Inflammatory mediator regulation of TRP channels	K18051;K18051	GO:0005737//cytoplasm;GO:0005829//cytosol;GO:0005886//plasma membrane;GO:0005911//cell-cell junction;GO:0016020//membrane	GO:0000166//nucleotide binding;GO:0004672//protein kinase activity;GO:0004674//protein serine/threonine kinase activity;GO:0004697//protein kinase C activity;GO:0004699//calcium-independent protein kinase C activity;GO:0005515//protein binding;GO:0005524//ATP binding;GO:0016301//kinase activity;GO:0016740//transferase activity;GO:0017160//Ral GTPase binding;GO:0019899//enzyme binding;GO:0046872//…	GO:0006468//protein phosphorylation;GO:0010744//positive regulation of macrophage derived foam cell differentiation;GO:0016310//phosphorylation;GO:0018105//peptidyl-serine phosphorylation;GO:0030154//cell differentiation;GO:0034351//negative regulation of glial cell apoptotic process;GO:0035556//intracellular signal transduction;GO:0045618//positive regulation of keratinocyte differentiation;GO:0…
ENSMUSG00000025784	2	10	0.08	0.5	0.08	0.5	2.64386	0.0225028	0.0471577	Clec3b	C-type lectin domain family 3, member b [Source:MGI Symbol;Acc:MGI:104540]	-	-	-	-	GO:0001652//granular component;GO:0005615//extracellular space;GO:0005737//cytoplasm	GO:0005509//calcium ion binding;GO:0008201//heparin binding;GO:0030246//carbohydrate binding;GO:0036143//kringle domain binding	GO:0001503//ossification;GO:0030282//bone mineralization;GO:0071310//cellular response to organic substance;GO:0071560//cellular response to transforming growth factor beta stimulus
ENSMUSG00000030155	3	13	0.05	0.31	0.05	0.31	2.63227	0.00419502	0.0101884	Clec2e	C-type lectin domain family 2, member e [Source:MGI Symbol;Acc:MGI:3028921]	-	-	-	-	GO:0016020//membrane;GO:0016021//integral component of membrane	GO:0030246//carbohydrate binding	-
ENSMUSG00000075707	25	130	0.59	3.65	0.59	3.65	2.62911	8.58e-25	1.1e-23	Dio3	deiodinase, iodothyronine type III [Source:MGI Symbol;Acc:MGI:1306782]	Organismal Systems	Endocrine system	ko04919//Thyroid hormone signaling pathway	K07754	GO:0005768//endosome;GO:0005886//plasma membrane;GO:0010008//endosome membrane;GO:0016020//membrane;GO:0016021//integral component of membrane	GO:0004800//thyroxine 5'-deiodinase activity;GO:0016491//oxidoreductase activity;GO:0033798//thyroxine 5-deiodinase activity	GO:0006915//apoptotic process;GO:0040018//positive regulation of multicellular organism growth;GO:0042403//thyroid hormone metabolic process;GO:0042404//thyroid hormone catabolic process;GO:0042446//hormone biosynthetic process;GO:0042480//negative regulation of eye photoreceptor cell development;GO:0046549//retinal cone cell development;GO:0055114//oxidation-reduction process;GO:0097474//retinal…
ENSMUSG00000020431	3	14	0.01	0.06	0.01	0.06	2.58496	0.00131833	0.00351758	Adcy1	adenylate cyclase 1 [Source:MGI Symbol;Acc:MGI:99677]	Human Diseases;Human Diseases;Human Diseases;Organismal Systems;Environmental Information Processing;Environmental Information Processing;Organismal Systems;Environmental Information Processing;Metabolism;Environmental Information Processing;Human Diseases;Organismal Systems;Environmental Information Processing;Organismal Systems;Organismal Systems;Environmental Information Processing;Organismal …	Cancers;Infectious diseases;Infectious diseases;Environmental adaptation;Signal transduction;Signal transduction;Immune system;Signal transduction;Nucleotide metabolism;Signal transduction;Endocrine and metabolic diseases;Endocrine system;Signal transduction;Nervous system;Circulatory system;Signal transduction;Endocrine system;Endocrine system;Circulatory system;Sensory system;Immune system;Cell…	ko05200//Pathways in cancer;ko05166//HTLV-I infection;ko05163//Human cytomegalovirus infection;ko04714//Thermogenesis;ko04015//Rap1 signaling pathway;ko04024//cAMP signaling pathway;ko04062//Chemokine signaling pathway;ko04020//Calcium signaling pathway;ko00230//Purine metabolism;ko04022//cGMP - PKG signaling pathway;ko04934//Cushing syndrome;ko04921//Oxytocin signaling pathway;ko04072//Phospholi…	K08041;K08041;K08041;K08041;K08041;K08041;K08041;K08041;K08041;K08041;K08041;K08041;K08041;K08041;K08041;K08041;K08041;K08041;K08041;K08041;K08041;K08041;K08041;K08041;K08041;K08041;K08041;K08041;K08041;K08041;K08041;K08041;K08041;K08041;K08041;K08041;K08041;K08041;K08041;K08041;K08041;K08041;K08041;K08041;K08041;K08041;K08041;K08041;K08041	GO:0005634//nucleus;GO:0005737//cytoplasm;GO:0005886//plasma membrane;GO:0005887//integral component of plasma membrane;GO:0014069//postsynaptic density;GO:0016020//membrane;GO:0016021//integral component of membrane;GO:0045121//membrane raft	GO:0000166//nucleotide binding;GO:0004016//adenylate cyclase activity;GO:0005516//calmodulin binding;GO:0005524//ATP binding;GO:0008294//calcium- and calmodulin-responsive adenylate cyclase activity;GO:0016829//lyase activity;GO:0016849//phosphorus-oxygen lyase activity;GO:0046872//metal ion binding	GO:0006171//cAMP biosynthetic process;GO:0007189//adenylate cyclase-activating G-protein coupled receptor signaling pathway;GO:0007190//activation of adenylate cyclase activity;GO:0007409//axonogenesis;GO:0007420//brain development;GO:0007616//long-term memory;GO:0007623//circadian rhythm;GO:0009190//cyclic nucleotide biosynthetic process;GO:0010226//response to lithium ion;GO:0019933//cAMP-media…
ENSMUSG00000026432	2	10	0.02	0.12	0.02	0.12	2.58496	0.0225028	0.0471577	Avpr1b	arginine vasopressin receptor 1B [Source:MGI Symbol;Acc:MGI:1347010]	Environmental Information Processing;Environmental Information Processing;Environmental Information Processing;Organismal Systems	Signaling molecules and interaction;Signal transduction;Signal transduction;Circulatory system	ko04080//Neuroactive ligand-receptor interaction;ko04020//Calcium signaling pathway;ko04072//Phospholipase D signaling pathway;ko04270//Vascular smooth muscle contraction	K04227;K04227;K04227;K04227	GO:0005886//plasma membrane;GO:0005887//integral component of plasma membrane;GO:0016020//membrane;GO:0016021//integral component of membrane	GO:0004930//G-protein coupled receptor activity;GO:0005000//vasopressin receptor activity;GO:0017046//peptide hormone binding;GO:0042803//protein homodimerization activity	GO:0001992//regulation of systemic arterial blood pressure by vasopressin;GO:0007165//signal transduction;GO:0007186//G-protein coupled receptor signaling pathway;GO:0032870//cellular response to hormone stimulus;GO:0045907//positive regulation of vasoconstriction
ENSMUSG00000027435	1	8	0.01	0.06	0.01	0.06	2.58496	0.0215151	0.0452804	Cd93	CD93 antigen [Source:MGI Symbol;Acc:MGI:106664]	-	-	-	-	GO:0005886//plasma membrane;GO:0009986//cell surface;GO:0016020//membrane;GO:0016021//integral component of membrane;GO:0031410//cytoplasmic vesicle	GO:0001849//complement component C1q binding;GO:0005509//calcium ion binding;GO:0030246//carbohydrate binding;GO:0050431//transforming growth factor beta binding	GO:0007155//cell adhesion;GO:0098609//cell-cell adhesion
ENSMUSG00000029168	4	18	0.03	0.18	0.03	0.18	2.58496	0.000491667	0.00140724	Dpysl5	dihydropyrimidinase-like 5 [Source:MGI Symbol;Acc:MGI:1929772]	Organismal Systems	Development	ko04360//Axon guidance	K07529	GO:0005737//cytoplasm;GO:0005829//cytosol;GO:0030425//dendrite;GO:0032991//macromolecular complex;GO:0043025//neuronal cell body	GO:0005515//protein binding;GO:0008017//microtubule binding;GO:0016787//hydrolase activity;GO:0016810//hydrolase activity, acting on carbon-nitrogen (but not peptide) bonds;GO:0016812//hydrolase activity, acting on carbon-nitrogen (but not peptide) bonds, in cyclic amides	GO:0007399//nervous system development;GO:0007411//axon guidance
ENSMUSG00000029370	3	14	0.06	0.36	0.06	0.36	2.58496	0.00131833	0.00351758	Rassf6	Ras association (RalGDS/AF-6) domain family member 6 [Source:MGI Symbol;Acc:MGI:1920496]	Environmental Information Processing;Environmental Information Processing	Signal transduction;Signal transduction	ko04390//Hippo signaling pathway;ko04392//Hippo signaling pathway - multiple species	K09854;K09854	GO:0005575//cellular_component	GO:0005515//protein binding	GO:0006915//apoptotic process;GO:0007165//signal transduction;GO:0042981//regulation of apoptotic process;GO:0043065//positive regulation of apoptotic process
ENSMUSG00000031772	3	12	0.02	0.12	0.02	0.12	2.58496	0.0074061	0.0171372	Cntnap4	contactin associated protein-like 4 [Source:MGI Symbol;Acc:MGI:2183572]	-	-	-	-	GO:0005886//plasma membrane;GO:0016020//membrane;GO:0016021//integral component of membrane;GO:0030054//cell junction;GO:0030425//dendrite;GO:0042734//presynaptic membrane;GO:0045202//synapse	GO:0005515//protein binding	GO:0007155//cell adhesion;GO:0032225//regulation of synaptic transmission, dopaminergic;GO:0032228//regulation of synaptic transmission, GABAergic;GO:0050807//regulation of synapse organization;GO:2000821//regulation of grooming behavior
ENSMUSG00000033805	6	24	0.18	1.08	0.18	1.08	2.58496	0.000114409	0.000358853	Ephx4	epoxide hydrolase 4 [Source:MGI Symbol;Acc:MGI:2686228]	-	-	-	-	GO:0005575//cellular_component;GO:0016020//membrane;GO:0016021//integral component of membrane	GO:0003824//catalytic activity;GO:0016787//hydrolase activity	-
ENSMUSG00000036242	3	15	0.03	0.18	0.03	0.18	2.58496	0.000732495	0.0020419	Armh4	armadillo-like helical domain containing 4 [Source:MGI Symbol;Acc:MGI:1914669]	-	-	-	-	GO:0005575//cellular_component;GO:0016020//membrane;GO:0016021//integral component of membrane	GO:0003674//molecular_function	GO:0008150//biological_process
ENSMUSG00000038805	2	10	0.03	0.18	0.03	0.18	2.58496	0.0225028	0.0471577	Six3	sine oculis-related homeobox 3 [Source:MGI Symbol;Acc:MGI:102764]	-	-	-	-	GO:0005634//nucleus;GO:0005667//transcription factor complex	GO:0000976//transcription regulatory region sequence-specific DNA binding;GO:0000980//RNA polymerase II distal enhancer sequence-specific DNA binding;GO:0000981//RNA polymerase II transcription factor activity, sequence-specific DNA binding;GO:0001222//transcription corepressor binding;GO:0001228//transcriptional activator activity, RNA polymerase II transcription regulatory region sequence-speci…	GO:0001654//eye development;GO:0002070//epithelial cell maturation;GO:0002088//lens development in camera-type eye;GO:0003404//optic vesicle morphogenesis;GO:0006355//regulation of transcription, DNA-templated;GO:0006357//regulation of transcription from RNA polymerase II promoter;GO:0006606//protein import into nucleus;GO:0007275//multicellular organism development;GO:0007420//brain development;…
ENSMUSG00000069893	6.33	55.18	0.13	0.78	0.13	0.78	2.58496	4.24e-14	3.13e-13	9930111J21Rik1	RIKEN cDNA 9930111J21 gene 1 [Source:MGI Symbol;Acc:MGI:3041173]	-	-	-	-	GO:0005575//cellular_component;GO:0005789//endoplasmic reticulum membrane;GO:0016020//membrane	GO:0003674//molecular_function;GO:0003924//GTPase activity;GO:0005525//GTP binding	GO:0006952//defense response;GO:0008150//biological_process;GO:0035458//cellular response to interferon-beta
ENSMUSG00000063767	9	41	0.27	1.59	0.27	1.59	2.558	7.22e-08	3.26e-07	S100a7a	S100 calcium binding protein A7A [Source:MGI Symbol;Acc:MGI:2687194]	-	-	-	-	GO:0005615//extracellular space	GO:0005509//calcium ion binding;GO:0005515//protein binding;GO:0042056//chemoattractant activity;GO:0043621//protein self-association;GO:0046872//metal ion binding;GO:0046914//transition metal ion binding	GO:0006954//inflammatory response;GO:0042107//cytokine metabolic process;GO:0050918//positive chemotaxis
ENSMUSG00000045382	4	16	0.08	0.47	0.08	0.47	2.55459	0.00149764	0.00396091	Cxcr4	chemokine (C-X-C motif) receptor 4 [Source:MGI Symbol;Acc:MGI:109563]	Human Diseases;Environmental Information Processing;Cellular Processes;Human Diseases;Cellular Processes;Organismal Systems;Environmental Information Processing;Organismal Systems;Organismal Systems;Organismal Systems	Cancers;Signaling molecules and interaction;Transport and catabolism;Infectious diseases;Cell motility;Immune system;Signal transduction;Development;Immune system;Immune system	ko05200//Pathways in cancer;ko04060//Cytokine-cytokine receptor interaction;ko04144//Endocytosis;ko05163//Human cytomegalovirus infection;ko04810//Regulation of actin cytoskeleton;ko04062//Chemokine signaling pathway;ko04020//Calcium signaling pathway;ko04360//Axon guidance;ko04670//Leukocyte transendothelial migration;ko04672//Intestinal immune network for IgA production	K04189;K04189;K04189;K04189;K04189;K04189;K04189;K04189;K04189;K04189	GO:0005634//nucleus;GO:0005737//cytoplasm;GO:0005764//lysosome;GO:0005768//endosome;GO:0005769//early endosome;GO:0005770//late endosome;GO:0005886//plasma membrane;GO:0009986//cell surface;GO:0016020//membrane;GO:0016021//integral component of membrane;GO:0031252//cell leading edge;GO:0031410//cytoplasmic vesicle;GO:0032991//macromolecular complex	GO:0003779//actin binding;GO:0004930//G-protein coupled receptor activity;GO:0004950//chemokine receptor activity;GO:0008144//drug binding;GO:0016494//C-X-C chemokine receptor activity;GO:0019955//cytokine binding;GO:0019957//C-C chemokine binding;GO:0031625//ubiquitin protein ligase binding;GO:0032027//myosin light chain binding;GO:0038147//C-X-C motif chemokine 12 receptor activity;GO:0042802//…	GO:0001666//response to hypoxia;GO:0001764//neuron migration;GO:0002064//epithelial cell development;GO:0006935//chemotaxis;GO:0007165//signal transduction;GO:0007186//G-protein coupled receptor signaling pathway;GO:0008038//neuron recognition;GO:0014823//response to activity;GO:0016477//cell migration;GO:0019722//calcium-mediated signaling;GO:0022008//neurogenesis;GO:0022029//telencephalon cell …
ENSMUSG00000021950	1002	4492	20.38	119.63	20.38	119.63	2.55335	0	0	Anxa8	annexin A8 [Source:MGI Symbol;Acc:MGI:1201374]	-	-	-	-	GO:0005829//cytosol;GO:0005886//plasma membrane;GO:0031902//late endosome membrane	GO:0005509//calcium ion binding;GO:0005544//calcium-dependent phospholipid binding;GO:0005546//phosphatidylinositol-4,5-bisphosphate binding;GO:0005547//phosphatidylinositol-3,4,5-trisphosphate binding;GO:0043325//phosphatidylinositol-3,4-bisphosphate binding;GO:0046872//metal ion binding;GO:0051015//actin filament binding	GO:0007032//endosome organization;GO:0007596//blood coagulation;GO:0007599//hemostasis;GO:0016197//endosomal transport;GO:1900004//negative regulation of serine-type endopeptidase activity;GO:1900138//negative regulation of phospholipase A2 activity
ENSMUSG00000053062	5	19	0.07	0.41	0.07	0.41	2.5502	0.000916869	0.00251617	Jam2	junction adhesion molecule 2 [Source:MGI Symbol;Acc:MGI:1933820]	Cellular Processes;Environmental Information Processing;Organismal Systems	Cellular community - eukaryotes;Signaling molecules and interaction;Immune system	ko04530//Tight junction;ko04514//Cell adhesion molecules (CAMs);ko04670//Leukocyte transendothelial migration	K06735;K06735;K06735	GO:0005886//plasma membrane;GO:0005923//bicellular tight junction;GO:0009986//cell surface;GO:0016020//membrane;GO:0016021//integral component of membrane;GO:0030054//cell junction;GO:0044291//cell-cell contact zone	GO:0046982//protein heterodimerization activity	GO:0007162//negative regulation of cell adhesion;GO:0050901//leukocyte tethering or rolling;GO:0071593//lymphocyte aggregation;GO:2000403//positive regulation of lymphocyte migration
ENSMUSG00000032285	28	141.55	0.4	2.34	0.4	2.34	2.54844	9.87e-27	1.38e-25	Dnaja4	DnaJ heat shock protein family (Hsp40) member A4 [Source:MGI Symbol;Acc:MGI:1927638]	-	-	-	-	GO:0005829//cytosol;GO:0016020//membrane	GO:0005524//ATP binding;GO:0031072//heat shock protein binding;GO:0046872//metal ion binding;GO:0051082//unfolded protein binding;GO:0051087//chaperone binding	GO:0006457//protein folding;GO:0009408//response to heat;GO:0010596//negative regulation of endothelial cell migration;GO:0010628//positive regulation of gene expression;GO:0042026//protein refolding;GO:0090084//negative regulation of inclusion body assembly
ENSMUSG00000000530	6	29	0.09	0.52	0.09	0.52	2.53051	7.56e-06	2.76e-05	Acvrl1	activin A receptor, type II-like 1 [Source:MGI Symbol;Acc:MGI:1338946]	Environmental Information Processing	Signaling molecules and interaction	ko04060//Cytokine-cytokine receptor interaction	K13594	GO:0005886//plasma membrane;GO:0005887//integral component of plasma membrane;GO:0009986//cell surface;GO:0016020//membrane;GO:0016021//integral component of membrane;GO:0030425//dendrite;GO:0043025//neuronal cell body;GO:0043235//receptor complex;GO:0070724//BMP receptor complex	GO:0000166//nucleotide binding;GO:0004672//protein kinase activity;GO:0004674//protein serine/threonine kinase activity;GO:0004675//transmembrane receptor protein serine/threonine kinase activity;GO:0005024//transforming growth factor beta-activated receptor activity;GO:0005025//transforming growth factor beta receptor activity, type I;GO:0005515//protein binding;GO:0005524//ATP binding;GO:001630…	GO:0001525//angiogenesis;GO:0001666//response to hypoxia;GO:0001701//in utero embryonic development;GO:0001937//negative regulation of endothelial cell proliferation;GO:0001938//positive regulation of endothelial cell proliferation;GO:0001946//lymphangiogenesis;GO:0001974//blood vessel remodeling;GO:0003203//endocardial cushion morphogenesis;GO:0006355//regulation of transcription, DNA-templated;…
ENSMUSG00000090394	248	366	1.66	9.56	1.66	9.56	2.52583	1.69e-15	1.37e-14	4930523C07Rik	RIKEN cDNA 4930523C07 gene [Source:MGI Symbol;Acc:MGI:1914897]	-	-	-	-	GO:0016020//membrane;GO:0016021//integral component of membrane	-	-
ENSMUSG00000046844	4	17	0.04	0.23	0.04	0.23	2.52356	0.000860688	0.0023728	Vat1l	vesicle amine transport protein 1 like [Source:MGI Symbol;Acc:MGI:2142534]	-	-	-	-	-	GO:0008270//zinc ion binding;GO:0016491//oxidoreductase activity	GO:0055114//oxidation-reduction process
ENSMUSG00000030110	114	489	0.9	5.16	0.9	5.16	2.51937	1.58e-78	9.59e-77	Ret	ret proto-oncogene [Source:MGI Symbol;Acc:MGI:97902]	Human Diseases;Human Diseases;Human Diseases	Cancers;Cancers;Cancers	ko05200//Pathways in cancer;ko05230//Central carbon metabolism in cancer;ko05216//Thyroid cancer	K05126;K05126;K05126	GO:0005768//endosome;GO:0005769//early endosome;GO:0005829//cytosol;GO:0005886//plasma membrane;GO:0005887//integral component of plasma membrane;GO:0010008//endosome membrane;GO:0016020//membrane;GO:0016021//integral component of membrane;GO:0030424//axon;GO:0030425//dendrite;GO:0043025//neuronal cell body;GO:0043231//intracellular membrane-bounded organelle;GO:0043235//receptor complex;GO:00451…	GO:0000166//nucleotide binding;GO:0004672//protein kinase activity;GO:0004713//protein tyrosine kinase activity;GO:0004714//transmembrane receptor protein tyrosine kinase activity;GO:0005509//calcium ion binding;GO:0005515//protein binding;GO:0005524//ATP binding;GO:0016301//kinase activity;GO:0016740//transferase activity	GO:0000165//MAPK cascade;GO:0000187//activation of MAPK activity;GO:0001657//ureteric bud development;GO:0001755//neural crest cell migration;GO:0001838//embryonic epithelial tube formation;GO:0006468//protein phosphorylation;GO:0006919//activation of cysteine-type endopeptidase activity involved in apoptotic process;GO:0007155//cell adhesion;GO:0007156//homophilic cell adhesion via plasma membra…
ENSMUSG00000078994	6	26	0.11	0.63	0.11	0.63	2.51785	3.91e-05	0.000130686	Zfp429	zinc finger protein 429 [Source:MGI Symbol;Acc:MGI:1920057]	-	-	-	-	GO:0005575//cellular_component;GO:0005622//intracellular	GO:0003674//molecular_function;GO:0003676//nucleic acid binding;GO:0046872//metal ion binding	GO:0006355//regulation of transcription, DNA-templated;GO:0008150//biological_process
ENSMUSG00000034881	3	13	0.06	0.34	0.06	0.34	2.5025	0.00419502	0.0101884	Tbxa2r	thromboxane A2 receptor [Source:MGI Symbol;Acc:MGI:98496]	Environmental Information Processing;Environmental Information Processing;Organismal Systems	Signaling molecules and interaction;Signal transduction;Immune system	ko04080//Neuroactive ligand-receptor interaction;ko04020//Calcium signaling pathway;ko04611//Platelet activation	K04264;K04264;K04264	GO:0001669//acrosomal vesicle;GO:0005886//plasma membrane;GO:0016020//membrane;GO:0016021//integral component of membrane;GO:0016607//nuclear speck	GO:0004930//G-protein coupled receptor activity;GO:0004960//thromboxane receptor activity;GO:0004961//thromboxane A2 receptor activity	GO:0006954//inflammatory response;GO:0007165//signal transduction;GO:0007186//G-protein coupled receptor signaling pathway;GO:0007189//adenylate cyclase-activating G-protein coupled receptor signaling pathway;GO:0007204//positive regulation of cytosolic calcium ion concentration;GO:0007584//response to nutrient;GO:0019229//regulation of vasoconstriction;GO:0019932//second-messenger-mediated signa…
ENSMUSG00000022583	3	13	0.14	0.79	0.14	0.79	2.49643	0.00419502	0.0101884	Ly6f	lymphocyte antigen 6 complex, locus F [Source:MGI Symbol;Acc:MGI:109441]	-	-	-	-	GO:0005575//cellular_component;GO:0005886//plasma membrane;GO:0016020//membrane;GO:0031225//anchored component of membrane	GO:0030550//acetylcholine receptor inhibitor activity;GO:0033130//acetylcholine receptor binding	GO:2000272//negative regulation of receptor activity
ENSMUSG00000037411	2198	9337	28.4	159.64	28.4	159.64	2.49086	0	0	Serpine1	serine (or cysteine) peptidase inhibitor, clade E, member 1 [Source:MGI Symbol;Acc:MGI:97608]	Cellular Processes;Environmental Information Processing;Environmental Information Processing;Environmental Information Processing;Human Diseases;Human Diseases;Organismal Systems;Cellular Processes	Cell growth and death;Signal transduction;Signal transduction;Signal transduction;Infectious diseases;Endocrine and metabolic diseases;Immune system;Cell growth and death	ko04218//Cellular senescence;ko04390//Hippo signaling pathway;ko04371//Apelin signaling pathway;ko04066//HIF-1 signaling pathway;ko05142//Chagas disease (American trypanosomiasis);ko04933//AGE-RAGE signaling pathway in diabetic complications;ko04610//Complement and coagulation cascades;ko04115//p53 signaling pathway	K03982;K03982;K03982;K03982;K03982;K03982;K03982;K03982	GO:0005576//extracellular region;GO:0005615//extracellular space;GO:0070062//extracellular exosome	GO:0002020//protease binding;GO:0004867//serine-type endopeptidase inhibitor activity;GO:0005102//receptor binding	GO:0001300//chronological cell aging;GO:0001525//angiogenesis;GO:0010469//regulation of receptor activity;GO:0010757//negative regulation of plasminogen activation;GO:0010951//negative regulation of endopeptidase activity;GO:0014912//negative regulation of smooth muscle cell migration;GO:0030194//positive regulation of blood coagulation;GO:0030336//negative regulation of cell migration;GO:0032757…
ENSMUSG00000016756	19	103	0.14	0.78	0.14	0.78	2.47805	1.49e-20	1.58e-19	Cmah	cytidine monophospho-N-acetylneuraminic acid hydroxylase [Source:MGI Symbol;Acc:MGI:103227]	Metabolism	Carbohydrate metabolism	ko00520//Amino sugar and nucleotide sugar metabolism	K08080	GO:0005737//cytoplasm;GO:0005783//endoplasmic reticulum	GO:0016491//oxidoreductase activity;GO:0030338//CMP-N-acetylneuraminate monooxygenase activity;GO:0046872//metal ion binding;GO:0051536//iron-sulfur cluster binding;GO:0051537//2 iron, 2 sulfur cluster binding	GO:0006054//N-acetylneuraminate metabolic process;GO:0046381//CMP-N-acetylneuraminate metabolic process;GO:0055114//oxidation-reduction process
ENSMUSG00000021367	4	17	0.07	0.39	0.07	0.39	2.47805	0.000860688	0.0023728	Edn1	endothelin 1 [Source:MGI Symbol;Acc:MGI:95283]	Human Diseases;Organismal Systems;Environmental Information Processing;Environmental Information Processing;Organismal Systems;Human Diseases	Cardiovascular diseases;Endocrine system;Signal transduction;Signal transduction;Endocrine system;Endocrine and metabolic diseases	ko05418//Fluid shear stress and atherosclerosis;ko04926//Relaxin signaling pathway;ko04668//TNF signaling pathway;ko04066//HIF-1 signaling pathway;ko04916//Melanogenesis;ko04933//AGE-RAGE signaling pathway in diabetic complications	K16366;K16366;K16366;K16366;K16366;K16366	GO:0005576//extracellular region;GO:0005615//extracellular space;GO:0005737//cytoplasm;GO:0033093//Weibel-Palade body;GO:0045178//basal part of cell;GO:0048237//rough endoplasmic reticulum lumen	GO:0005102//receptor binding;GO:0005125//cytokine activity;GO:0005179//hormone activity;GO:0005515//protein binding;GO:0031707//endothelin A receptor binding;GO:0031708//endothelin B receptor binding	GO:0000122//negative regulation of transcription from RNA polymerase II promoter;GO:0001501//skeletal system development;GO:0001516//prostaglandin biosynthetic process;GO:0001569//patterning of blood vessels;GO:0001666//response to hypoxia;GO:0001701//in utero embryonic development;GO:0001821//histamine secretion;GO:0003100//regulation of systemic arterial blood pressure by endothelin;GO:0006885/…
ENSMUSG00000035262	3	13	0.07	0.39	0.07	0.39	2.47805	0.00419502	0.0101884	Amh	anti-Mullerian hormone [Source:MGI Symbol;Acc:MGI:88006]	Environmental Information Processing;Environmental Information Processing;Environmental Information Processing;Environmental Information Processing	Signaling molecules and interaction;Signal transduction;Signal transduction;Signal transduction	ko04060//Cytokine-cytokine receptor interaction;ko04024//cAMP signaling pathway;ko04390//Hippo signaling pathway;ko04350//TGF-beta signaling pathway	K04665;K04665;K04665;K04665	GO:0005576//extracellular region;GO:0005615//extracellular space	GO:0005102//receptor binding;GO:0005160//transforming growth factor beta receptor binding;GO:0008083//growth factor activity	GO:0001546//preantral ovarian follicle growth;GO:0001655//urogenital system development;GO:0001880//Mullerian duct regression;GO:0007165//signal transduction;GO:0007568//aging;GO:0008406//gonad development;GO:0010628//positive regulation of gene expression;GO:0014070//response to organic cyclic compound;GO:0042493//response to drug;GO:0051092//positive regulation of NF-kappaB transcription factor…
ENSMUSG00000059430	238	1150	7.95	43.98	7.95	43.98	2.46782	2.73e-190	7.92e-188	Actg2	actin, gamma 2, smooth muscle, enteric [Source:MGI Symbol;Acc:MGI:104589]	Organismal Systems	Circulatory system	ko04270//Vascular smooth muscle contraction	K12315	GO:0005737//cytoplasm;GO:0005856//cytoskeleton;GO:0015629//actin cytoskeleton;GO:0030027//lamellipodium;GO:0030175//filopodium;GO:0032982//myosin filament;GO:0044297//cell body;GO:0071944//cell periphery	GO:0000166//nucleotide binding;GO:0005524//ATP binding	GO:0010628//positive regulation of gene expression;GO:0090131//mesenchyme migration
ENSMUSG00000016918	3	10	0.02	0.11	0.02	0.11	2.45943	0.0225028	0.0471577	Sulf1	sulfatase 1 [Source:MGI Symbol;Acc:MGI:2138563]	-	-	-	-	GO:0005615//extracellular space;GO:0005783//endoplasmic reticulum;GO:0005794//Golgi apparatus;GO:0005795//Golgi stack;GO:0005886//plasma membrane;GO:0009986//cell surface;GO:0045121//membrane raft	GO:0003824//catalytic activity;GO:0004065//arylsulfatase activity;GO:0005509//calcium ion binding;GO:0005539//glycosaminoglycan binding;GO:0008449//N-acetylglucosamine-6-sulfatase activity;GO:0008484//sulfuric ester hydrolase activity;GO:0016787//hydrolase activity;GO:0046872//metal ion binding	GO:0001502//cartilage condensation;GO:0001822//kidney development;GO:0001937//negative regulation of endothelial cell proliferation;GO:0002063//chondrocyte development;GO:0003094//glomerular filtration;GO:0006790//sulfur compound metabolic process;GO:0006915//apoptotic process;GO:0007155//cell adhesion;GO:0010575//positive regulation of vascular endothelial growth factor production;GO:0014846//es…
ENSMUSG00000041120	380	1589	8.01	44.04	8.01	44.04	2.45894	1.03e-232	4.41e-230	Nbl1	NBL1, DAN family BMP antagonist [Source:MGI Symbol;Acc:MGI:104591]	Environmental Information Processing	Signal transduction	ko04350//TGF-beta signaling pathway	K19558	GO:0005576//extracellular region;GO:0005615//extracellular space	GO:0005515//protein binding;GO:0016015//morphogen activity;GO:0036122//BMP binding;GO:0042803//protein homodimerization activity	GO:0007165//signal transduction;GO:0007399//nervous system development;GO:0030514//negative regulation of BMP signaling pathway;GO:0035582//sequestering of BMP in extracellular matrix;GO:0038098//sequestering of BMP from receptor via BMP binding;GO:0045666//positive regulation of neuron differentiation;GO:0048263//determination of dorsal identity;GO:0048812//neuron projection morphogenesis;GO:009…
ENSMUSG00000029361	69	225	0.26	1.42	0.26	1.42	2.44931	1.9e-30	3.05e-29	Nos1	nitric oxide synthase 1, neuronal [Source:MGI Symbol;Acc:MGI:97360]	Metabolism;Environmental Information Processing;Human Diseases;Cellular Processes;Environmental Information Processing;Organismal Systems;Organismal Systems;Organismal Systems;Organismal Systems;Human Diseases;Metabolism;Metabolism	Global and overview maps;Signal transduction;Neurodegenerative diseases;Transport and catabolism;Signal transduction;Endocrine system;Environmental adaptation;Digestive system;Nervous system;Neurodegenerative diseases;Amino acid metabolism;Amino acid metabolism	ko01100//Metabolic pathways;ko04020//Calcium signaling pathway;ko05010//Alzheimer disease;ko04145//Phagosome;ko04371//Apelin signaling pathway;ko04926//Relaxin signaling pathway;ko04713//Circadian entrainment;ko04970//Salivary secretion;ko04730//Long-term depression;ko05014//Amyotrophic lateral sclerosis (ALS);ko00330//Arginine and proline metabolism;ko00220//Arginine biosynthesis	K13240;K13240;K13240;K13240;K13240;K13240;K13240;K13240;K13240;K13240;K13240;K13240	GO:0001917//photoreceptor inner segment;GO:0005634//nucleus;GO:0005654//nucleoplasm;GO:0005737//cytoplasm;GO:0005739//mitochondrion;GO:0005741//mitochondrial outer membrane;GO:0005829//cytosol;GO:0005856//cytoskeleton;GO:0005886//plasma membrane;GO:0005901//caveola;GO:0012506//vesicle membrane;GO:0014069//postsynaptic density;GO:0016020//membrane;GO:0016529//sarcoplasmic reticulum;GO:0030018//Z d…	GO:0003958//NADPH-hemoprotein reductase activity;GO:0004517//nitric-oxide synthase activity;GO:0005515//protein binding;GO:0005516//calmodulin binding;GO:0008270//zinc ion binding;GO:0010181//FMN binding;GO:0016491//oxidoreductase activity;GO:0017080//sodium channel regulator activity;GO:0019899//enzyme binding;GO:0020037//heme binding;GO:0042803//protein homodimerization activity;GO:0044325//ion…	GO:0001666//response to hypoxia;GO:0002028//regulation of sodium ion transport;GO:0006527//arginine catabolic process;GO:0006809//nitric oxide biosynthetic process;GO:0006941//striated muscle contraction;GO:0007263//nitric oxide mediated signal transduction;GO:0008016//regulation of heart contraction;GO:0008285//negative regulation of cell proliferation;GO:0009408//response to heat;GO:0009725//re…
ENSMUSG00000035042	15	62	1.07	5.79	1.07	5.79	2.43595	7.62e-11	4.43e-10	Ccl5	chemokine (C-C motif) ligand 5 [Source:MGI Symbol;Acc:MGI:98262]	Environmental Information Processing;Human Diseases;Human Diseases;Organismal Systems;Human Diseases;Organismal Systems;Environmental Information Processing;Human Diseases;Organismal Systems;Human Diseases;Organismal Systems;Human Diseases	Signaling molecules and interaction;Infectious diseases;Infectious diseases;Immune system;Infectious diseases;Immune system;Signal transduction;Infectious diseases;Immune system;Immune diseases;Immune system;Neurodegenerative diseases	ko04060//Cytokine-cytokine receptor interaction;ko05163//Human cytomegalovirus infection;ko05168//Herpes simplex infection;ko04062//Chemokine signaling pathway;ko05164//Influenza A;ko04621//NOD-like receptor signaling pathway;ko04668//TNF signaling pathway;ko05142//Chagas disease (American trypanosomiasis);ko04620//Toll-like receptor signaling pathway;ko05323//Rheumatoid arthritis;ko04623//Cytoso…	K12499;K12499;K12499;K12499;K12499;K12499;K12499;K12499;K12499;K12499;K12499;K12499	GO:0005576//extracellular region;GO:0005615//extracellular space;GO:0005623//cell;GO:0005737//cytoplasm	GO:0004435//phosphatidylinositol phospholipase C activity;GO:0004672//protein kinase activity;GO:0005125//cytokine activity;GO:0005515//protein binding;GO:0008009//chemokine activity;GO:0008201//heparin binding;GO:0016004//phospholipase activator activity;GO:0030298//receptor signaling protein tyrosine kinase activator activity;GO:0031726//CCR1 chemokine receptor binding;GO:0031730//CCR5 chemokin…	GO:0000165//MAPK cascade;GO:0002230//positive regulation of defense response to virus by host;GO:0002548//monocyte chemotaxis;GO:0006816//calcium ion transport;GO:0006874//cellular calcium ion homeostasis;GO:0006887//exocytosis;GO:0006935//chemotaxis;GO:0006954//inflammatory response;GO:0006955//immune response;GO:0007159//leukocyte cell-cell adhesion;GO:0007186//G-protein coupled receptor signal…
ENSMUSG00000033644	6	21	0.05	0.27	0.05	0.27	2.43296	0.00091941	0.00252186	Piwil2	piwi-like RNA-mediated gene silencing 2 [Source:MGI Symbol;Acc:MGI:1930036]	-	-	-	-	GO:0005634//nucleus;GO:0005737//cytoplasm;GO:0005829//cytosol;GO:0010370//perinucleolar chromocenter;GO:0033391//chromatoid body;GO:0043186//P granule;GO:0071546//pi-body;GO:0097433//dense body;GO:1990923//PET complex	GO:0003676//nucleic acid binding;GO:0003723//RNA binding;GO:0003729//mRNA binding;GO:0004518//nuclease activity;GO:0004519//endonuclease activity;GO:0004521//endoribonuclease activity;GO:0005515//protein binding;GO:0016787//hydrolase activity;GO:0034584//piRNA binding;GO:0046872//metal ion binding	GO:0000966//RNA 5'-end processing;GO:0006417//regulation of translation;GO:0007275//multicellular organism development;GO:0007283//spermatogenesis;GO:0010529//negative regulation of transposition;GO:0030154//cell differentiation;GO:0030718//germ-line stem cell population maintenance;GO:0031047//gene silencing by RNA;GO:0034587//piRNA metabolic process;GO:0042754//negative regulation of circadian …
ENSMUSG00000110344	13.54	55.1	0.25	1.35	0.25	1.35	2.43296	1.65e-09	8.67e-09	Gm45716	predicted gene 45716 [Source:MGI Symbol;Acc:MGI:5804831]	-	-	-	-	GO:0016020//membrane;GO:0016021//integral component of membrane	-	-
ENSMUSG00000036687	151	386	4.03	21.63	4.03	21.63	2.42418	1.6e-39	3.6e-38	Tmem184a	transmembrane protein 184a [Source:MGI Symbol;Acc:MGI:2385897]	-	-	-	-	GO:0005737//cytoplasm;GO:0005768//endosome;GO:0005886//plasma membrane;GO:0016020//membrane;GO:0016021//integral component of membrane;GO:0030658//transport vesicle membrane;GO:0030659//cytoplasmic vesicle membrane;GO:0030667//secretory granule membrane;GO:0031410//cytoplasmic vesicle;GO:0031901//early endosome membrane;GO:0048471//perinuclear region of cytoplasm	GO:0008201//heparin binding	GO:0018992//germ-line sex determination;GO:0032880//regulation of protein localization;GO:0051046//regulation of secretion
ENSMUSG00000033368	5	21	0.11	0.59	0.11	0.59	2.42321	0.000313464	0.000922019	Trim69	tripartite motif-containing 69 [Source:MGI Symbol;Acc:MGI:1918178]	-	-	-	-	GO:0005634//nucleus;GO:0005737//cytoplasm;GO:0016607//nuclear speck	GO:0004842//ubiquitin-protein transferase activity;GO:0005515//protein binding;GO:0016740//transferase activity;GO:0046872//metal ion binding	GO:0006915//apoptotic process;GO:0016567//protein ubiquitination
ENSMUSG00000028399	6	19	0.03	0.16	0.03	0.16	2.41504	0.00250938	0.0063605	Ptprd	protein tyrosine phosphatase, receptor type, D [Source:MGI Symbol;Acc:MGI:97812]	-	-	-	-	GO:0016020//membrane;GO:0016021//integral component of membrane	GO:0004721//phosphoprotein phosphatase activity;GO:0004725//protein tyrosine phosphatase activity;GO:0005102//receptor binding;GO:0005515//protein binding;GO:0016787//hydrolase activity;GO:0016791//phosphatase activity;GO:0050839//cell adhesion molecule binding	GO:0006470//protein dephosphorylation;GO:0007157//heterophilic cell-cell adhesion via plasma membrane cell adhesion molecules;GO:0016311//dephosphorylation;GO:0030182//neuron differentiation;GO:0035335//peptidyl-tyrosine dephosphorylation;GO:0046426//negative regulation of JAK-STAT cascade;GO:0050775//positive regulation of dendrite morphogenesis;GO:0050776//regulation of immune response;GO:00508…
ENSMUSG00000039109	9	38	0.09	0.48	0.09	0.48	2.41504	3.73e-07	1.57e-06	F13a1	coagulation factor XIII, A1 subunit [Source:MGI Symbol;Acc:MGI:1921395]	Organismal Systems	Immune system	ko04610//Complement and coagulation cascades	K03917	GO:0005576//extracellular region;GO:0005737//cytoplasm	GO:0003810//protein-glutamine gamma-glutamyltransferase activity;GO:0016740//transferase activity;GO:0016746//transferase activity, transferring acyl groups;GO:0046872//metal ion binding	GO:0007596//blood coagulation;GO:0007599//hemostasis;GO:0018149//peptide cross-linking;GO:0072378//blood coagulation, fibrin clot formation
ENSMUSG00000067724	3	11	0.03	0.16	0.03	0.16	2.41504	0.0129695	0.0286565	Gbx1	gastrulation brain homeobox 1 [Source:MGI Symbol;Acc:MGI:95667]	-	-	-	-	GO:0005634//nucleus	GO:0000977//RNA polymerase II regulatory region sequence-specific DNA binding;GO:0001228//transcriptional activator activity, RNA polymerase II transcription regulatory region sequence-specific binding;GO:0003677//DNA binding;GO:0043565//sequence-specific DNA binding	GO:0006355//regulation of transcription, DNA-templated;GO:0007628//adult walking behavior;GO:0019230//proprioception;GO:0021522//spinal cord motor neuron differentiation;GO:0021549//cerebellum development;GO:0030902//hindbrain development;GO:0045944//positive regulation of transcription from RNA polymerase II promoter;GO:0048663//neuron fate commitment;GO:0051960//regulation of nervous system dev…
ENSMUSG00000053654	10	41	0.25	1.32	0.25	1.32	2.40054	2.45e-07	1.04e-06	Krt42	keratin 42 [Source:MGI Symbol;Acc:MGI:1915489]	Organismal Systems	Endocrine system	ko04915//Estrogen signaling pathway	K07604	GO:0005737//cytoplasm;GO:0005882//intermediate filament	GO:0005198//structural molecule activity	GO:0008150//biological_process
ENSMUSG00000029093	34	112	0.24	1.26	0.24	1.26	2.39232	5.91e-16	4.9e-15	Sorcs2	sortilin-related VPS10 domain containing receptor 2 [Source:MGI Symbol;Acc:MGI:1932289]	-	-	-	-	GO:0005768//endosome;GO:0005886//plasma membrane;GO:0005887//integral component of plasma membrane;GO:0014069//postsynaptic density;GO:0016020//membrane;GO:0016021//integral component of membrane;GO:0030054//cell junction;GO:0030425//dendrite;GO:0030659//cytoplasmic vesicle membrane;GO:0031410//cytoplasmic vesicle;GO:0031901//early endosome membrane;GO:0042995//cell projection;GO:0043005//neuron …	GO:0005515//protein binding	GO:0006886//intracellular protein transport;GO:0060292//long term synaptic depression
ENSMUSG00000074934	486	1931	4.43	23.14	4.43	23.14	2.38501	6.77e-267	3.8e-264	Grem1	gremlin 1, DAN family BMP antagonist [Source:MGI Symbol;Acc:MGI:1344337]	-	-	-	-	GO:0005576//extracellular region;GO:0005615//extracellular space;GO:0009986//cell surface	GO:0005125//cytokine activity;GO:0030297//transmembrane receptor protein tyrosine kinase activator activity;GO:0036122//BMP binding;GO:0042803//protein homodimerization activity;GO:0043184//vascular endothelial growth factor receptor 2 binding;GO:0043395//heparan sulfate proteoglycan binding;GO:0048018//receptor agonist activity	GO:0000902//cell morphogenesis;GO:0001525//angiogenesis;GO:0002042//cell migration involved in sprouting angiogenesis;GO:0002092//positive regulation of receptor internalization;GO:0002689//negative regulation of leukocyte chemotaxis;GO:0003257//positive regulation of transcription from RNA polymerase II promoter involved in myocardial precursor cell differentiation;GO:0003337//mesenchymal to epi…
ENSMUSG00000031780	5	20	0.37	1.93	0.37	1.93	2.383	0.000537698	0.00152662	Ccl17	chemokine (C-C motif) ligand 17 [Source:MGI Symbol;Acc:MGI:1329039]	Environmental Information Processing;Organismal Systems;Organismal Systems;Organismal Systems	Signaling molecules and interaction;Immune system;Immune system;Immune system	ko04060//Cytokine-cytokine receptor interaction;ko04062//Chemokine signaling pathway;ko04625//C-type lectin receptor signaling pathway;ko04657//IL-17 signaling pathway	K21083;K21083;K21083;K21083	GO:0005576//extracellular region;GO:0005615//extracellular space	GO:0005125//cytokine activity;GO:0005515//protein binding;GO:0008009//chemokine activity;GO:0031729//CCR4 chemokine receptor binding;GO:0048020//CCR chemokine receptor binding	GO:0002548//monocyte chemotaxis;GO:0006935//chemotaxis;GO:0006954//inflammatory response;GO:0006955//immune response;GO:0006968//cellular defense response;GO:0007165//signal transduction;GO:0007186//G-protein coupled receptor signaling pathway;GO:0030593//neutrophil chemotaxis;GO:0031640//killing of cells of other organism;GO:0043547//positive regulation of GTPase activity;GO:0045662//negative re…
ENSMUSG00000067219	21	83	0.19	0.98	0.19	0.98	2.36678	4.36e-14	3.21e-13	Nipal1	NIPA-like domain containing 1 [Source:MGI Symbol;Acc:MGI:1917951]	-	-	-	-	GO:0016020//membrane;GO:0016021//integral component of membrane	GO:0003674//molecular_function;GO:0015095//magnesium ion transmembrane transporter activity	GO:0006811//ion transport;GO:0015693//magnesium ion transport;GO:1903830//magnesium ion transmembrane transport
ENSMUSG00000030717	102	395	4.74	24.23	4.74	24.23	2.35384	2.01e-59	8.44e-58	Nupr1	nuclear protein transcription regulator 1 [Source:MGI Symbol;Acc:MGI:1891834]	Human Diseases	Cancers	ko05202//Transcriptional misregulation in cancers	K15626	GO:0005634//nucleus;GO:0005737//cytoplasm;GO:0005829//cytosol;GO:0032993//protein-DNA complex;GO:0048471//perinuclear region of cytoplasm	GO:0003677//DNA binding;GO:0003682//chromatin binding;GO:0003713//transcription coactivator activity;GO:0010698//acetyltransferase activator activity	GO:0002526//acute inflammatory response;GO:0006473//protein acetylation;GO:0008283//cell proliferation;GO:0008285//negative regulation of cell proliferation;GO:0008584//male gonad development;GO:0009636//response to toxic substance;GO:0010506//regulation of autophagy;GO:0010507//negative regulation of autophagy;GO:0010667//negative regulation of cardiac muscle cell apoptotic process;GO:0031401//p…
ENSMUSG00000048480	4	13	0.1	0.51	0.1	0.51	2.3505	0.0127622	0.0282407	Cxcr1	chemokine (C-X-C motif) receptor 1 [Source:MGI Symbol;Acc:MGI:2448715]	Environmental Information Processing;Cellular Processes;Organismal Systems;Environmental Information Processing	Signaling molecules and interaction;Transport and catabolism;Immune system;Signal transduction	ko04060//Cytokine-cytokine receptor interaction;ko04144//Endocytosis;ko04062//Chemokine signaling pathway;ko04072//Phospholipase D signaling pathway	K04175;K04175;K04175;K04175	GO:0005886//plasma membrane;GO:0009897//external side of plasma membrane;GO:0016020//membrane;GO:0016021//integral component of membrane	GO:0004918//interleukin-8 receptor activity;GO:0004930//G-protein coupled receptor activity;GO:0016493//C-C chemokine receptor activity;GO:0016494//C-X-C chemokine receptor activity;GO:0019956//chemokine binding;GO:0019957//C-C chemokine binding;GO:0019959//interleukin-8 binding	GO:0006935//chemotaxis;GO:0006955//immune response;GO:0007165//signal transduction;GO:0007166//cell surface receptor signaling pathway;GO:0007186//G-protein coupled receptor signaling pathway;GO:0007204//positive regulation of cytosolic calcium ion concentration;GO:0019722//calcium-mediated signaling;GO:0030593//neutrophil chemotaxis;GO:0031623//receptor internalization;GO:0038112//interleukin-8-…
ENSMUSG00000090942	9	34	0.1	0.51	0.1	0.51	2.3505	3.2e-06	1.21e-05	F830016B08Rik	RIKEN cDNA F830016B08 gene [Source:MGI Symbol;Acc:MGI:3588218]	-	-	-	-	GO:0005789//endoplasmic reticulum membrane;GO:0016020//membrane;GO:0016021//integral component of membrane	GO:0003924//GTPase activity;GO:0005525//GTP binding	GO:0006952//defense response;GO:0035458//cellular response to interferon-beta
ENSMUSG00000004371	3	10	0.06	0.3	0.06	0.3	2.32193	0.0225028	0.0471577	Il11	interleukin 11 [Source:MGI Symbol;Acc:MGI:107613]	Environmental Information Processing;Environmental Information Processing;Organismal Systems;Human Diseases	Signaling molecules and interaction;Signal transduction;Immune system;Immune diseases	ko04060//Cytokine-cytokine receptor interaction;ko04630//Jak-STAT signaling pathway;ko04640//Hematopoietic cell lineage;ko05323//Rheumatoid arthritis	K05417;K05417;K05417;K05417	GO:0005576//extracellular region;GO:0005615//extracellular space;GO:0005737//cytoplasm	GO:0005125//cytokine activity;GO:0005142//interleukin-11 receptor binding;GO:0008083//growth factor activity	GO:0007165//signal transduction;GO:0008284//positive regulation of cell proliferation;GO:0033138//positive regulation of peptidyl-serine phosphorylation;GO:0043410//positive regulation of MAPK cascade;GO:0045944//positive regulation of transcription from RNA polymerase II promoter;GO:0046888//negative regulation of hormone secretion;GO:0050731//positive regulation of peptidyl-tyrosine phosphoryla…
ENSMUSG00000026380	5	19	0.02	0.1	0.02	0.1	2.32193	0.000916869	0.00251617	Tfcp2l1	transcription factor CP2-like 1 [Source:MGI Symbol;Acc:MGI:2444691]	-	-	-	-	GO:0001650//fibrillar center;GO:0005634//nucleus;GO:0005667//transcription factor complex;GO:0005737//cytoplasm;GO:0005739//mitochondrion;GO:0016020//membrane	GO:0000977//RNA polymerase II regulatory region sequence-specific DNA binding;GO:0001227//transcriptional repressor activity, RNA polymerase II transcription regulatory region sequence-specific binding;GO:0003677//DNA binding;GO:0003700//transcription factor activity, sequence-specific DNA binding;GO:0005515//protein binding;GO:0043565//sequence-specific DNA binding	GO:0000122//negative regulation of transcription from RNA polymerase II promoter;GO:0000902//cell morphogenesis;GO:0002070//epithelial cell maturation;GO:0006357//regulation of transcription from RNA polymerase II promoter;GO:0007028//cytoplasm organization;GO:0007431//salivary gland development;GO:0008340//determination of adult lifespan;GO:0045927//positive regulation of growth
ENSMUSG00000070605	4	14	0.03	0.15	0.03	0.15	2.32193	0.00444281	0.0107245	Zfp992	zinc finger protein 992 [Source:MGI Symbol;Acc:MGI:3700963]	-	-	-	-	GO:0005575//cellular_component;GO:0005622//intracellular	GO:0003674//molecular_function;GO:0003676//nucleic acid binding;GO:0046872//metal ion binding	GO:0006355//regulation of transcription, DNA-templated;GO:0008150//biological_process
ENSMUSG00000090362	2.12	10.74	0.01	0.05	0.01	0.05	2.32193	0.0129695	0.0286565	Vmn2r79	vomeronasal 2, receptor 79 [Source:MGI Symbol;Acc:MGI:3646882]	-	-	-	-	GO:0005886//plasma membrane;GO:0005887//integral component of plasma membrane;GO:0016020//membrane;GO:0016021//integral component of membrane	GO:0004930//G-protein coupled receptor activity;GO:0038023//signaling receptor activity	GO:0007165//signal transduction;GO:0007186//G-protein coupled receptor signaling pathway;GO:0008150//biological_process
ENSMUSG00000032715	113	424	2.11	10.4	2.11	10.4	2.30127	3.27e-62	1.46e-60	Trib3	tribbles pseudokinase 3 [Source:MGI Symbol;Acc:MGI:1345675]	Human Diseases	Endocrine and metabolic diseases	ko04931//Insulin resistance	K19518	GO:0005634//nucleus;GO:0005730//nucleolus;GO:0031965//nuclear membrane	GO:0003714//transcription corepressor activity;GO:0004672//protein kinase activity;GO:0004860//protein kinase inhibitor activity;GO:0005515//protein binding;GO:0005524//ATP binding;GO:0019899//enzyme binding;GO:0019901//protein kinase binding;GO:0031434//mitogen-activated protein kinase kinase binding;GO:0031625//ubiquitin protein ligase binding;GO:0055106//ubiquitin-protein transferase regulator…	GO:0000122//negative regulation of transcription from RNA polymerase II promoter;GO:0006468//protein phosphorylation;GO:0006469//negative regulation of protein kinase activity;GO:0006915//apoptotic process;GO:0010506//regulation of autophagy;GO:0010827//regulation of glucose transport;GO:0032092//positive regulation of protein binding;GO:0032436//positive regulation of proteasomal ubiquitin-depen…
ENSMUSG00000075014	14.43	53.81	0.83	4.05	0.83	4.05	2.28674	2.79e-09	1.44e-08	Gm10800	predicted gene 10800 [Source:MGI Symbol;Acc:MGI:3641657]	-	-	-	-	GO:0005575//cellular_component;GO:0016020//membrane;GO:0016021//integral component of membrane	GO:0003674//molecular_function	GO:0008150//biological_process
ENSMUSG00000030785	6	22	0.33	1.61	0.33	1.61	2.28652	0.000550905	0.00156058	Cox6a2	cytochrome c oxidase subunit 6A2 [Source:MGI Symbol;Acc:MGI:104649]	Metabolism;Organismal Systems;Human Diseases;Human Diseases;Human Diseases;Human Diseases;Metabolism;Organismal Systems	Global and overview maps;Environmental adaptation;Neurodegenerative diseases;Neurodegenerative diseases;Endocrine and metabolic diseases;Neurodegenerative diseases;Energy metabolism;Circulatory system	ko01100//Metabolic pathways;ko04714//Thermogenesis;ko05016//Huntington disease;ko05010//Alzheimer disease;ko04932//Non-alcoholic fatty liver disease (NAFLD);ko05012//Parkinson disease;ko00190//Oxidative phosphorylation;ko04260//Cardiac muscle contraction	K02266;K02266;K02266;K02266;K02266;K02266;K02266;K02266	GO:0005739//mitochondrion;GO:0005743//mitochondrial inner membrane;GO:0005751//mitochondrial respiratory chain complex IV;GO:0016020//membrane	GO:0004129//cytochrome-c oxidase activity;GO:0030234//enzyme regulator activity	GO:0006123//mitochondrial electron transport, cytochrome c to oxygen;GO:0009060//aerobic respiration;GO:0050790//regulation of catalytic activity;GO:1902600//hydrogen ion transmembrane transport
ENSMUSG00000042340	7	22	0.2	0.97	0.2	0.97	2.27798	0.00144222	0.00382427	Ctf1	cardiotrophin 1 [Source:MGI Symbol;Acc:MGI:105115]	Environmental Information Processing;Environmental Information Processing	Signaling molecules and interaction;Signal transduction	ko04060//Cytokine-cytokine receptor interaction;ko04630//Jak-STAT signaling pathway	K05422;K05422	GO:0005576//extracellular region;GO:0005615//extracellular space	GO:0005125//cytokine activity;GO:0005146//leukemia inhibitory factor receptor binding	GO:0007166//cell surface receptor signaling pathway;GO:0007399//nervous system development;GO:0042531//positive regulation of tyrosine phosphorylation of STAT protein;GO:0048666//neuron development;GO:0048861//leukemia inhibitory factor signaling pathway
ENSMUSG00000056457	14.71	52.9	0.68	3.27	0.68	3.27	2.26568	1.42e-08	6.9e-08	Prl2c3	prolactin family 2, subfamily c, member 3 [Source:MGI Symbol;Acc:MGI:1341833]	-	-	-	-	GO:0005576//extracellular region;GO:0005615//extracellular space;GO:0005783//endoplasmic reticulum	GO:0005148//prolactin receptor binding;GO:0005179//hormone activity;GO:0008083//growth factor activity	GO:0007165//signal transduction;GO:0007565//female pregnancy;GO:0008284//positive regulation of cell proliferation;GO:0030879//mammary gland development;GO:0031667//response to nutrient levels;GO:0046427//positive regulation of JAK-STAT cascade;GO:1903489//positive regulation of lactation
ENSMUSG00000027463	2	10	0.04	0.19	0.04	0.19	2.24793	0.0225028	0.0471577	Slc52a3	solute carrier protein family 52, member 3 [Source:MGI Symbol;Acc:MGI:1916948]	Organismal Systems	Digestive system	ko04977//Vitamin digestion and absorption	K14620	GO:0005634//nucleus;GO:0005737//cytoplasm;GO:0005886//plasma membrane;GO:0005887//integral component of plasma membrane;GO:0016020//membrane;GO:0016021//integral component of membrane	GO:0005515//protein binding;GO:0032217//riboflavin transporter activity	GO:0007605//sensory perception of sound;GO:0032218//riboflavin transport;GO:0034605//cellular response to heat
ENSMUSG00000097565	5.56	20.26	0.14	0.66	0.14	0.66	2.23704	0.000537698	0.00152662	Gm26965	predicted gene, 26965 [Source:MGI Symbol;Acc:MGI:5504080]	-	-	-	-	-	GO:0003676//nucleic acid binding	GO:0006355//regulation of transcription, DNA-templated
ENSMUSG00000047502	3	12	0.03	0.14	0.03	0.14	2.22239	0.0074061	0.0171372	Mroh7	maestro heat-like repeat family member 7 [Source:MGI Symbol;Acc:MGI:2685873]	-	-	-	-	GO:0016020//membrane;GO:0016021//integral component of membrane	GO:0003674//molecular_function	GO:0008150//biological_process
ENSMUSG00000056004	3	11	0.03	0.14	0.03	0.14	2.22239	0.0129695	0.0286565	9330182L06Rik	RIKEN cDNA 9330182L06 gene [Source:MGI Symbol;Acc:MGI:2443264]	-	-	-	-	GO:0005575//cellular_component;GO:0016020//membrane;GO:0016021//integral component of membrane	GO:0003674//molecular_function	GO:0008150//biological_process
ENSMUSG00000047867	6	21	0.14	0.65	0.14	0.65	2.21501	0.00091941	0.00252186	Gimap6	GTPase, IMAP family member 6 [Source:MGI Symbol;Acc:MGI:1918876]	-	-	-	-	GO:0005654//nucleoplasm;GO:0005737//cytoplasm;GO:0005783//endoplasmic reticulum;GO:0005829//cytosol	GO:0000166//nucleotide binding;GO:0005525//GTP binding	GO:0008150//biological_process
ENSMUSG00000059900	9	29	0.32	1.47	0.32	1.47	2.19967	7.13e-05	0.000229186	Tmem40	transmembrane protein 40 [Source:MGI Symbol;Acc:MGI:2137870]	-	-	-	-	GO:0005575//cellular_component;GO:0016020//membrane;GO:0016021//integral component of membrane	GO:0003674//molecular_function	GO:0008150//biological_process
ENSMUSG00000006313	7	25	0.19	0.87	0.19	0.87	2.19502	0.000197437	0.000598606	Upk1a	uroplakin 1A [Source:MGI Symbol;Acc:MGI:98911]	-	-	-	-	GO:0005783//endoplasmic reticulum;GO:0005886//plasma membrane;GO:0005887//integral component of plasma membrane;GO:0009986//cell surface;GO:0016020//membrane;GO:0016021//integral component of membrane;GO:0016324//apical plasma membrane	GO:0005515//protein binding;GO:0042803//protein homodimerization activity	GO:0030855//epithelial cell differentiation;GO:0051259//protein oligomerization
ENSMUSG00000026450	3	11	0.07	0.32	0.07	0.32	2.19265	0.0129695	0.0286565	Chit1	chitinase 1 (chitotriosidase) [Source:MGI Symbol;Acc:MGI:1919134]	Metabolism;Metabolism	Global and overview maps;Carbohydrate metabolism	ko01100//Metabolic pathways;ko00520//Amino sugar and nucleotide sugar metabolism	K01183;K01183	GO:0005576//extracellular region;GO:0005615//extracellular space;GO:0005737//cytoplasm;GO:0005764//lysosome	GO:0004553//hydrolase activity, hydrolyzing O-glycosyl compounds;GO:0004568//chitinase activity;GO:0008061//chitin binding;GO:0008843//endochitinase activity;GO:0016787//hydrolase activity;GO:0016798//hydrolase activity, acting on glycosyl bonds	GO:0000272//polysaccharide catabolic process;GO:0005975//carbohydrate metabolic process;GO:0006030//chitin metabolic process;GO:0006032//chitin catabolic process;GO:0008152//metabolic process
ENSMUSG00000021070	49	170	0.49	2.23	0.49	2.23	2.18619	1.44e-24	1.83e-23	Bdkrb2	bradykinin receptor, beta 2 [Source:MGI Symbol;Acc:MGI:102845]	Human Diseases;Environmental Information Processing;Cellular Processes;Environmental Information Processing;Environmental Information Processing;Organismal Systems;Environmental Information Processing;Human Diseases;Organismal Systems;Organismal Systems	Cancers;Signaling molecules and interaction;Cell motility;Signal transduction;Signal transduction;Sensory system;Signal transduction;Infectious diseases;Immune system;Excretory system	ko05200//Pathways in cancer;ko04080//Neuroactive ligand-receptor interaction;ko04810//Regulation of actin cytoskeleton;ko04020//Calcium signaling pathway;ko04022//cGMP - PKG signaling pathway;ko04750//Inflammatory mediator regulation of TRP channels;ko04071//Sphingolipid signaling pathway;ko05142//Chagas disease (American trypanosomiasis);ko04610//Complement and coagulation cascades;ko04961//Endo…	K03916;K03916;K03916;K03916;K03916;K03916;K03916;K03916;K03916;K03916	GO:0005768//endosome;GO:0005886//plasma membrane;GO:0016020//membrane;GO:0016021//integral component of membrane	GO:0002020//protease binding;GO:0004930//G-protein coupled receptor activity;GO:0004947//bradykinin receptor activity;GO:0031698//beta-2 adrenergic receptor binding;GO:0031702//type 1 angiotensin receptor binding;GO:0046982//protein heterodimerization activity	GO:0002438//acute inflammatory response to antigenic stimulus;GO:0006939//smooth muscle contraction;GO:0007165//signal transduction;GO:0007186//G-protein coupled receptor signaling pathway;GO:0007204//positive regulation of cytosolic calcium ion concentration;GO:0008285//negative regulation of cell proliferation;GO:0009651//response to salt stress;GO:0033137//negative regulation of peptidyl-serin…
ENSMUSG00000024087	1034	3634	7.97	36.18	7.97	36.18	2.18254	0	0	Cyp1b1	cytochrome P450, family 1, subfamily b, polypeptide 1 [Source:MGI Symbol;Acc:MGI:88590]	Human Diseases;Human Diseases;Metabolism;Metabolism;Organismal Systems;Metabolism	Cancers;Cancers;Lipid metabolism;Xenobiotics biodegradation and metabolism;Endocrine system;Amino acid metabolism	ko05206//MicroRNAs in cancer;ko05204//Chemical carcinogenesis;ko00140//Steroid hormone biosynthesis;ko00980//Metabolism of xenobiotics by cytochrome P450;ko04913//Ovarian Steroidogenesis;ko00380//Tryptophan metabolism	K07410;K07410;K07410;K07410;K07410;K07410	GO:0005634//nucleus;GO:0005739//mitochondrion;GO:0005783//endoplasmic reticulum;GO:0005789//endoplasmic reticulum membrane;GO:0016020//membrane;GO:0031090//organelle membrane;GO:0043231//intracellular membrane-bounded organelle	GO:0004497//monooxygenase activity;GO:0005506//iron ion binding;GO:0016491//oxidoreductase activity;GO:0016705//oxidoreductase activity, acting on paired donors, with incorporation or reduction of molecular oxygen;GO:0016712//oxidoreductase activity, acting on paired donors, with incorporation or reduction of molecular oxygen, reduced flavin or flavoprotein as one donor, and incorporation of one …	GO:0001525//angiogenesis;GO:0002930//trabecular meshwork development;GO:0006304//DNA modification;GO:0006629//lipid metabolic process;GO:0006631//fatty acid metabolic process;GO:0006725//cellular aromatic compound metabolic process;GO:0006805//xenobiotic metabolic process;GO:0006809//nitric oxide biosynthetic process;GO:0007155//cell adhesion;GO:0008202//steroid metabolic process;GO:0008210//estr…
ENSMUSG00000097084	40	138	0.56	2.54	0.56	2.54	2.18133	5.75e-20	5.91e-19	Foxl1	forkhead box L1 [Source:MGI Symbol;Acc:MGI:1347469]	-	-	-	-	GO:0005634//nucleus	GO:0000981//RNA polymerase II transcription factor activity, sequence-specific DNA binding;GO:0003677//DNA binding;GO:0003700//transcription factor activity, sequence-specific DNA binding;GO:0043565//sequence-specific DNA binding	GO:0006355//regulation of transcription, DNA-templated;GO:0006357//regulation of transcription from RNA polymerase II promoter;GO:0007495//visceral mesoderm-endoderm interaction involved in midgut development;GO:0007507//heart development;GO:0009653//anatomical structure morphogenesis;GO:0030111//regulation of Wnt signaling pathway;GO:0030154//cell differentiation;GO:0030166//proteoglycan biosynt…
ENSMUSG00000022805	3	11	0.04	0.18	0.04	0.18	2.16993	0.0129695	0.0286565	Maats1	MYCBP-associated, testis expressed 1 [Source:MGI Symbol;Acc:MGI:2443598]	-	-	-	-	GO:0001536//radial spoke stalk;GO:0005575//cellular_component;GO:0005737//cytoplasm;GO:0005739//mitochondrion;GO:0005856//cytoskeleton;GO:0005930//axoneme;GO:0031514//motile cilium;GO:0042995//cell projection	GO:0003674//molecular_function	GO:0003341//cilium movement;GO:0008150//biological_process
ENSMUSG00000030739	5	20	0.04	0.18	0.04	0.18	2.16993	0.000537698	0.00152662	Myh14	myosin, heavy polypeptide 14 [Source:MGI Symbol;Acc:MGI:1919210]	Cellular Processes;Cellular Processes	Cell motility;Cellular community - eukaryotes	ko04810//Regulation of actin cytoskeleton;ko04530//Tight junction	K10352;K10352	GO:0001725//stress fiber;GO:0005737//cytoplasm;GO:0005903//brush border;GO:0016459//myosin complex;GO:0016460//myosin II complex;GO:0030424//axon;GO:0030426//growth cone;GO:0042641//actomyosin;GO:0043209//myelin sheath;GO:0097513//myosin II filament	GO:0000146//microfilament motor activity;GO:0000166//nucleotide binding;GO:0003774//motor activity;GO:0003779//actin binding;GO:0005515//protein binding;GO:0005516//calmodulin binding;GO:0005524//ATP binding;GO:0016887//ATPase activity;GO:0030898//actin-dependent ATPase activity;GO:0051015//actin filament binding	GO:0003009//skeletal muscle contraction;GO:0007519//skeletal muscle tissue development;GO:0007605//sensory perception of sound;GO:0008360//regulation of cell shape;GO:0019228//neuronal action potential;GO:0030048//actin filament-based movement;GO:0031032//actomyosin structure organization;GO:0070584//mitochondrion morphogenesis;GO:0071625//vocalization behavior
ENSMUSG00000042286	9	27	0.04	0.18	0.04	0.18	2.16993	0.00019356	0.00058729	Stab1	stabilin 1 [Source:MGI Symbol;Acc:MGI:2178742]	-	-	-	-	GO:0005887//integral component of plasma membrane;GO:0016020//membrane;GO:0016021//integral component of membrane	GO:0005041//low-density lipoprotein receptor activity;GO:0005044//scavenger receptor activity;GO:0005509//calcium ion binding;GO:0005540//hyaluronic acid binding;GO:0030169//low-density lipoprotein particle binding	GO:0006897//endocytosis;GO:0007155//cell adhesion;GO:0007267//cell-cell signaling;GO:0016525//negative regulation of angiogenesis;GO:0042742//defense response to bacterium
ENSMUSG00000032487	410	1398	3.48	15.6	3.48	15.6	2.16439	4.99e-176	1.13e-173	Ptgs2	prostaglandin-endoperoxide synthase 2 [Source:MGI Symbol;Acc:MGI:97798]	Metabolism;Human Diseases;Human Diseases;Human Diseases;Human Diseases;Organismal Systems;Organismal Systems;Human Diseases;Organismal Systems;Organismal Systems;Environmental Information Processing;Environmental Information Processing;Human Diseases;Human Diseases;Organismal Systems;Metabolism;Human Diseases;Environmental Information Processing;Organismal Systems;Organismal Systems	Global and overview maps;Cancers;Infectious diseases;Infectious diseases;Infectious diseases;Endocrine system;Nervous system;Cancers;Nervous system;Immune system;Signal transduction;Signal transduction;Cancers;Cancers;Immune system;Lipid metabolism;Infectious diseases;Signal transduction;Endocrine system;Endocrine system	ko01100//Metabolic pathways;ko05200//Pathways in cancer;ko05165//Human papillomavirus infection;ko05163//Human cytomegalovirus infection;ko05167//Kaposi sarcoma-associated herpesvirus infection;ko04921//Oxytocin signaling pathway;ko04723//Retrograde endocannabinoid signaling;ko05206//MicroRNAs in cancer;ko04726//Serotonergic synapse;ko04625//C-type lectin receptor signaling pathway;ko04668//TNF s…	K11987;K11987;K11987;K11987;K11987;K11987;K11987;K11987;K11987;K11987;K11987;K11987;K11987;K11987;K11987;K11987;K11987;K11987;K11987;K11987	GO:0005737//cytoplasm;GO:0005783//endoplasmic reticulum;GO:0005789//endoplasmic reticulum membrane;GO:0005901//caveola;GO:0016020//membrane;GO:0031090//organelle membrane;GO:0032991//macromolecular complex;GO:0043005//neuron projection;GO:0043231//intracellular membrane-bounded organelle	GO:0004601//peroxidase activity;GO:0004666//prostaglandin-endoperoxide synthase activity;GO:0005515//protein binding;GO:0016491//oxidoreductase activity;GO:0016702//oxidoreductase activity, acting on single donors with incorporation of molecular oxygen, incorporation of two atoms of oxygen;GO:0019899//enzyme binding;GO:0020037//heme binding;GO:0042803//protein homodimerization activity;GO:0046872…	GO:0001516//prostaglandin biosynthetic process;GO:0001525//angiogenesis;GO:0006629//lipid metabolic process;GO:0006631//fatty acid metabolic process;GO:0006633//fatty acid biosynthetic process;GO:0006693//prostaglandin metabolic process;GO:0006954//inflammatory response;GO:0006979//response to oxidative stress;GO:0007566//embryo implantation;GO:0007568//aging;GO:0007612//learning;GO:0007613//memo…
ENSMUSG00000030946	7	23	0.16	0.71	0.16	0.71	2.14975	0.000540282	0.00153316	Lhpp	phospholysine phosphohistidine inorganic pyrophosphate phosphatase [Source:MGI Symbol;Acc:MGI:1923679]	Metabolism	Energy metabolism	ko00190//Oxidative phosphorylation	K11725	GO:0005634//nucleus;GO:0005737//cytoplasm;GO:0005829//cytosol;GO:0016607//nuclear speck	GO:0000287//magnesium ion binding;GO:0004427//inorganic diphosphatase activity;GO:0016787//hydrolase activity;GO:0016791//phosphatase activity;GO:0042803//protein homodimerization activity;GO:0046872//metal ion binding;GO:0101006//protein histidine phosphatase activity	GO:0006470//protein dephosphorylation;GO:0006796//phosphate-containing compound metabolic process;GO:0016311//dephosphorylation
ENSMUSG00000010311	41	141	0.94	4.16	0.94	4.16	2.14585	2.23e-20	2.34e-19	Optc	opticin [Source:MGI Symbol;Acc:MGI:2151113]	-	-	-	-	-	GO:0005515//protein binding	-
ENSMUSG00000022528	59	196	1.52	6.64	1.52	6.64	2.12711	3.46e-27	4.9e-26	Hes1	hes family bHLH transcription factor 1 [Source:MGI Symbol;Acc:MGI:104853]	Human Diseases;Human Diseases;Human Diseases;Genetic Information Processing;Environmental Information Processing;Human Diseases	Cancers;Infectious diseases;Cancers;Replication and repair;Signal transduction;Endocrine and metabolic diseases	ko05200//Pathways in cancer;ko05165//Human papillomavirus infection;ko05224//Breast cancer;ko03460//Fanconi anemia pathway;ko04330//Notch signaling pathway;ko04950//Maturity onset diabetes of the young	K06054;K06054;K06054;K06054;K06054;K06054	GO:0000785//chromatin;GO:0005634//nucleus;GO:0005654//nucleoplasm;GO:0005737//cytoplasm;GO:0016363//nuclear matrix	GO:0000977//RNA polymerase II regulatory region sequence-specific DNA binding;GO:0000981//RNA polymerase II transcription factor activity, sequence-specific DNA binding;GO:0001227//transcriptional repressor activity, RNA polymerase II transcription regulatory region sequence-specific binding;GO:0003677//DNA binding;GO:0003682//chromatin binding;GO:0003700//transcription factor activity, sequence-…	GO:0000122//negative regulation of transcription from RNA polymerase II promoter;GO:0001701//in utero embryonic development;GO:0001889//liver development;GO:0003143//embryonic heart tube morphogenesis;GO:0003151//outflow tract morphogenesis;GO:0003266//regulation of secondary heart field cardioblast proliferation;GO:0003281//ventricular septum development;GO:0006355//regulation of transcription, …
ENSMUSG00000018008	5	15	0.09	0.39	0.09	0.39	2.11548	0.00722652	0.0167551	Cyth4	cytohesin 4 [Source:MGI Symbol;Acc:MGI:2441702]	Cellular Processes;Environmental Information Processing	Transport and catabolism;Signal transduction	ko04144//Endocytosis;ko04072//Phospholipase D signaling pathway	K18441;K18441	GO:0005886//plasma membrane;GO:0016020//membrane	GO:0005085//guanyl-nucleotide exchange factor activity;GO:0005086//ARF guanyl-nucleotide exchange factor activity;GO:0008289//lipid binding	GO:0032012//regulation of ARF protein signal transduction
ENSMUSG00000020447	3	12	0.03	0.13	0.03	0.13	2.11548	0.0074061	0.0171372	Npc1l1	NPC1 like intracellular cholesterol transporter 1 [Source:MGI Symbol;Acc:MGI:2685089]	Organismal Systems	Digestive system	ko04975//Fat digestion and absorption	K14461	GO:0016020//membrane;GO:0016021//integral component of membrane;GO:0031526//brush border membrane;GO:0044214//spanning component of plasma membrane	GO:0005319//lipid transporter activity;GO:0008144//drug binding;GO:0017137//Rab GTPase binding;GO:0031489//myosin V binding	GO:0006695//cholesterol biosynthetic process;GO:0030299//intestinal cholesterol absorption;GO:0030301//cholesterol transport;GO:0042157//lipoprotein metabolic process;GO:0042493//response to drug;GO:0071501//cellular response to sterol depletion
ENSMUSG00000020806	6	19	0.06	0.26	0.06	0.26	2.11548	0.00250938	0.0063605	Rhbdf2	rhomboid 5 homolog 2 [Source:MGI Symbol;Acc:MGI:2442473]	-	-	-	-	GO:0005783//endoplasmic reticulum;GO:0005789//endoplasmic reticulum membrane;GO:0005886//plasma membrane;GO:0016020//membrane;GO:0016021//integral component of membrane	GO:0004252//serine-type endopeptidase activity;GO:0005515//protein binding	GO:0006508//proteolysis;GO:0015031//protein transport;GO:0042058//regulation of epidermal growth factor receptor signaling pathway;GO:0050708//regulation of protein secretion;GO:0050709//negative regulation of protein secretion
ENSMUSG00000027737	49	173	0.24	1.04	0.24	1.04	2.11548	3.19e-25	4.19e-24	Slc7a11	solute carrier family 7 (cationic amino acid transporter, y+ system), member 11 [Source:MGI Symbol;Acc:MGI:1347355]	Cellular Processes	Cell growth and death	ko04216//Ferroptosis	K13869	GO:0005791//rough endoplasmic reticulum;GO:0005856//cytoskeleton;GO:0005886//plasma membrane;GO:0009986//cell surface;GO:0016020//membrane;GO:0016021//integral component of membrane;GO:0031526//brush border membrane;GO:0043231//intracellular membrane-bounded organelle;GO:0097449//astrocyte projection	GO:0015179//L-amino acid transmembrane transporter activity;GO:0022857//transmembrane transporter activity	GO:0006749//glutathione metabolic process;GO:0006865//amino acid transport;GO:0006979//response to oxidative stress;GO:0007420//brain development;GO:0008542//visual learning;GO:0009636//response to toxic substance;GO:0014070//response to organic cyclic compound;GO:0021591//ventricular system development;GO:0021756//striatum development;GO:0030534//adult behavior;GO:0033029//regulation of neutroph…
ENSMUSG00000036553	6	19	0.06	0.26	0.06	0.26	2.11548	0.00250938	0.0063605	Sh3tc1	SH3 domain and tetratricopeptide repeats 1 [Source:MGI Symbol;Acc:MGI:2678949]	-	-	-	-	GO:0005575//cellular_component	GO:0003674//molecular_function;GO:0005515//protein binding	GO:0008150//biological_process
ENSMUSG00000042485	18	59	0.55	2.37	0.55	2.37	2.10738	3.35e-09	1.72e-08	Mustn1	musculoskeletal, embryonic nuclear protein 1 [Source:MGI Symbol;Acc:MGI:1913425]	-	-	-	-	GO:0005634//nucleus;GO:0005654//nucleoplasm	GO:0003674//molecular_function	GO:0002062//chondrocyte differentiation;GO:0010628//positive regulation of gene expression;GO:0030326//embryonic limb morphogenesis;GO:0032332//positive regulation of chondrocyte differentiation;GO:0035988//chondrocyte proliferation;GO:0042060//wound healing;GO:0042246//tissue regeneration;GO:1902730//positive regulation of proteoglycan biosynthetic process;GO:1902732//positive regulation of chon…
ENSMUSG00000042622	221	719	4.27	18.32	4.27	18.32	2.10111	4e-91	3.13e-89	Maff	v-maf musculoaponeurotic fibrosarcoma oncogene family, protein F (avian) [Source:MGI Symbol;Acc:MGI:96910]	-	-	-	-	GO:0005634//nucleus;GO:0005654//nucleoplasm;GO:0005739//mitochondrion	GO:0000978//RNA polymerase II core promoter proximal region sequence-specific DNA binding;GO:0003677//DNA binding;GO:0003700//transcription factor activity, sequence-specific DNA binding;GO:0043565//sequence-specific DNA binding	GO:0001701//in utero embryonic development;GO:0006355//regulation of transcription, DNA-templated;GO:0035914//skeletal muscle cell differentiation;GO:0045604//regulation of epidermal cell differentiation;GO:0045944//positive regulation of transcription from RNA polymerase II promoter
ENSMUSG00000031886	80	269	1.5	6.41	1.5	6.41	2.09536	7.63e-37	1.54e-35	Ces2e	carboxylesterase 2E [Source:MGI Symbol;Acc:MGI:2443170]	Metabolism	Xenobiotics biodegradation and metabolism	ko00983//Drug metabolism - other enzymes	K03927	GO:0005615//extracellular space;GO:0005783//endoplasmic reticulum;GO:0043231//intracellular membrane-bounded organelle	GO:0016787//hydrolase activity;GO:0052689//carboxylic ester hydrolase activity	-
ENSMUSG00000045136	36.41	117.91	0.63	2.69	0.63	2.69	2.09418	1.42e-16	1.23e-15	Tubb2b	tubulin, beta 2B class IIB [Source:MGI Symbol;Acc:MGI:1920960]	Cellular Processes;Cellular Processes	Transport and catabolism;Cellular community - eukaryotes	ko04145//Phagosome;ko04540//Gap junction	K07375;K07375	GO:0005737//cytoplasm;GO:0005856//cytoskeleton;GO:0005874//microtubule;GO:0015630//microtubule cytoskeleton	GO:0000166//nucleotide binding;GO:0003924//GTPase activity;GO:0005200//structural constituent of cytoskeleton;GO:0005525//GTP binding;GO:0046982//protein heterodimerization activity	GO:0000226//microtubule cytoskeleton organization;GO:0000278//mitotic cell cycle;GO:0001764//neuron migration;GO:0007010//cytoskeleton organization;GO:0007017//microtubule-based process;GO:0007399//nervous system development;GO:0050804//modulation of synaptic transmission;GO:1902669//positive regulation of axon guidance;GO:1990403//embryonic brain development
ENSMUSG00000005397	132	426	0.82	3.48	0.82	3.48	2.08539	4.56e-55	1.68e-53	Nid1	nidogen 1 [Source:MGI Symbol;Acc:MGI:97342]	-	-	-	-	GO:0005576//extracellular region;GO:0005604//basement membrane;GO:0005615//extracellular space;GO:0005886//plasma membrane;GO:0031012//extracellular matrix;GO:0043235//receptor complex;GO:0071944//cell periphery	GO:0005201//extracellular matrix structural constituent;GO:0005509//calcium ion binding;GO:0005515//protein binding;GO:0005518//collagen binding;GO:0017147//Wnt-protein binding;GO:0042813//Wnt-activated receptor activity;GO:0043236//laminin binding;GO:0043237//laminin-1 binding;GO:0043394//proteoglycan binding;GO:0050840//extracellular matrix binding	GO:0007155//cell adhesion;GO:0007160//cell-matrix adhesion;GO:0010811//positive regulation of cell-substrate adhesion;GO:0030198//extracellular matrix organization;GO:0032836//glomerular basement membrane development;GO:0060070//canonical Wnt signaling pathway
ENSMUSG00000032315	31	98	0.44	1.86	0.44	1.86	2.07973	1.25e-13	8.95e-13	Cyp1a1	cytochrome P450, family 1, subfamily a, polypeptide 1 [Source:MGI Symbol;Acc:MGI:88588]	Metabolism;Human Diseases;Metabolism;Metabolism;Metabolism;Organismal Systems;Metabolism	Global and overview maps;Cancers;Metabolism of cofactors and vitamins;Lipid metabolism;Xenobiotics biodegradation and metabolism;Endocrine system;Amino acid metabolism	ko01100//Metabolic pathways;ko05204//Chemical carcinogenesis;ko00830//Retinol metabolism;ko00140//Steroid hormone biosynthesis;ko00980//Metabolism of xenobiotics by cytochrome P450;ko04913//Ovarian Steroidogenesis;ko00380//Tryptophan metabolism	K07408;K07408;K07408;K07408;K07408;K07408;K07408	GO:0005737//cytoplasm;GO:0005739//mitochondrion;GO:0005743//mitochondrial inner membrane;GO:0005783//endoplasmic reticulum;GO:0005789//endoplasmic reticulum membrane;GO:0016020//membrane;GO:0031090//organelle membrane;GO:0043231//intracellular membrane-bounded organelle	GO:0003824//catalytic activity;GO:0004497//monooxygenase activity;GO:0005506//iron ion binding;GO:0008391//arachidonic acid monooxygenase activity;GO:0008395//steroid hydroxylase activity;GO:0016491//oxidoreductase activity;GO:0016679//oxidoreductase activity, acting on diphenols and related substances as donors;GO:0016705//oxidoreductase activity, acting on paired donors, with incorporation or r…	GO:0001666//response to hypoxia;GO:0001889//liver development;GO:0002933//lipid hydroxylation;GO:0006629//lipid metabolic process;GO:0006631//fatty acid metabolic process;GO:0006694//steroid biosynthetic process;GO:0006778//porphyrin-containing compound metabolic process;GO:0007568//aging;GO:0008202//steroid metabolic process;GO:0008210//estrogen metabolic process;GO:0008283//cell proliferation;G…
ENSMUSG00000043670	7	19	0.09	0.38	0.09	0.38	2.078	0.00595708	0.0140829	Diras1	DIRAS family, GTP-binding RAS-like 1 [Source:MGI Symbol;Acc:MGI:2183442]	-	-	-	-	GO:0005886//plasma membrane;GO:0016020//membrane	GO:0000166//nucleotide binding;GO:0003924//GTPase activity;GO:0005525//GTP binding;GO:0019003//GDP binding	GO:0007165//signal transduction
ENSMUSG00000071042	56	130	1.18	4.98	1.18	4.98	2.07736	4.92e-13	3.35e-12	Rasgrp3	RAS, guanyl releasing protein 3 [Source:MGI Symbol;Acc:MGI:3028579]	Human Diseases;Environmental Information Processing;Environmental Information Processing;Environmental Information Processing;Organismal Systems	Cancers;Signal transduction;Signal transduction;Signal transduction;Immune system	ko05200//Pathways in cancer;ko04010//MAPK signaling pathway;ko04014//Ras signaling pathway;ko04015//Rap1 signaling pathway;ko04662//B cell receptor signaling pathway	K12362;K12362;K12362;K12362;K12362	GO:0005622//intracellular;GO:0005737//cytoplasm;GO:0032045//guanyl-nucleotide exchange factor complex;GO:0048471//perinuclear region of cytoplasm	GO:0005085//guanyl-nucleotide exchange factor activity;GO:0005088//Ras guanyl-nucleotide exchange factor activity;GO:0005096//GTPase activator activity;GO:0005509//calcium ion binding;GO:0017016//Ras GTPase binding;GO:0019900//kinase binding;GO:0046872//metal ion binding	GO:0007264//small GTPase mediated signal transduction;GO:0007265//Ras protein signal transduction;GO:0035556//intracellular signal transduction;GO:0043087//regulation of GTPase activity;GO:0043547//positive regulation of GTPase activity
ENSMUSG00000041445	5	17	0.05	0.21	0.05	0.21	2.07039	0.00261354	0.00659878	Mmrn2	multimerin 2 [Source:MGI Symbol;Acc:MGI:2385618]	-	-	-	-	GO:0005576//extracellular region;GO:0005604//basement membrane;GO:0005615//extracellular space;GO:0031012//extracellular matrix	GO:0005201//extracellular matrix structural constituent;GO:0005515//protein binding	GO:0001525//angiogenesis;GO:0002042//cell migration involved in sprouting angiogenesis;GO:0030948//negative regulation of vascular endothelial growth factor receptor signaling pathway;GO:0090051//negative regulation of cell migration involved in sprouting angiogenesis
ENSMUSG00000031712	6	18	0.16	0.67	0.16	0.67	2.06609	0.00409952	0.00998026	Il15	interleukin 15 [Source:MGI Symbol;Acc:MGI:103014]	Human Diseases;Environmental Information Processing;Human Diseases;Human Diseases;Environmental Information Processing;Environmental Information Processing;Human Diseases;Organismal Systems	Cancers;Signaling molecules and interaction;Infectious diseases;Infectious diseases;Signal transduction;Signal transduction;Immune diseases;Immune system	ko05200//Pathways in cancer;ko04060//Cytokine-cytokine receptor interaction;ko05166//HTLV-I infection;ko05168//Herpes simplex infection;ko04630//Jak-STAT signaling pathway;ko04668//TNF signaling pathway;ko05323//Rheumatoid arthritis;ko04672//Intestinal immune network for IgA production	K05433;K05433;K05433;K05433;K05433;K05433;K05433;K05433	GO:0005576//extracellular region;GO:0005615//extracellular space;GO:0005654//nucleoplasm;GO:0005737//cytoplasm;GO:0005829//cytosol;GO:0009986//cell surface;GO:0016607//nuclear speck	GO:0005125//cytokine activity;GO:0005126//cytokine receptor binding	GO:0001866//NK T cell proliferation;GO:0006954//inflammatory response;GO:0006955//immune response;GO:0007260//tyrosine phosphorylation of STAT protein;GO:0007568//aging;GO:0008284//positive regulation of cell proliferation;GO:0014732//skeletal muscle atrophy;GO:0030212//hyaluronan metabolic process;GO:0030225//macrophage differentiation;GO:0031667//response to nutrient levels;GO:0032740//positive…
ENSMUSG00000085957	9	29	0.17	0.71	0.17	0.71	2.06228	7.13e-05	0.000229186	Syna	syncytin a [Source:MGI Symbol;Acc:MGI:2684898]	-	-	-	-	GO:0005886//plasma membrane;GO:0016020//membrane;GO:0016021//integral component of membrane	-	GO:0000768//syncytium formation by plasma membrane fusion;GO:0007275//multicellular organism development;GO:0060711//labyrinthine layer development
ENSMUSG00000030116	56	163	1.6	6.68	1.6	6.68	2.06178	2.54e-20	2.65e-19	Mfap5	microfibrillar associated protein 5 [Source:MGI Symbol;Acc:MGI:1354387]	-	-	-	-	GO:0001527//microfibril;GO:0005576//extracellular region;GO:0005615//extracellular space;GO:0031012//extracellular matrix	GO:0005515//protein binding;GO:0030023//extracellular matrix constituent conferring elasticity	GO:0060216//definitive hemopoiesis;GO:0097435//fibril organization
ENSMUSG00000025475	81	256	0.64	2.67	0.64	2.67	2.0607	1.82e-33	3.22e-32	Adgra1	adhesion G protein-coupled receptor A1 [Source:MGI Symbol;Acc:MGI:1277167]	-	-	-	-	GO:0014069//postsynaptic density;GO:0016020//membrane;GO:0016021//integral component of membrane	GO:0003674//molecular_function;GO:0004888//transmembrane signaling receptor activity;GO:0004930//G-protein coupled receptor activity	GO:0007166//cell surface receptor signaling pathway;GO:0007186//G-protein coupled receptor signaling pathway;GO:0008150//biological_process
ENSMUSG00000022542	12	32	0.25	1.04	0.25	1.04	2.05658	0.00015904	0.000488286	2020-09-12	septin 12 [Source:MGI Symbol;Acc:MGI:1918339]	Human Diseases	Infectious diseases	ko05100//Bacterial invasion of epithelial cells	K16938	GO:0005819//spindle;GO:0005940//septin ring;GO:0015630//microtubule cytoskeleton;GO:0030496//midbody;GO:0031105//septin complex;GO:0048471//perinuclear region of cytoplasm;GO:0097227//sperm annulus	GO:0000166//nucleotide binding;GO:0003924//GTPase activity;GO:0005525//GTP binding;GO:0042802//identical protein binding;GO:0042803//protein homodimerization activity	GO:0030317//sperm motility;GO:0061640//cytoskeleton-dependent cytokinesis
ENSMUSG00000041324	947	2889	11.28	46.86	11.28	46.86	2.05459	9.22e-300	6.25e-297	Inhba	inhibin beta-A [Source:MGI Symbol;Acc:MGI:96570]	Environmental Information Processing;Cellular Processes;Environmental Information Processing	Signaling molecules and interaction;Cellular community - eukaryotes;Signal transduction	ko04060//Cytokine-cytokine receptor interaction;ko04550//Signaling pathways regulating pluripotency of stem cells;ko04350//TGF-beta signaling pathway	K04667;K04667;K04667	GO:0005576//extracellular region;GO:0005615//extracellular space;GO:0043509//activin A complex;GO:0043512//inhibin A complex;GO:0048471//perinuclear region of cytoplasm	GO:0005102//receptor binding;GO:0005125//cytokine activity;GO:0005160//transforming growth factor beta receptor binding;GO:0005179//hormone activity;GO:0008083//growth factor activity;GO:0017046//peptide hormone binding;GO:0034711//inhibin binding;GO:0042802//identical protein binding;GO:0046982//protein heterodimerization activity;GO:0070699//type II activin receptor binding	GO:0000082//G1/S transition of mitotic cell cycle;GO:0001541//ovarian follicle development;GO:0001707//mesoderm formation;GO:0001942//hair follicle development;GO:0002244//hematopoietic progenitor cell differentiation;GO:0006357//regulation of transcription from RNA polymerase II promoter;GO:0007050//cell cycle arrest;GO:0008285//negative regulation of cell proliferation;GO:0008584//male gonad de…
ENSMUSG00000016283	5	14	0.13	0.54	0.13	0.54	2.05445	0.0118586	0.0263741	H2-M2	histocompatibility 2, M region locus 2 [Source:MGI Symbol;Acc:MGI:95914]	Human Diseases;Human Diseases;Cellular Processes;Human Diseases;Human Diseases;Human Diseases;Human Diseases;Human Diseases;Cellular Processes;Cellular Processes;Environmental Information Processing;Organismal Systems;Organismal Systems;Human Diseases;Human Diseases;Human Diseases;Human Diseases;Human Diseases	Infectious diseases;Infectious diseases;Transport and catabolism;Infectious diseases;Cancers;Infectious diseases;Infectious diseases;Infectious diseases;Cell growth and death;Transport and catabolism;Signaling molecules and interaction;Immune system;Immune system;Cardiovascular diseases;Immune diseases;Endocrine and metabolic diseases;Immune diseases;Immune diseases	ko05165//Human papillomavirus infection;ko05166//HTLV-I infection;ko04144//Endocytosis;ko05163//Human cytomegalovirus infection;ko05203//Viral carcinogenesis;ko05167//Kaposi sarcoma-associated herpesvirus infection;ko05169//Epstein-Barr virus infection;ko05168//Herpes simplex infection;ko04218//Cellular senescence;ko04145//Phagosome;ko04514//Cell adhesion molecules (CAMs);ko04650//Natural killer …	K06751;K06751;K06751;K06751;K06751;K06751;K06751;K06751;K06751;K06751;K06751;K06751;K06751;K06751;K06751;K06751;K06751;K06751	GO:0005615//extracellular space;GO:0005886//plasma membrane;GO:0009897//external side of plasma membrane;GO:0009986//cell surface;GO:0016020//membrane;GO:0016021//integral component of membrane	GO:0005102//receptor binding;GO:0042605//peptide antigen binding	GO:0001916//positive regulation of T cell mediated cytotoxicity;GO:0002476//antigen processing and presentation of endogenous peptide antigen via MHC class Ib;GO:0002486//antigen processing and presentation of endogenous peptide antigen via MHC class I via ER pathway, TAP-independent;GO:0006955//immune response
ENSMUSG00000059146	114	366	0.85	3.53	0.85	3.53	2.05413	1.15e-47	3.27e-46	Ntrk3	neurotrophic tyrosine kinase, receptor, type 3 [Source:MGI Symbol;Acc:MGI:97385]	Organismal Systems;Human Diseases	Nervous system;Cancers	ko04722//Neurotrophin signaling pathway;ko05230//Central carbon metabolism in cancer	K05101;K05101	GO:0005737//cytoplasm;GO:0005741//mitochondrial outer membrane;GO:0005829//cytosol;GO:0005886//plasma membrane;GO:0005887//integral component of plasma membrane;GO:0016020//membrane;GO:0016021//integral component of membrane;GO:0030424//axon;GO:0043235//receptor complex	GO:0000166//nucleotide binding;GO:0002039//p53 binding;GO:0004672//protein kinase activity;GO:0004713//protein tyrosine kinase activity;GO:0004714//transmembrane receptor protein tyrosine kinase activity;GO:0005004//GPI-linked ephrin receptor activity;GO:0005030//neurotrophin receptor activity;GO:0005515//protein binding;GO:0005524//ATP binding;GO:0016301//kinase activity;GO:0016740//transferase …	GO:0000187//activation of MAPK activity;GO:0001764//neuron migration;GO:0001933//negative regulation of protein phosphorylation;GO:0006468//protein phosphorylation;GO:0007169//transmembrane receptor protein tyrosine kinase signaling pathway;GO:0007275//multicellular organism development;GO:0007399//nervous system development;GO:0007507//heart development;GO:0007623//circadian rhythm;GO:0008284//p…
ENSMUSG00000049649	8	27	0.2	0.83	0.2	0.83	2.05311	7.06e-05	0.000226954	Gpr3	G-protein coupled receptor 3 [Source:MGI Symbol;Acc:MGI:101908]	-	-	-	-	GO:0005886//plasma membrane;GO:0016020//membrane;GO:0016021//integral component of membrane	GO:0004930//G-protein coupled receptor activity	GO:0007165//signal transduction;GO:0007186//G-protein coupled receptor signaling pathway;GO:0040020//regulation of meiotic nuclear division;GO:0043950//positive regulation of cAMP-mediated signaling;GO:0051480//regulation of cytosolic calcium ion concentration
ENSMUSG00000079017	145	456	11.83	48.95	11.83	48.95	2.04886	1.39e-57	5.54e-56	Ifi27l2a	interferon, alpha-inducible protein 27 like 2A [Source:MGI Symbol;Acc:MGI:1924183]	-	-	-	-	GO:0005634//nucleus;GO:0005637//nuclear inner membrane;GO:0005739//mitochondrion;GO:0016020//membrane;GO:0016021//integral component of membrane	GO:0003674//molecular_function	GO:0007568//aging;GO:0009615//response to virus
ENSMUSG00000073130	14	39	0.19	0.78	0.19	0.78	2.03747	1.44e-05	5.06e-05	Gm1141	predicted gene 1141 [Source:MGI Symbol;Acc:MGI:2685987]	-	-	-	-	-	GO:0003674//molecular_function	GO:0008150//biological_process
ENSMUSG00000031825	11	36	0.12	0.49	0.12	0.49	2.02975	9.48e-06	3.41e-05	Crispld2	cysteine-rich secretory protein LCCL domain containing 2 [Source:MGI Symbol;Acc:MGI:1926142]	-	-	-	-	GO:0005576//extracellular region;GO:0005615//extracellular space;GO:0030133//transport vesicle;GO:0031012//extracellular matrix	GO:0005539//glycosaminoglycan binding;GO:0008201//heparin binding	GO:0030198//extracellular matrix organization;GO:0030324//lung development;GO:0060325//face morphogenesis
ENSMUSG00000032561	61	173	0.51	2.08	0.51	2.08	2.02801	3.58e-21	3.92e-20	Acpp	acid phosphatase, prostate [Source:MGI Symbol;Acc:MGI:1928480]	-	-	-	-	GO:0005576//extracellular region;GO:0005615//extracellular space;GO:0005764//lysosome;GO:0005765//lysosomal membrane;GO:0005771//multivesicular body;GO:0005886//plasma membrane;GO:0012506//vesicle membrane;GO:0016020//membrane;GO:0016021//integral component of membrane;GO:0030141//secretory granule;GO:0030175//filopodium;GO:0031985//Golgi cisterna;GO:0045177//apical part of cell	GO:0003993//acid phosphatase activity;GO:0008253//5'-nucleotidase activity;GO:0016787//hydrolase activity;GO:0016791//phosphatase activity;GO:0033265//choline binding;GO:0042131//thiamine phosphate phosphatase activity;GO:0042802//identical protein binding;GO:0042803//protein homodimerization activity;GO:0052642//lysophosphatidic acid phosphatase activity	GO:0006144//purine nucleobase metabolic process;GO:0006772//thiamine metabolic process;GO:0009117//nucleotide metabolic process;GO:0016311//dephosphorylation;GO:0046085//adenosine metabolic process;GO:0051289//protein homotetramerization;GO:0051930//regulation of sensory perception of pain;GO:0060168//positive regulation of adenosine receptor signaling pathway
ENSMUSG00000005355	15	47	0.26	1.06	0.26	1.06	2.02748	4.75e-07	1.97e-06	Casp14	caspase 14 [Source:MGI Symbol;Acc:MGI:1335092]	-	-	-	-	GO:0005634//nucleus;GO:0005737//cytoplasm;GO:0005739//mitochondrion;GO:0005829//cytosol;GO:0045095//keratin filament	GO:0004197//cysteine-type endopeptidase activity;GO:0008233//peptidase activity;GO:0008234//cysteine-type peptidase activity;GO:0016787//hydrolase activity;GO:0097153//cysteine-type endopeptidase activity involved in apoptotic process;GO:0097199//cysteine-type endopeptidase activity involved in apoptotic signaling pathway	GO:0006508//proteolysis;GO:0006915//apoptotic process;GO:0006919//activation of cysteine-type endopeptidase activity involved in apoptotic process;GO:0030154//cell differentiation;GO:0070268//cornification;GO:0097190//apoptotic signaling pathway
ENSMUSG00000062826	17	38	0.14	0.57	0.14	0.57	2.02554	0.000239046	0.00071608	Ces2f	carboxylesterase 2F [Source:MGI Symbol;Acc:MGI:1919153]	-	-	-	-	GO:0005615//extracellular space	GO:0016787//hydrolase activity;GO:0052689//carboxylic ester hydrolase activity	GO:0008150//biological_process
ENSMUSG00000094777	9.42	29.18	0.74	3.01	0.74	3.01	2.02417	0.000184753	0.000562036	Hist1h2ap	histone cluster 1, H2ap [Source:MGI Symbol;Acc:MGI:3710573]	Human Diseases;Cellular Processes;Human Diseases	Substance dependence;Cell growth and death;Immune diseases	ko05034//Alcoholism;ko04217//Necroptosis;ko05322//Systemic lupus erythematosus	K11251;K11251;K11251	GO:0000786//nucleosome;GO:0000790//nuclear chromatin;GO:0005634//nucleus;GO:0005694//chromosome	GO:0003677//DNA binding;GO:0019899//enzyme binding;GO:0046982//protein heterodimerization activity	GO:0006325//chromatin organization;GO:0008285//negative regulation of cell proliferation
ENSMUSG00000061482	9	28	0.3	1.22	0.3	1.22	2.02385	0.000117812	0.000369029	Hist1h4d	histone cluster 1, H4d [Source:MGI Symbol;Acc:MGI:2448423]	Human Diseases;Human Diseases;Human Diseases	Cancers;Substance dependence;Immune diseases	ko05203//Viral carcinogenesis;ko05034//Alcoholism;ko05322//Systemic lupus erythematosus	K11254;K11254;K11254	GO:0000228//nuclear chromosome;GO:0000786//nucleosome;GO:0000788//nuclear nucleosome;GO:0005634//nucleus;GO:0005654//nucleoplasm;GO:0005694//chromosome;GO:0032991//macromolecular complex	GO:0003677//DNA binding;GO:0005515//protein binding;GO:0019904//protein domain specific binding;GO:0046982//protein heterodimerization activity	GO:0006334//nucleosome assembly;GO:0006335//DNA replication-dependent nucleosome assembly;GO:0006336//DNA replication-independent nucleosome assembly;GO:0006352//DNA-templated transcription, initiation;GO:0045653//negative regulation of megakaryocyte differentiation;GO:0051290//protein heterotetramerization
ENSMUSG00000054871	138	426	3.05	12.37	3.05	12.37	2.01996	5.78e-53	1.97e-51	Tmem158	transmembrane protein 158 [Source:MGI Symbol;Acc:MGI:1919559]	-	-	-	-	GO:0016020//membrane;GO:0016021//integral component of membrane	GO:0042277//peptide binding	-
ENSMUSG00000035373	124	382	5.85	23.7	5.85	23.7	2.01838	1.44e-47	4.04e-46	Ccl7	chemokine (C-C motif) ligand 7 [Source:MGI Symbol;Acc:MGI:99512]	Environmental Information Processing;Organismal Systems;Organismal Systems	Signaling molecules and interaction;Immune system;Immune system	ko04060//Cytokine-cytokine receptor interaction;ko04062//Chemokine signaling pathway;ko04657//IL-17 signaling pathway	K05509;K05509;K05509	GO:0005576//extracellular region;GO:0005615//extracellular space	GO:0005125//cytokine activity;GO:0008009//chemokine activity;GO:0008201//heparin binding;GO:0031727//CCR2 chemokine receptor binding;GO:0048020//CCR chemokine receptor binding	GO:0002548//monocyte chemotaxis;GO:0006935//chemotaxis;GO:0006954//inflammatory response;GO:0006955//immune response;GO:0007165//signal transduction;GO:0007186//G-protein coupled receptor signaling pathway;GO:0010332//response to gamma radiation;GO:0030593//neutrophil chemotaxis;GO:0043547//positive regulation of GTPase activity;GO:0048245//eosinophil chemotaxis;GO:0048247//lymphocyte chemotaxis;…
ENSMUSG00000028370	457	1397	1.57	6.3	1.57	6.3	2.00459	9.83e-159	2e-156	Pappa	pregnancy-associated plasma protein A [Source:MGI Symbol;Acc:MGI:97479]	-	-	-	-	GO:0005576//extracellular region;GO:0005615//extracellular space	GO:0004175//endopeptidase activity;GO:0004222//metalloendopeptidase activity;GO:0008233//peptidase activity;GO:0008237//metallopeptidase activity;GO:0016787//hydrolase activity;GO:0046872//metal ion binding	GO:0006508//proteolysis;GO:0007565//female pregnancy;GO:0032354//response to follicle-stimulating hormone;GO:0051384//response to glucocorticoid
ENSMUSG00000019935	3	11	0.03	0.12	0.03	0.12	2	0.0129695	0.0286565	Slc17a8	solute carrier family 17 (sodium-dependent inorganic phosphate cotransporter), member 8 [Source:MGI Symbol;Acc:MGI:3039629]	Organismal Systems;Organismal Systems;Organismal Systems;Human Diseases	Nervous system;Nervous system;Nervous system;Substance dependence	ko04723//Retrograde endocannabinoid signaling;ko04724//Glutamatergic synapse;ko04721//Synaptic vesicle cycle;ko05033//Nicotine addiction	K12302;K12302;K12302;K12302	GO:0005737//cytoplasm;GO:0005771//multivesicular body;GO:0005887//integral component of plasma membrane;GO:0016020//membrane;GO:0016021//integral component of membrane;GO:0030054//cell junction;GO:0030285//integral component of synaptic vesicle membrane;GO:0030425//dendrite;GO:0030672//synaptic vesicle membrane;GO:0031410//cytoplasmic vesicle;GO:0043005//neuron projection;GO:0043025//neuronal cel…	GO:0005313//L-glutamate transmembrane transporter activity;GO:0005326//neurotransmitter transporter activity;GO:0015293//symporter activity	GO:0003407//neural retina development;GO:0006811//ion transport;GO:0006814//sodium ion transport;GO:0006836//neurotransmitter transport;GO:0007420//brain development;GO:0007605//sensory perception of sound;GO:0015813//L-glutamate transport;GO:0035249//synaptic transmission, glutamatergic;GO:0050803//regulation of synapse structure or activity;GO:0055085//transmembrane transport;GO:0090102//cochle…
ENSMUSG00000026475	10	30	0.16	0.64	0.16	0.64	2	0.000113952	0.000357694	Rgs16	regulator of G-protein signaling 16 [Source:MGI Symbol;Acc:MGI:108407]	-	-	-	-	GO:0005737//cytoplasm;GO:0016020//membrane;GO:0031224//intrinsic component of membrane;GO:0045121//membrane raft	GO:0005096//GTPase activator activity;GO:0005515//protein binding	GO:0007186//G-protein coupled receptor signaling pathway;GO:0009968//negative regulation of signal transduction;GO:0043547//positive regulation of GTPase activity
ENSMUSG00000027499	10	29	0.1	0.4	0.1	0.4	2	0.000184753	0.000562036	Pkia	protein kinase inhibitor, alpha [Source:MGI Symbol;Acc:MGI:104747]	Human Diseases	Substance dependence	ko05034//Alcoholism	K15985	GO:0005634//nucleus;GO:0005737//cytoplasm	GO:0004860//protein kinase inhibitor activity;GO:0004862//cAMP-dependent protein kinase inhibitor activity;GO:0005515//protein binding;GO:0034236//protein kinase A catalytic subunit binding	GO:0000122//negative regulation of transcription from RNA polymerase II promoter;GO:0006469//negative regulation of protein kinase activity;GO:0010389//regulation of G2/M transition of mitotic cell cycle;GO:0042308//negative regulation of protein import into nucleus;GO:0043086//negative regulation of catalytic activity;GO:0071901//negative regulation of protein serine/threonine kinase activity;GO…
ENSMUSG00000030064	6	17	0.05	0.2	0.05	0.2	2	0.00664208	0.0155396	Frmd4b	FERM domain containing 4B [Source:MGI Symbol;Acc:MGI:2141794]	-	-	-	-	GO:0001726//ruffle;GO:0005737//cytoplasm;GO:0005856//cytoskeleton;GO:0005912//adherens junction;GO:0005923//bicellular tight junction;GO:0030054//cell junction	GO:0005515//protein binding	GO:0090162//establishment of epithelial cell polarity
ENSMUSG00000030887	4	15.08	0.11	0.44	0.11	0.44	2	0.00258886	0.00654154	Pdzd9	PDZ domain containing 9 [Source:MGI Symbol;Acc:MGI:1915233]	-	-	-	-	GO:0005575//cellular_component	GO:0003674//molecular_function;GO:0005515//protein binding	GO:0008150//biological_process
ENSMUSG00000037705	3	11	0.02	0.08	0.02	0.08	2	0.0129695	0.0286565	Tecta	tectorin alpha [Source:MGI Symbol;Acc:MGI:109575]	-	-	-	-	GO:0005576//extracellular region;GO:0005886//plasma membrane;GO:0016020//membrane;GO:0031012//extracellular matrix;GO:0031225//anchored component of membrane	GO:0005201//extracellular matrix structural constituent;GO:0005515//protein binding	GO:0007160//cell-matrix adhesion;GO:0007605//sensory perception of sound
ENSMUSG00000040140	6	21	0.04	0.16	0.04	0.16	2	0.00091941	0.00252186	Tdrd6	tudor domain containing 6 [Source:MGI Symbol;Acc:MGI:2679727]	-	-	-	-	-	-	-
ENSMUSG00000046793	4	15	0.05	0.2	0.05	0.2	2	0.00258886	0.00654154	Gpr61	G protein-coupled receptor 61 [Source:MGI Symbol;Acc:MGI:2441719]	-	-	-	-	GO:0005768//endosome;GO:0005886//plasma membrane;GO:0010008//endosome membrane;GO:0016020//membrane;GO:0016021//integral component of membrane;GO:0043235//receptor complex	GO:0004930//G-protein coupled receptor activity;GO:1990763//arrestin family protein binding	GO:0007165//signal transduction;GO:0007186//G-protein coupled receptor signaling pathway;GO:0043950//positive regulation of cAMP-mediated signaling
ENSMUSG00000047246	6.01	18.02	0.09	0.36	0.09	0.36	2	0.00409952	0.00998026	Hist1h2be	histone cluster 1, H2be [Source:MGI Symbol;Acc:MGI:2448380]	Human Diseases;Human Diseases;Human Diseases	Cancers;Substance dependence;Immune diseases	ko05203//Viral carcinogenesis;ko05034//Alcoholism;ko05322//Systemic lupus erythematosus	K11252;K11252;K11252	GO:0000786//nucleosome;GO:0005615//extracellular space;GO:0005634//nucleus;GO:0005654//nucleoplasm;GO:0005694//chromosome;GO:0005829//cytosol	GO:0003677//DNA binding;GO:0042802//identical protein binding;GO:0046982//protein heterodimerization activity	GO:0002227//innate immune response in mucosa;GO:0006334//nucleosome assembly;GO:0019731//antibacterial humoral response;GO:0050830//defense response to Gram-positive bacterium
ENSMUSG00000091945	7.42	19.29	0.03	0.12	0.03	0.12	2	0.00374236	0.00921006	Vmn2r114	vomeronasal 2, receptor 114 [Source:MGI Symbol;Acc:MGI:3648252]	-	-	-	-	GO:0005886//plasma membrane;GO:0005887//integral component of plasma membrane;GO:0016020//membrane;GO:0016021//integral component of membrane	GO:0004930//G-protein coupled receptor activity;GO:0038023//signaling receptor activity	GO:0007165//signal transduction;GO:0007186//G-protein coupled receptor signaling pathway
ENSMUSG00000092166	4	12	0.1	0.4	0.1	0.4	2	0.0213208	0.0449527	Gm7942	predicted gene 7942 [Source:MGI Symbol;Acc:MGI:3646599]	-	-	-	-	GO:0005737//cytoplasm	GO:0003674//molecular_function	GO:0008150//biological_process;GO:0008284//positive regulation of cell proliferation;GO:0043066//negative regulation of apoptotic process;GO:0045596//negative regulation of cell differentiation;GO:0045892//negative regulation of transcription, DNA-templated
ENSMUSG00000094271	4.82	14.88	0.19	0.76	0.19	0.76	2	0.00722652	0.0167551	Gm13290	predicted gene 13290 [Source:MGI Symbol;Acc:MGI:3701990]	-	-	-	-	GO:0005576//extracellular region;GO:0005615//extracellular space	GO:0005125//cytokine activity;GO:0005126//cytokine receptor binding;GO:0005132//type I interferon receptor binding	GO:0002250//adaptive immune response;GO:0002286//T cell activation involved in immune response;GO:0002323//natural killer cell activation involved in immune response;GO:0006952//defense response;GO:0006959//humoral immune response;GO:0019221//cytokine-mediated signaling pathway;GO:0030183//B cell differentiation;GO:0033141//positive regulation of peptidyl-serine phosphorylation of STAT protein;GO…
ENSMUSG00000016194	13	38	0.38	1.51	0.38	1.51	1.99048	9.29e-06	3.35e-05	Hsd11b1	hydroxysteroid 11-beta dehydrogenase 1 [Source:MGI Symbol;Acc:MGI:103562]	Metabolism;Human Diseases;Metabolism;Metabolism	Global and overview maps;Cancers;Lipid metabolism;Xenobiotics biodegradation and metabolism	ko01100//Metabolic pathways;ko05204//Chemical carcinogenesis;ko00140//Steroid hormone biosynthesis;ko00980//Metabolism of xenobiotics by cytochrome P450	K15680;K15680;K15680;K15680	GO:0005737//cytoplasm;GO:0005783//endoplasmic reticulum;GO:0005789//endoplasmic reticulum membrane;GO:0005791//rough endoplasmic reticulum;GO:0016020//membrane;GO:0016021//integral component of membrane;GO:0031965//nuclear membrane;GO:0043231//intracellular membrane-bounded organelle;GO:0045177//apical part of cell	GO:0003845//11-beta-hydroxysteroid dehydrogenase [NAD(P)] activity;GO:0005496//steroid binding;GO:0016491//oxidoreductase activity;GO:0050661//NADP binding;GO:0070524//11-beta-hydroxysteroid dehydrogenase (NADP+) activity	GO:0006629//lipid metabolic process;GO:0006704//glucocorticoid biosynthetic process;GO:0006713//glucocorticoid catabolic process;GO:0008202//steroid metabolic process;GO:0030324//lung development;GO:0043456//regulation of pentose-phosphate shunt;GO:0055114//oxidation-reduction process
ENSMUSG00000026123	299	790	4.08	16.17	4.08	16.17	1.98668	8.18e-81	5.24e-79	Plekhb2	pleckstrin homology domain containing, family B (evectins) member 2 [Source:MGI Symbol;Acc:MGI:2385825]	-	-	-	-	GO:0005768//endosome;GO:0016020//membrane;GO:0016021//integral component of membrane;GO:0055038//recycling endosome membrane	GO:0005547//phosphatidylinositol-3,4,5-trisphosphate binding	GO:0045595//regulation of cell differentiation
ENSMUSG00000094954	12.5	37.32	0.27	1.06	0.27	1.06	1.97303	9.29e-06	3.35e-05	Gm8011	predicted gene 8011 [Source:MGI Symbol;Acc:MGI:3648646]	-	-	-	-	-	-	-
ENSMUSG00000001349	10	36	0.32	1.25	0.32	1.25	1.96578	3.39e-06	1.28e-05	Cnn1	calponin 1 [Source:MGI Symbol;Acc:MGI:104979]	-	-	-	-	GO:0005856//cytoskeleton	GO:0003779//actin binding;GO:0005515//protein binding;GO:0005516//calmodulin binding	GO:0031032//actomyosin structure organization;GO:1904706//negative regulation of vascular smooth muscle cell proliferation
ENSMUSG00000032908	10	28	0.09	0.35	0.09	0.35	1.95936	0.000297911	0.000878815	Sgpp2	sphingosine-1-phosphate phosphotase 2 [Source:MGI Symbol;Acc:MGI:3589109]	Environmental Information Processing;Metabolism	Signal transduction;Lipid metabolism	ko04071//Sphingolipid signaling pathway;ko00600//Sphingolipid metabolism	K04717;K04717	GO:0005783//endoplasmic reticulum;GO:0005789//endoplasmic reticulum membrane;GO:0016020//membrane;GO:0016021//integral component of membrane	GO:0016787//hydrolase activity;GO:0042392//sphingosine-1-phosphate phosphatase activity	GO:0006670//sphingosine metabolic process;GO:0016311//dephosphorylation;GO:0061469//regulation of type B pancreatic cell proliferation
ENSMUSG00000038775	4	15	0.09	0.35	0.09	0.35	1.95936	0.00258886	0.00654154	Vill	villin-like [Source:MGI Symbol;Acc:MGI:1201781]	-	-	-	-	GO:0005575//cellular_component	GO:0003779//actin binding;GO:0051015//actin filament binding	GO:0007010//cytoskeleton organization;GO:0051693//actin filament capping
ENSMUSG00000072620	19	56	0.43	1.67	0.43	1.67	1.95744	6.42e-08	2.91e-07	Slfn2	schlafen 2 [Source:MGI Symbol;Acc:MGI:1313258]	-	-	-	-	-	GO:0005524//ATP binding	GO:0008285//negative regulation of cell proliferation;GO:0009617//response to bacterium
ENSMUSG00000030468	91	267	1.34	5.17	1.34	5.17	1.94793	1.24e-32	2.16e-31	Siglecg	sialic acid binding Ig-like lectin G [Source:MGI Symbol;Acc:MGI:2443630]	-	-	-	-	GO:0005886//plasma membrane;GO:0016020//membrane;GO:0016021//integral component of membrane	GO:0005515//protein binding;GO:0019902//phosphatase binding;GO:0030246//carbohydrate binding;GO:0042169//SH2 domain binding	GO:0002244//hematopoietic progenitor cell differentiation;GO:0002250//adaptive immune response;GO:0002376//immune system process;GO:0007155//cell adhesion;GO:0030888//regulation of B cell proliferation;GO:0045087//innate immune response;GO:0050776//regulation of immune response;GO:0050849//negative regulation of calcium-mediated signaling;GO:0051025//negative regulation of immunoglobulin secretion
ENSMUSG00000079350	13	38	0.3	1.15	0.3	1.15	1.9386	9.29e-06	3.35e-05	Magea8	melanoma antigen, family A, 8 [Source:MGI Symbol;Acc:MGI:1333827]	-	-	-	-	GO:0005575//cellular_component	GO:0003674//molecular_function	GO:0008150//biological_process
ENSMUSG00000032766	10	29	0.41	1.57	0.41	1.57	1.93707	0.000184753	0.000562036	Gng11	guanine nucleotide binding protein (G protein), gamma 11 [Source:MGI Symbol;Acc:MGI:1913316]	Human Diseases;Environmental Information Processing;Human Diseases;Environmental Information Processing;Human Diseases;Human Diseases;Organismal Systems;Organismal Systems;Environmental Information Processing;Organismal Systems;Organismal Systems;Organismal Systems;Organismal Systems;Organismal Systems;Organismal Systems;Human Diseases;Organismal Systems	Cancers;Signal transduction;Infectious diseases;Signal transduction;Infectious diseases;Substance dependence;Immune system;Nervous system;Signal transduction;Nervous system;Nervous system;Endocrine system;Nervous system;Nervous system;Environmental adaptation;Substance dependence;Nervous system	ko05200//Pathways in cancer;ko04151//PI3K-Akt signaling pathway;ko05163//Human cytomegalovirus infection;ko04014//Ras signaling pathway;ko05167//Kaposi sarcoma-associated herpesvirus infection;ko05034//Alcoholism;ko04062//Chemokine signaling pathway;ko04723//Retrograde endocannabinoid signaling;ko04371//Apelin signaling pathway;ko04726//Serotonergic synapse;ko04728//Dopaminergic synapse;ko04926//…	K04546;K04546;K04546;K04546;K04546;K04546;K04546;K04546;K04546;K04546;K04546;K04546;K04546;K04546;K04546;K04546;K04546	GO:0005834//heterotrimeric G-protein complex;GO:0005886//plasma membrane;GO:0016020//membrane;GO:0031680//G-protein beta/gamma-subunit complex	GO:0003924//GTPase activity;GO:0031681//G-protein beta-subunit binding	GO:0007165//signal transduction;GO:0007186//G-protein coupled receptor signaling pathway
ENSMUSG00000028525	92	275	1.06	4.04	1.06	4.04	1.93029	4.76e-34	8.63e-33	Pde4b	phosphodiesterase 4B, cAMP specific [Source:MGI Symbol;Acc:MGI:99557]	Environmental Information Processing;Metabolism;Organismal Systems;Human Diseases	Signal transduction;Nucleotide metabolism;Endocrine system;Substance dependence	ko04024//cAMP signaling pathway;ko00230//Purine metabolism;ko04928//Parathyroid hormone synthesis, secretion and action;ko05032//Morphine addiction	K13293;K13293;K13293;K13293	GO:0000930//gamma-tubulin complex;GO:0005634//nucleus;GO:0005737//cytoplasm;GO:0005813//centrosome;GO:0005829//cytosol;GO:0005891//voltage-gated calcium channel complex;GO:0008021//synaptic vesicle;GO:0014069//postsynaptic density;GO:0016020//membrane;GO:0030018//Z disc;GO:0043197//dendritic spine;GO:0048471//perinuclear region of cytoplasm;GO:0060076//excitatory synapse;GO:0071944//cell periphery	GO:0004114//3',5'-cyclic-nucleotide phosphodiesterase activity;GO:0004115//3',5'-cyclic-AMP phosphodiesterase activity;GO:0005515//protein binding;GO:0008081//phosphoric diester hydrolase activity;GO:0016787//hydrolase activity;GO:0030552//cAMP binding;GO:0043015//gamma-tubulin binding;GO:0044325//ion channel binding;GO:0046872//metal ion binding	GO:0001780//neutrophil homeostasis;GO:0007165//signal transduction;GO:0009408//response to heat;GO:0030593//neutrophil chemotaxis;GO:0032729//positive regulation of interferon-gamma production;GO:0032743//positive regulation of interleukin-2 production;GO:0035690//cellular response to drug;GO:0050852//T cell receptor signaling pathway;GO:0050900//leukocyte migration;GO:0071222//cellular response …
ENSMUSG00000044400	4	12	0.1	0.38	0.1	0.38	1.926	0.0213208	0.0449527	Sowahd	sosondowah ankyrin repeat domain family member D [Source:MGI Symbol;Acc:MGI:3045274]	-	-	-	-	GO:0005575//cellular_component	GO:0003674//molecular_function;GO:0005515//protein binding	GO:0008150//biological_process
ENSMUSG00000078877	333.98	360.27	7.4	28.03	7.4	28.03	1.92137	7.5e-06	2.74e-05	Gm14295	predicted gene 14295 [Source:MGI Symbol;Acc:MGI:3709624]	-	-	-	-	GO:0005575//cellular_component;GO:0005622//intracellular	GO:0003674//molecular_function;GO:0003676//nucleic acid binding;GO:0046872//metal ion binding	GO:0006355//regulation of transcription, DNA-templated;GO:0008150//biological_process
ENSMUSG00000030895	11	32	0.28	1.06	0.28	1.06	1.92057	6.69e-05	0.000216025	Hpx	hemopexin [Source:MGI Symbol;Acc:MGI:105112]	-	-	-	-	GO:0005576//extracellular region;GO:0005615//extracellular space;GO:0005623//cell	GO:0015232//heme transporter activity;GO:0020037//heme binding;GO:0046872//metal ion binding	GO:0002639//positive regulation of immunoglobulin production;GO:0002925//positive regulation of humoral immune response mediated by circulating immunoglobulin;GO:0006879//cellular iron ion homeostasis;GO:0015886//heme transport;GO:0020027//hemoglobin metabolic process;GO:0042168//heme metabolic process;GO:0042531//positive regulation of tyrosine phosphorylation of STAT protein;GO:0051246//regulat…
ENSMUSG00000020788	11	31	0.09	0.34	0.09	0.34	1.91754	0.000107819	0.000339425	Atp2a3	ATPase, Ca++ transporting, ubiquitous [Source:MGI Symbol;Acc:MGI:1194503]	Environmental Information Processing;Human Diseases;Environmental Information Processing;Organismal Systems	Signal transduction;Neurodegenerative diseases;Signal transduction;Digestive system	ko04020//Calcium signaling pathway;ko05010//Alzheimer disease;ko04022//cGMP - PKG signaling pathway;ko04972//Pancreatic secretion	K05853;K05853;K05853;K05853	GO:0005783//endoplasmic reticulum;GO:0005789//endoplasmic reticulum membrane;GO:0016020//membrane;GO:0016021//integral component of membrane;GO:0016529//sarcoplasmic reticulum;GO:0033017//sarcoplasmic reticulum membrane	GO:0000166//nucleotide binding;GO:0005388//calcium-transporting ATPase activity;GO:0005515//protein binding;GO:0005524//ATP binding;GO:0008553//hydrogen-exporting ATPase activity, phosphorylative mechanism;GO:0046872//metal ion binding	GO:0006811//ion transport;GO:0006816//calcium ion transport;GO:0006874//cellular calcium ion homeostasis;GO:0032469//endoplasmic reticulum calcium ion homeostasis;GO:0070588//calcium ion transmembrane transport;GO:1902600//hydrogen ion transmembrane transport
ENSMUSG00000046733	66	190	1.2	4.53	1.2	4.53	1.91648	3.16e-23	3.78e-22	Gprc5a	G protein-coupled receptor, family C, group 5, member A [Source:MGI Symbol;Acc:MGI:1891250]	-	-	-	-	GO:0005730//nucleolus;GO:0005886//plasma membrane;GO:0016020//membrane;GO:0016021//integral component of membrane;GO:0031982//vesicle;GO:0043231//intracellular membrane-bounded organelle	GO:0004930//G-protein coupled receptor activity	GO:0007186//G-protein coupled receptor signaling pathway
ENSMUSG00000032135	68	183	0.86	3.24	0.86	3.24	1.91359	4.45e-21	4.84e-20	Mcam	melanoma cell adhesion molecule [Source:MGI Symbol;Acc:MGI:1933966]	-	-	-	-	GO:0005615//extracellular space;GO:0005634//nucleus;GO:0005886//plasma membrane;GO:0009897//external side of plasma membrane;GO:0016020//membrane;GO:0016021//integral component of membrane	-	GO:0001525//angiogenesis;GO:0003094//glomerular filtration;GO:0007155//cell adhesion;GO:0007157//heterophilic cell-cell adhesion via plasma membrane cell adhesion molecules;GO:0030335//positive regulation of cell migration;GO:0061042//vascular wound healing
ENSMUSG00000055044	484	1248	11.27	42.39	11.27	42.39	1.91124	1.09e-119	1.34e-117	Pdlim1	PDZ and LIM domain 1 (elfin) [Source:MGI Symbol;Acc:MGI:1860611]	-	-	-	-	GO:0001725//stress fiber;GO:0005667//transcription factor complex;GO:0005737//cytoplasm;GO:0005856//cytoskeleton;GO:0005913//cell-cell adherens junction;GO:0030018//Z disc;GO:0031941//filamentous actin	GO:0003713//transcription coactivator activity;GO:0003779//actin binding;GO:0005515//protein binding;GO:0046872//metal ion binding;GO:0051371//muscle alpha-actinin binding	GO:0001666//response to hypoxia;GO:0006357//regulation of transcription from RNA polymerase II promoter;GO:0007507//heart development;GO:0030036//actin cytoskeleton organization;GO:0061061//muscle structure development;GO:1903508//positive regulation of nucleic acid-templated transcription
ENSMUSG00000026069	924	2417	10.28	38.58	10.28	38.58	1.90801	2.73e-218	1.01e-215	Il1rl1	interleukin 1 receptor-like 1 [Source:MGI Symbol;Acc:MGI:98427]	Environmental Information Processing	Signaling molecules and interaction	ko04060//Cytokine-cytokine receptor interaction	K05171	GO:0005576//extracellular region;GO:0005615//extracellular space;GO:0005886//plasma membrane;GO:0009897//external side of plasma membrane;GO:0009986//cell surface;GO:0016020//membrane;GO:0016021//integral component of membrane	GO:0002113//interleukin-33 binding;GO:0002114//interleukin-33 receptor activity;GO:0004908//interleukin-1 receptor activity;GO:0005515//protein binding	GO:0002826//negative regulation of T-helper 1 type immune response;GO:0007165//signal transduction;GO:0008285//negative regulation of cell proliferation;GO:0019221//cytokine-mediated signaling pathway;GO:0032689//negative regulation of interferon-gamma production;GO:0032754//positive regulation of interleukin-5 production;GO:0038172//interleukin-33-mediated signaling pathway;GO:0043032//positive …
ENSMUSG00000004891	6	19	0.04	0.15	0.04	0.15	1.90689	0.00250938	0.0063605	Nes	nestin [Source:MGI Symbol;Acc:MGI:101784]	-	-	-	-	GO:0005737//cytoplasm;GO:0005882//intermediate filament;GO:0045111//intermediate filament cytoskeleton	GO:0005515//protein binding;GO:0019215//intermediate filament binding;GO:0031730//CCR5 chemokine receptor binding	GO:0000086//G2/M transition of mitotic cell cycle;GO:0007275//multicellular organism development;GO:0007399//nervous system development;GO:0007420//brain development;GO:0030844//positive regulation of intermediate filament depolymerization;GO:0031076//embryonic camera-type eye development;GO:0032091//negative regulation of protein binding;GO:0043086//negative regulation of catalytic activity;GO:0…
ENSMUSG00000037860	19	43	0.44	1.65	0.44	1.65	1.90689	7.93e-05	0.000253687	Aim2	absent in melanoma 2 [Source:MGI Symbol;Acc:MGI:2686159]	Organismal Systems;Organismal Systems	Immune system;Immune system	ko04621//NOD-like receptor signaling pathway;ko04623//Cytosolic DNA-sensing pathway	K12966;K12966	GO:0005634//nucleus;GO:0005654//nucleoplasm;GO:0005737//cytoplasm;GO:0005739//mitochondrion;GO:0005829//cytosol;GO:0097169//AIM2 inflammasome complex	GO:0003677//DNA binding;GO:0003690//double-stranded DNA binding;GO:0005515//protein binding;GO:0042802//identical protein binding	GO:0002218//activation of innate immune response;GO:0002230//positive regulation of defense response to virus by host;GO:0002376//immune system process;GO:0006915//apoptotic process;GO:0006954//inflammatory response;GO:0032088//negative regulation of NF-kappaB transcription factor activity;GO:0032461//positive regulation of protein oligomerization;GO:0032731//positive regulation of interleukin-1 …
ENSMUSG00000040606	4	12	0.08	0.3	0.08	0.3	1.90689	0.0213208	0.0449527	Kazn	kazrin, periplakin interacting protein [Source:MGI Symbol;Acc:MGI:1918779]	-	-	-	-	GO:0001533//cornified envelope;GO:0005634//nucleus;GO:0005654//nucleoplasm;GO:0005737//cytoplasm;GO:0005829//cytosol;GO:0005856//cytoskeleton;GO:0016607//nuclear speck;GO:0030054//cell junction;GO:0030057//desmosome	GO:0005515//protein binding	GO:0031424//keratinization
ENSMUSG00000025757	738	1824	5.94	22.22	5.94	22.22	1.90332	1.6e-159	3.29e-157	Hspa4l	heat shock protein 4 like [Source:MGI Symbol;Acc:MGI:107422]	Genetic Information Processing	Folding, sorting and degradation	ko04141//Protein processing in endoplasmic reticulum	K09485	GO:0005634//nucleus;GO:0005737//cytoplasm;GO:0005829//cytosol	GO:0000166//nucleotide binding;GO:0005515//protein binding;GO:0005524//ATP binding	GO:0006457//protein folding;GO:0006986//response to unfolded protein
ENSMUSG00000026479	51	136	0.39	1.45	0.39	1.45	1.89451	1.66e-15	1.35e-14	Lamc2	laminin, gamma 2 [Source:MGI Symbol;Acc:MGI:99913]	Human Diseases;Human Diseases;Environmental Information Processing;Cellular Processes;Human Diseases;Human Diseases;Human Diseases;Environmental Information Processing	Cancers;Infectious diseases;Signal transduction;Cellular community - eukaryotes;Infectious diseases;Infectious diseases;Cancers;Signaling molecules and interaction	ko05200//Pathways in cancer;ko05165//Human papillomavirus infection;ko04151//PI3K-Akt signaling pathway;ko04510//Focal adhesion;ko05145//Toxoplasmosis;ko05146//Amoebiasis;ko05222//Small cell lung cancer;ko04512//ECM-receptor interaction	K06246;K06246;K06246;K06246;K06246;K06246;K06246;K06246	GO:0005607//laminin-2 complex;GO:0005615//extracellular space;GO:0005938//cell cortex;GO:0016020//membrane;GO:0031012//extracellular matrix;GO:0048471//perinuclear region of cytoplasm	-	GO:0008284//positive regulation of cell proliferation;GO:0030335//positive regulation of cell migration
ENSMUSG00000069265	5	14	0.35	1.3	0.35	1.3	1.89308	0.0118586	0.0263741	Hist1h3a	histone cluster 1, H3a [Source:MGI Symbol;Acc:MGI:2668828]	Human Diseases;Human Diseases;Human Diseases	Substance dependence;Cancers;Immune diseases	ko05034//Alcoholism;ko05202//Transcriptional misregulation in cancers;ko05322//Systemic lupus erythematosus	K11253;K11253;K11253	GO:0000228//nuclear chromosome;GO:0000786//nucleosome;GO:0000788//nuclear nucleosome;GO:0005634//nucleus;GO:0005654//nucleoplasm;GO:0005694//chromosome;GO:0032991//macromolecular complex	GO:0003677//DNA binding;GO:0005515//protein binding;GO:0046982//protein heterodimerization activity	GO:0006334//nucleosome assembly;GO:0006335//DNA replication-dependent nucleosome assembly;GO:0051290//protein heterotetramerization;GO:0060968//regulation of gene silencing
ENSMUSG00000031972	9	26	0.24	0.89	0.24	0.89	1.89077	0.000316266	0.000929419	Acta1	actin, alpha 1, skeletal muscle [Source:MGI Symbol;Acc:MGI:87902]	-	-	-	-	GO:0001725//stress fiber;GO:0005737//cytoplasm;GO:0005856//cytoskeleton;GO:0005865//striated muscle thin filament;GO:0005884//actin filament;GO:0015629//actin cytoskeleton;GO:0030017//sarcomere;GO:0030027//lamellipodium;GO:0030175//filopodium;GO:0032991//macromolecular complex;GO:0044297//cell body	GO:0000166//nucleotide binding;GO:0005515//protein binding;GO:0005524//ATP binding	GO:0009612//response to mechanical stimulus;GO:0009991//response to extracellular stimulus;GO:0010226//response to lithium ion;GO:0010628//positive regulation of gene expression;GO:0030240//skeletal muscle thin filament assembly;GO:0043503//skeletal muscle fiber adaptation;GO:0048545//response to steroid hormone;GO:0048741//skeletal muscle fiber development;GO:0071417//cellular response to organo…
ENSMUSG00000027861	5	19	0.1	0.37	0.1	0.37	1.88753	0.000916869	0.00251617	Casq2	calsequestrin 2 [Source:MGI Symbol;Acc:MGI:1309469]	-	-	-	-	GO:0005737//cytoplasm;GO:0016529//sarcoplasmic reticulum;GO:0030018//Z disc;GO:0030314//junctional membrane complex;GO:0033018//sarcoplasmic reticulum lumen	GO:0005080//protein kinase C binding;GO:0005509//calcium ion binding;GO:0042803//protein homodimerization activity;GO:0046872//metal ion binding;GO:0048306//calcium-dependent protein binding	GO:0002027//regulation of heart rate;GO:0006937//regulation of muscle contraction;GO:0010649//regulation of cell communication by electrical coupling;GO:0010880//regulation of release of sequestered calcium ion into cytosol by sarcoplasmic reticulum;GO:0010881//regulation of cardiac muscle contraction by regulation of the release of sequestered calcium ion;GO:0043267//negative regulation of potas…
ENSMUSG00000025746	10	35	0.36	1.33	0.36	1.33	1.88536	5.67e-06	2.1e-05	Il6	interleukin 6 [Source:MGI Symbol;Acc:MGI:96559]	Human Diseases;Environmental Information Processing;Environmental Information Processing;Human Diseases;Human Diseases;Human Diseases;Human Diseases;Human Diseases;Human Diseases;Cellular Processes;Human Diseases;Organismal Systems;Environmental Information Processing;Human Diseases;Human Diseases;Human Diseases;Environmental Information Processing;Organismal Systems;Environmental Information Pro…	Cancers;Signal transduction;Signaling molecules and interaction;Infectious diseases;Infectious diseases;Infectious diseases;Infectious diseases;Cancers;Infectious diseases;Cell growth and death;Infectious diseases;Immune system;Signal transduction;Endocrine and metabolic diseases;Infectious diseases;Infectious diseases;Signal transduction;Immune system;Signal transduction;Endocrine and metabolic …	ko05200//Pathways in cancer;ko04151//PI3K-Akt signaling pathway;ko04060//Cytokine-cytokine receptor interaction;ko05166//HTLV-I infection;ko05163//Human cytomegalovirus infection;ko05167//Kaposi sarcoma-associated herpesvirus infection;ko05168//Herpes simplex infection;ko05202//Transcriptional misregulation in cancers;ko05152//Tuberculosis;ko04218//Cellular senescence;ko05164//Influenza A;ko04621…	K05405;K05405;K05405;K05405;K05405;K05405;K05405;K05405;K05405;K05405;K05405;K05405;K05405;K05405;K05405;K05405;K05405;K05405;K05405;K05405;K05405;K05405;K05405;K05405;K05405;K05405;K05405;K05405;K05405;K05405;K05405;K05405;K05405;K05405;K05405;K05405;K05405;K05405;K05405;K05405;K05405;K05405	GO:0005576//extracellular region;GO:0005615//extracellular space;GO:0005737//cytoplasm;GO:0005896//interleukin-6 receptor complex;GO:0009897//external side of plasma membrane	GO:0005102//receptor binding;GO:0005125//cytokine activity;GO:0005138//interleukin-6 receptor binding;GO:0005515//protein binding;GO:0008083//growth factor activity	GO:0001781//neutrophil apoptotic process;GO:0001878//response to yeast;GO:0002262//myeloid cell homeostasis;GO:0002384//hepatic immune response;GO:0002526//acute inflammatory response;GO:0002675//positive regulation of acute inflammatory response;GO:0006469//negative regulation of protein kinase activity;GO:0006953//acute-phase response;GO:0006954//inflammatory response;GO:0006955//immune respons…
ENSMUSG00000025427	8	27	0.06	0.22	0.06	0.22	1.87447	7.06e-05	0.000226954	Rnf165	ring finger protein 165 [Source:MGI Symbol;Acc:MGI:2444521]	-	-	-	-	GO:0005634//nucleus;GO:0032991//macromolecular complex	GO:0005515//protein binding;GO:0008270//zinc ion binding;GO:0016740//transferase activity;GO:0046872//metal ion binding;GO:0061630//ubiquitin protein ligase activity	GO:0000209//protein polyubiquitination;GO:0007409//axonogenesis;GO:0008045//motor neuron axon guidance;GO:0010259//multicellular organism aging;GO:0030163//protein catabolic process;GO:0030513//positive regulation of BMP signaling pathway;GO:0035136//forelimb morphogenesis;GO:0060173//limb development;GO:0060384//innervation;GO:0061061//muscle structure development
ENSMUSG00000025608	4	12	0.03	0.11	0.03	0.11	1.87447	0.0213208	0.0449527	Podxl	podocalyxin-like [Source:MGI Symbol;Acc:MGI:1351317]	-	-	-	-	GO:0001726//ruffle;GO:0005737//cytoplasm;GO:0005886//plasma membrane;GO:0005902//microvillus;GO:0016020//membrane;GO:0016021//integral component of membrane;GO:0016324//apical plasma membrane;GO:0030027//lamellipodium;GO:0030175//filopodium;GO:0031528//microvillus membrane;GO:0036057//slit diaphragm;GO:0042995//cell projection;GO:0044297//cell body;GO:0045121//membrane raft	-	GO:0007155//cell adhesion;GO:0007162//negative regulation of cell adhesion;GO:0016477//cell migration;GO:0022407//regulation of cell-cell adhesion;GO:0022408//negative regulation of cell-cell adhesion;GO:0030335//positive regulation of cell migration;GO:0032534//regulation of microvillus assembly;GO:0033634//positive regulation of cell-cell adhesion mediated by integrin;GO:0050900//leukocyte migr…
ENSMUSG00000026639	62	156	0.48	1.76	0.48	1.76	1.87447	9.57e-17	8.33e-16	Lamb3	laminin, beta 3 [Source:MGI Symbol;Acc:MGI:99915]	Human Diseases;Human Diseases;Environmental Information Processing;Cellular Processes;Human Diseases;Human Diseases;Human Diseases;Environmental Information Processing	Cancers;Infectious diseases;Signal transduction;Cellular community - eukaryotes;Infectious diseases;Infectious diseases;Cancers;Signaling molecules and interaction	ko05200//Pathways in cancer;ko05165//Human papillomavirus infection;ko04151//PI3K-Akt signaling pathway;ko04510//Focal adhesion;ko05145//Toxoplasmosis;ko05146//Amoebiasis;ko05222//Small cell lung cancer;ko04512//ECM-receptor interaction	K06244;K06244;K06244;K06244;K06244;K06244;K06244;K06244	GO:0005576//extracellular region;GO:0005604//basement membrane;GO:0005610//laminin-5 complex;GO:0043256//laminin complex	GO:0005178//integrin binding;GO:0005201//extracellular matrix structural constituent;GO:0044877//macromolecular complex binding	GO:0007155//cell adhesion;GO:0009887//organ morphogenesis;GO:0009888//tissue development;GO:0016477//cell migration;GO:0034446//substrate adhesion-dependent cell spreading;GO:0035987//endodermal cell differentiation;GO:0050873//brown fat cell differentiation;GO:0070831//basement membrane assembly
ENSMUSG00000048621	9	25	0.12	0.44	0.12	0.44	1.87447	0.000513761	0.00146608	Gm6377	predicted gene 6377 [Source:MGI Symbol;Acc:MGI:3647255]	-	-	-	-	GO:0005575//cellular_component	GO:0003674//molecular_function	GO:0008150//biological_process
ENSMUSG00000063488	3	10	0.03	0.11	0.03	0.11	1.87447	0.0225028	0.0471577	Zkscan7	zinc finger with KRAB and SCAN domains 7 [Source:MGI Symbol;Acc:MGI:3040678]	-	-	-	-	GO:0005575//cellular_component;GO:0005634//nucleus	GO:0003674//molecular_function;GO:0003676//nucleic acid binding;GO:0003700//transcription factor activity, sequence-specific DNA binding;GO:0046872//metal ion binding	GO:0006355//regulation of transcription, DNA-templated;GO:0008150//biological_process
ENSMUSG00000089844	7.05	16.99	0.21	0.77	0.21	0.77	1.87447	0.0146935	0.0321411	A530032D15Rik	RIKEN cDNA A530032D15Rik gene [Source:MGI Symbol;Acc:MGI:3037746]	-	-	-	-	GO:0005575//cellular_component;GO:0005634//nucleus;GO:0016604//nuclear body	GO:0003674//molecular_function	GO:0008150//biological_process
ENSMUSG00000035258	103	288	1.04	3.79	1.04	3.79	1.86561	3.91e-33	6.88e-32	Abi3bp	ABI gene family, member 3 (NESH) binding protein [Source:MGI Symbol;Acc:MGI:2444583]	-	-	-	-	GO:0005614//interstitial matrix;GO:0031012//extracellular matrix	GO:0005201//extracellular matrix structural constituent;GO:0005515//protein binding;GO:0005518//collagen binding;GO:0005539//glycosaminoglycan binding;GO:0008201//heparin binding	GO:0010811//positive regulation of cell-substrate adhesion;GO:0030198//extracellular matrix organization
ENSMUSG00000000983	12	33	0.87	3.15	0.87	3.15	1.85626	0.00010027	0.000317198	Wfdc18	WAP four-disulfide core domain 18 [Source:MGI Symbol;Acc:MGI:107506]	-	-	-	-	GO:0005576//extracellular region	GO:0030414//peptidase inhibitor activity	GO:0010466//negative regulation of peptidase activity
ENSMUSG00000022297	52	86	0.46	1.66	0.46	1.66	1.85148	1.02e-05	3.65e-05	Fzd6	frizzled class receptor 6 [Source:MGI Symbol;Acc:MGI:108474]	Human Diseases;Human Diseases;Human Diseases;Human Diseases;Human Diseases;Human Diseases;Environmental Information Processing;Environmental Information Processing;Human Diseases;Environmental Information Processing;Human Diseases;Cellular Processes;Organismal Systems;Human Diseases	Cancers;Infectious diseases;Infectious diseases;Cancers;Cancers;Endocrine and metabolic diseases;Signal transduction;Signal transduction;Cancers;Signal transduction;Cancers;Cellular community - eukaryotes;Endocrine system;Cancers	ko05200//Pathways in cancer;ko05165//Human papillomavirus infection;ko05166//HTLV-I infection;ko05205//Proteoglycans in cancer;ko05225//Hepatocellular carcinoma;ko04934//Cushing syndrome;ko04390//Hippo signaling pathway;ko04150//mTOR signaling pathway;ko05226//Gastric cancer;ko04310//Wnt signaling pathway;ko05224//Breast cancer;ko04550//Signaling pathways regulating pluripotency of stem cells;ko0…	K02376;K02376;K02376;K02376;K02376;K02376;K02376;K02376;K02376;K02376;K02376;K02376;K02376;K02376	GO:0005789//endoplasmic reticulum membrane;GO:0005886//plasma membrane;GO:0009986//cell surface;GO:0016020//membrane;GO:0016021//integral component of membrane;GO:0016324//apical plasma membrane;GO:0016327//apicolateral plasma membrane;GO:0030659//cytoplasmic vesicle membrane;GO:0031410//cytoplasmic vesicle;GO:0045177//apical part of cell	GO:0004888//transmembrane signaling receptor activity;GO:0004930//G-protein coupled receptor activity;GO:0005515//protein binding;GO:0017147//Wnt-protein binding;GO:0031625//ubiquitin protein ligase binding;GO:0042813//Wnt-activated receptor activity	GO:0001736//establishment of planar polarity;GO:0001843//neural tube closure;GO:0001942//hair follicle development;GO:0007165//signal transduction;GO:0007166//cell surface receptor signaling pathway;GO:0007186//G-protein coupled receptor signaling pathway;GO:0007275//multicellular organism development;GO:0007399//nervous system development;GO:0016055//Wnt signaling pathway;GO:0030168//platelet ac…
ENSMUSG00000098022	32.18	88	0.56	2.02	0.56	2.02	1.85086	5.71e-11	3.35e-10	Zfp82	zinc finger protein 82 [Source:MGI Symbol;Acc:MGI:1890753]	-	-	-	-	GO:0005622//intracellular;GO:0005634//nucleus	GO:0003676//nucleic acid binding;GO:0003677//DNA binding;GO:0046872//metal ion binding	GO:0006355//regulation of transcription, DNA-templated
ENSMUSG00000027660	347	628	2.47	8.87	2.47	8.87	1.84442	2.33e-38	5e-37	Skil	SKI-like [Source:MGI Symbol;Acc:MGI:106203]	Cellular Processes	Cellular community - eukaryotes	ko04550//Signaling pathways regulating pluripotency of stem cells	K18499	GO:0001669//acrosomal vesicle;GO:0005634//nucleus;GO:0005667//transcription factor complex;GO:0005737//cytoplasm;GO:0016605//PML body;GO:0032991//macromolecular complex	GO:0000978//RNA polymerase II core promoter proximal region sequence-specific DNA binding;GO:0001227//transcriptional repressor activity, RNA polymerase II transcription regulatory region sequence-specific binding;GO:0003682//chromatin binding;GO:0003714//transcription corepressor activity;GO:0005515//protein binding;GO:0019904//protein domain specific binding;GO:0044877//macromolecular complex b…	GO:0000122//negative regulation of transcription from RNA polymerase II promoter;GO:0001825//blastocyst formation;GO:0002260//lymphocyte homeostasis;GO:0007050//cell cycle arrest;GO:0007179//transforming growth factor beta receptor signaling pathway;GO:0007283//spermatogenesis;GO:0007519//skeletal muscle tissue development;GO:0030512//negative regulation of transforming growth factor beta recepto…
ENSMUSG00000026080	93	241	1.24	4.43	1.24	4.43	1.83697	5.03e-26	6.81e-25	Chst10	carbohydrate sulfotransferase 10 [Source:MGI Symbol;Acc:MGI:2138283]	Metabolism;Metabolism	Global and overview maps;Glycan biosynthesis and metabolism	ko01100//Metabolic pathways;ko00515//Mannose type O-glycan biosyntheis	K09674;K09674	GO:0000139//Golgi membrane;GO:0005794//Golgi apparatus;GO:0016020//membrane;GO:0016021//integral component of membrane	GO:0008146//sulfotransferase activity;GO:0016740//transferase activity	GO:0005975//carbohydrate metabolic process;GO:0016051//carbohydrate biosynthetic process
ENSMUSG00000008438	7	19	0.09	0.32	0.09	0.32	1.83007	0.00595708	0.0140829	Adam21	a disintegrin and metallopeptidase domain 21 [Source:MGI Symbol;Acc:MGI:1861229]	-	-	-	-	GO:0016020//membrane;GO:0016021//integral component of membrane;GO:0030424//axon;GO:0043005//neuron projection;GO:0043025//neuronal cell body	GO:0004222//metalloendopeptidase activity;GO:0008233//peptidase activity;GO:0008237//metallopeptidase activity;GO:0016787//hydrolase activity;GO:0046872//metal ion binding	GO:0006508//proteolysis
ENSMUSG00000028965	103	337	4.15	14.71	4.15	14.71	1.82561	6.61e-45	1.74e-43	Tnfrsf9	tumor necrosis factor receptor superfamily, member 9 [Source:MGI Symbol;Acc:MGI:1101059]	Environmental Information Processing	Signaling molecules and interaction	ko04060//Cytokine-cytokine receptor interaction	K05146	GO:0005615//extracellular space;GO:0009897//external side of plasma membrane;GO:0016020//membrane;GO:0016021//integral component of membrane	GO:0005515//protein binding;GO:0019955//cytokine binding;GO:0038023//signaling receptor activity;GO:0042802//identical protein binding	GO:0006915//apoptotic process;GO:0008285//negative regulation of cell proliferation;GO:0042127//regulation of cell proliferation;GO:2001180//negative regulation of interleukin-10 secretion;GO:2001183//negative regulation of interleukin-12 secretion
ENSMUSG00000025432	22	58	0.27	0.95	0.27	0.95	1.81497	2.22e-07	9.52e-07	Avil	advillin [Source:MGI Symbol;Acc:MGI:1333798]	-	-	-	-	GO:0005737//cytoplasm;GO:0005856//cytoskeleton;GO:0030424//axon;GO:0042995//cell projection;GO:0043005//neuron projection	GO:0003779//actin binding;GO:0005515//protein binding;GO:0051015//actin filament binding	GO:0007010//cytoskeleton organization;GO:0007015//actin filament organization;GO:0007399//nervous system development;GO:0010976//positive regulation of neuron projection development;GO:0051693//actin filament capping;GO:0060271//cilium morphogenesis
ENSMUSG00000047419	5	16	0.02	0.07	0.02	0.07	1.80735	0.00436394	0.0105576	Cmya5	cardiomyopathy associated 5 [Source:MGI Symbol;Acc:MGI:1923719]	-	-	-	-	-	GO:0005515//protein binding	-
ENSMUSG00000050556	23	55	0.1	0.35	0.1	0.35	1.80735	2.85e-06	1.09e-05	Kcnb1	potassium voltage gated channel, Shab-related subfamily, member 1 [Source:MGI Symbol;Acc:MGI:96666]	-	-	-	-	GO:0005783//endoplasmic reticulum;GO:0005886//plasma membrane;GO:0008076//voltage-gated potassium channel complex;GO:0009986//cell surface;GO:0016020//membrane;GO:0016021//integral component of membrane;GO:0016328//lateral plasma membrane;GO:0030054//cell junction;GO:0030424//axon;GO:0030425//dendrite;GO:0032590//dendrite membrane;GO:0032809//neuronal cell body membrane;GO:0042383//sarcolemma;GO:…	GO:0000149//SNARE binding;GO:0005216//ion channel activity;GO:0005244//voltage-gated ion channel activity;GO:0005249//voltage-gated potassium channel activity;GO:0005251//delayed rectifier potassium channel activity;GO:0005267//potassium channel activity;GO:0005515//protein binding;GO:0015271//outward rectifier potassium channel activity;GO:0044325//ion channel binding;GO:0046982//protein heterod…	GO:0001508//action potential;GO:0006811//ion transport;GO:0006813//potassium ion transport;GO:0006887//exocytosis;GO:0006904//vesicle docking involved in exocytosis;GO:0007215//glutamate receptor signaling pathway;GO:0010701//positive regulation of norepinephrine secretion;GO:0031669//cellular response to nutrient levels;GO:0033605//positive regulation of catecholamine secretion;GO:0034765//regul…
ENSMUSG00000074424	7	19	0.12	0.42	0.12	0.42	1.80735	0.00595708	0.0140829	Gm10696	predicted gene 10696 [Source:MGI Symbol;Acc:MGI:3702972]	-	-	-	-	GO:0005634//nucleus;GO:0005737//cytoplasm	GO:0005515//protein binding;GO:0031625//ubiquitin protein ligase binding	GO:0006511//ubiquitin-dependent protein catabolic process;GO:0030162//regulation of proteolysis;GO:0043161//proteasome-mediated ubiquitin-dependent protein catabolic process
ENSMUSG00000115388	6	18	0.02	0.07	0.02	0.07	1.80735	0.00409952	0.00998026	Eppk1	epiplakin 1 [Source:MGI Symbol;Acc:MGI:2386306]	-	-	-	-	GO:0005737//cytoplasm;GO:0005856//cytoskeleton;GO:0005882//intermediate filament;GO:0005923//bicellular tight junction;GO:0016020//membrane;GO:0030056//hemidesmosome;GO:0045095//keratin filament;GO:0071944//cell periphery;GO:0097356//perinucleolar compartment	GO:0019215//intermediate filament binding;GO:1990254//keratin filament binding	GO:0030336//negative regulation of cell migration;GO:0042060//wound healing;GO:0045104//intermediate filament cytoskeleton organization;GO:0045109//intermediate filament organization;GO:0045110//intermediate filament bundle assembly;GO:0050680//negative regulation of epithelial cell proliferation;GO:0061045//negative regulation of wound healing
ENSMUSG00000025006	213	585	5.41	18.79	5.41	18.79	1.79626	1.03e-63	4.82e-62	Sorbs1	sorbin and SH3 domain containing 1 [Source:MGI Symbol;Acc:MGI:700014]	Organismal Systems;Organismal Systems;Cellular Processes	Endocrine system;Endocrine system;Cellular community - eukaryotes	ko04910//Insulin signaling pathway;ko03320//PPAR signaling pathway;ko04520//Adherens junction	K06086;K06086;K06086	GO:0005634//nucleus;GO:0005813//centrosome;GO:0005886//plasma membrane;GO:0005899//insulin receptor complex;GO:0005925//focal adhesion	GO:0005158//insulin receptor binding;GO:0005515//protein binding	-
ENSMUSG00000015134	85	231.01	1.1	3.82	1.1	3.82	1.79607	3.05e-26	4.17e-25	Aldh1a3	aldehyde dehydrogenase family 1, subfamily A3 [Source:MGI Symbol;Acc:MGI:1861722]	Metabolism;Human Diseases;Metabolism;Metabolism;Metabolism;Metabolism;Metabolism;Metabolism;Metabolism	Global and overview maps;Cancers;Xenobiotics biodegradation and metabolism;Carbohydrate metabolism;Xenobiotics biodegradation and metabolism;Amino acid metabolism;Metabolism of other amino acids;Amino acid metabolism;Amino acid metabolism	ko01100//Metabolic pathways;ko05204//Chemical carcinogenesis;ko00982//Drug metabolism - cytochrome P450;ko00010//Glycolysis / Gluconeogenesis;ko00980//Metabolism of xenobiotics by cytochrome P450;ko00350//Tyrosine metabolism;ko00410//beta-Alanine metabolism;ko00340//Histidine metabolism;ko00360//Phenylalanine metabolism	K00129;K00129;K00129;K00129;K00129;K00129;K00129;K00129;K00129	GO:0005634//nucleus;GO:0005737//cytoplasm;GO:0005829//cytosol;GO:0005886//plasma membrane	GO:0001758//retinal dehydrogenase activity;GO:0004028//3-chloroallyl aldehyde dehydrogenase activity;GO:0004029//aldehyde dehydrogenase (NAD) activity;GO:0004030//aldehyde dehydrogenase [NAD(P)+] activity;GO:0016491//oxidoreductase activity;GO:0016620//oxidoreductase activity, acting on the aldehyde or oxo group of donors, NAD or NADP as acceptor;GO:0042803//protein homodimerization activity;GO:0…	GO:0002072//optic cup morphogenesis involved in camera-type eye development;GO:0002138//retinoic acid biosynthetic process;GO:0006081//cellular aldehyde metabolic process;GO:0007626//locomotory behavior;GO:0021768//nucleus accumbens development;GO:0031076//embryonic camera-type eye development;GO:0042472//inner ear morphogenesis;GO:0042572//retinol metabolic process;GO:0042573//retinoic acid meta…
ENSMUSG00000032322	15	39	0.3	1.04	0.3	1.04	1.79355	3.38e-05	0.000114061	Pstpip1	proline-serine-threonine phosphatase-interacting protein 1 [Source:MGI Symbol;Acc:MGI:1321396]	Organismal Systems	Immune system	ko04621//NOD-like receptor signaling pathway	K12804	-	GO:0005515//protein binding;GO:0042802//identical protein binding	-
ENSMUSG00000038233	9	26	0.13	0.45	0.13	0.45	1.79141	0.000316266	0.000929419	Gask1a	golgi associated kinase 1A [Source:MGI Symbol;Acc:MGI:3041196]	-	-	-	-	GO:0005576//extracellular region;GO:0005783//endoplasmic reticulum;GO:0005794//Golgi apparatus;GO:0005901//caveola;GO:0016020//membrane;GO:0043231//intracellular membrane-bounded organelle	GO:0003674//molecular_function	GO:0008150//biological_process
ENSMUSG00000027412	39	101	0.42	1.45	0.42	1.45	1.78759	9.99e-12	6.2e-11	Lpin3	lipin 3 [Source:MGI Symbol;Acc:MGI:1891342]	Metabolism;Metabolism;Metabolism	Global and overview maps;Lipid metabolism;Lipid metabolism	ko01100//Metabolic pathways;ko00564//Glycerophospholipid metabolism;ko00561//Glycerolipid metabolism	K15728;K15728;K15728	GO:0005634//nucleus	GO:0003713//transcription coactivator activity;GO:0008195//phosphatidate phosphatase activity;GO:0016787//hydrolase activity	GO:0006629//lipid metabolic process;GO:0006631//fatty acid metabolic process;GO:0009062//fatty acid catabolic process;GO:0016311//dephosphorylation;GO:0019432//triglyceride biosynthetic process;GO:0032869//cellular response to insulin stimulus;GO:0045944//positive regulation of transcription from RNA polymerase II promoter
ENSMUSG00000020461	9	23	0.16	0.55	0.16	0.55	1.78136	0.0013304	0.00354511	Clhc1	clathrin heavy chain linker domain containing 1 [Source:MGI Symbol;Acc:MGI:1920574]	-	-	-	-	GO:0005575//cellular_component	GO:0003674//molecular_function	GO:0008150//biological_process
ENSMUSG00000029452	36.84	57.4	0.85	2.92	0.85	2.92	1.78043	0.000694712	0.00194405	Tmem116	transmembrane protein 116 [Source:MGI Symbol;Acc:MGI:1924712]	-	-	-	-	GO:0005575//cellular_component;GO:0016020//membrane;GO:0016021//integral component of membrane	GO:0003674//molecular_function	GO:0008150//biological_process
ENSMUSG00000032515	91	146	1.45	4.98	1.45	4.98	1.78009	2.6e-08	1.23e-07	Csrnp1	cysteine-serine-rich nuclear protein 1 [Source:MGI Symbol;Acc:MGI:2387989]	-	-	-	-	GO:0005634//nucleus	GO:0001228//transcriptional activator activity, RNA polymerase II transcription regulatory region sequence-specific binding;GO:0003677//DNA binding;GO:0003700//transcription factor activity, sequence-specific DNA binding;GO:0043565//sequence-specific DNA binding	GO:0006355//regulation of transcription, DNA-templated;GO:0006915//apoptotic process;GO:0009791//post-embryonic development;GO:0045944//positive regulation of transcription from RNA polymerase II promoter;GO:0048008//platelet-derived growth factor receptor signaling pathway;GO:0048705//skeletal system morphogenesis;GO:0060021//palate development;GO:0060325//face morphogenesis
ENSMUSG00000032085	1927	4916	45.65	156.38	45.65	156.38	1.77637	0	0	Tagln	transgelin [Source:MGI Symbol;Acc:MGI:106012]	-	-	-	-	GO:0005737//cytoplasm	GO:0005515//protein binding;GO:0051015//actin filament binding	GO:0030855//epithelial cell differentiation
ENSMUSG00000022865	12	36	0.12	0.41	0.12	0.41	1.77259	2.44e-05	8.37e-05	Cxadr	coxsackie virus and adenovirus receptor [Source:MGI Symbol;Acc:MGI:1201679]	Human Diseases	Cardiovascular diseases	ko05416//Viral myocarditis	K06788	GO:0001669//acrosomal vesicle;GO:0005576//extracellular region;GO:0005615//extracellular space;GO:0005634//nucleus;GO:0005654//nucleoplasm;GO:0005737//cytoplasm;GO:0005886//plasma membrane;GO:0005911//cell-cell junction;GO:0005912//adherens junction;GO:0005913//cell-cell adherens junction;GO:0005923//bicellular tight junction;GO:0014704//intercalated disc;GO:0016020//membrane;GO:0016021//integral…	GO:0005102//receptor binding;GO:0005178//integrin binding;GO:0005515//protein binding;GO:0008013//beta-catenin binding;GO:0030165//PDZ domain binding;GO:0042802//identical protein binding;GO:0050839//cell adhesion molecule binding;GO:0071253//connexin binding;GO:0086082//cell adhesive protein binding involved in AV node cell-bundle of His cell communication	GO:0007005//mitochondrion organization;GO:0007155//cell adhesion;GO:0007157//heterophilic cell-cell adhesion via plasma membrane cell adhesion molecules;GO:0007507//heart development;GO:0008354//germ cell migration;GO:0010669//epithelial structure maintenance;GO:0030593//neutrophil chemotaxis;GO:0031532//actin cytoskeleton reorganization;GO:0034109//homotypic cell-cell adhesion;GO:0045216//cell-c…
ENSMUSG00000047205	30	76	0.24	0.82	0.24	0.82	1.77259	8.56e-09	4.23e-08	Dusp18	dual specificity phosphatase 18 [Source:MGI Symbol;Acc:MGI:1922469]	-	-	-	-	GO:0005634//nucleus;GO:0005654//nucleoplasm;GO:0005737//cytoplasm;GO:0005739//mitochondrion;GO:0005743//mitochondrial inner membrane;GO:0005758//mitochondrial intermembrane space;GO:0016020//membrane;GO:0031304//intrinsic component of mitochondrial inner membrane;GO:0031314//extrinsic component of mitochondrial inner membrane	GO:0004721//phosphoprotein phosphatase activity;GO:0004725//protein tyrosine phosphatase activity;GO:0008138//protein tyrosine/serine/threonine phosphatase activity;GO:0016787//hydrolase activity;GO:0016791//phosphatase activity;GO:0017017//MAP kinase tyrosine/serine/threonine phosphatase activity	GO:0000188//inactivation of MAPK activity;GO:0006470//protein dephosphorylation;GO:0006612//protein targeting to membrane;GO:0006626//protein targeting to mitochondrion;GO:0016311//dephosphorylation;GO:0033365//protein localization to organelle;GO:0035335//peptidyl-tyrosine dephosphorylation;GO:0035970//peptidyl-threonine dephosphorylation;GO:0046677//response to antibiotic
ENSMUSG00000069305	16.11	42	1.42	4.85	1.42	4.85	1.77209	1.25e-05	4.43e-05	Hist1h4n	histone cluster 1, H4n [Source:MGI Symbol;Acc:MGI:4843992]	Human Diseases;Human Diseases;Human Diseases	Cancers;Substance dependence;Immune diseases	ko05203//Viral carcinogenesis;ko05034//Alcoholism;ko05322//Systemic lupus erythematosus	K11254;K11254;K11254	GO:0000228//nuclear chromosome;GO:0000786//nucleosome;GO:0000788//nuclear nucleosome;GO:0005634//nucleus;GO:0005654//nucleoplasm;GO:0005694//chromosome;GO:0032991//macromolecular complex	GO:0003677//DNA binding;GO:0005515//protein binding;GO:0019904//protein domain specific binding;GO:0046982//protein heterodimerization activity	GO:0006334//nucleosome assembly;GO:0006335//DNA replication-dependent nucleosome assembly;GO:0006336//DNA replication-independent nucleosome assembly;GO:0006352//DNA-templated transcription, initiation;GO:0045653//negative regulation of megakaryocyte differentiation;GO:0051290//protein heterotetramerization
ENSMUSG00000056476	12.32	23.52	0.05	0.17	0.05	0.17	1.76553	0.0114032	0.0254448	Med12l	mediator complex subunit 12-like [Source:MGI Symbol;Acc:MGI:2139916]	Organismal Systems	Endocrine system	ko04919//Thyroid hormone signaling pathway	K15162	GO:0005634//nucleus;GO:0016592//mediator complex	GO:0003712//transcription cofactor activity;GO:0003713//transcription coactivator activity;GO:0008013//beta-catenin binding;GO:0008134//transcription factor binding	GO:0006357//regulation of transcription from RNA polymerase II promoter;GO:1903508//positive regulation of nucleic acid-templated transcription
ENSMUSG00000021260	483	1246	3.53	11.97	3.53	11.97	1.76168	1.67e-119	2.04e-117	Hhipl1	hedgehog interacting protein-like 1 [Source:MGI Symbol;Acc:MGI:1919265]	-	-	-	-	GO:0005576//extracellular region;GO:0016020//membrane	GO:0003824//catalytic activity;GO:0005044//scavenger receptor activity	GO:0006897//endocytosis;GO:0008150//biological_process
ENSMUSG00000047632	48	122	1.02	3.45	1.02	3.45	1.75803	1.1e-13	7.91e-13	Fgfbp3	fibroblast growth factor binding protein 3 [Source:MGI Symbol;Acc:MGI:1919764]	-	-	-	-	GO:0005576//extracellular region	GO:0008201//heparin binding;GO:0017134//fibroblast growth factor binding;GO:0019838//growth factor binding	GO:0007267//cell-cell signaling;GO:0030534//adult behavior;GO:0031646//positive regulation of neurological system process;GO:0043117//positive regulation of vascular permeability;GO:0045743//positive regulation of fibroblast growth factor receptor signaling pathway;GO:0070374//positive regulation of ERK1 and ERK2 cascade
ENSMUSG00000025473	92	235	1.12	3.76	1.12	3.76	1.74723	4.74e-25	6.17e-24	Adam8	a disintegrin and metallopeptidase domain 8 [Source:MGI Symbol;Acc:MGI:107825]	-	-	-	-	GO:0002102//podosome;GO:0005737//cytoplasm;GO:0005886//plasma membrane;GO:0005887//integral component of plasma membrane;GO:0009986//cell surface;GO:0016020//membrane;GO:0016021//integral component of membrane;GO:0032010//phagolysosome;GO:0032127//dense core granule membrane;GO:0042581//specific granule;GO:0070820//tertiary granule;GO:0071065//alpha9-beta1 integrin-vascular cell adhesion molecule…	GO:0004222//metalloendopeptidase activity;GO:0005178//integrin binding;GO:0005509//calcium ion binding;GO:0005515//protein binding;GO:0008233//peptidase activity;GO:0008237//metallopeptidase activity;GO:0008270//zinc ion binding;GO:0016787//hydrolase activity;GO:0046872//metal ion binding;GO:0050839//cell adhesion molecule binding	GO:0000902//cell morphogenesis;GO:0001525//angiogenesis;GO:0002523//leukocyte migration involved in inflammatory response;GO:0002675//positive regulation of acute inflammatory response;GO:0002693//positive regulation of cellular extravasation;GO:0006508//proteolysis;GO:0006954//inflammatory response;GO:0007160//cell-matrix adhesion;GO:0007229//integrin-mediated signaling pathway;GO:0022407//regul…
ENSMUSG00000047067	6	15	0.17	0.57	0.17	0.57	1.74543	0.0169593	0.0364663	Dusp28	dual specificity phosphatase 28 [Source:MGI Symbol;Acc:MGI:1914696]	-	-	-	-	-	GO:0004721//phosphoprotein phosphatase activity;GO:0004725//protein tyrosine phosphatase activity;GO:0008138//protein tyrosine/serine/threonine phosphatase activity;GO:0016787//hydrolase activity;GO:0016791//phosphatase activity	GO:0006470//protein dephosphorylation;GO:0016311//dephosphorylation;GO:0035335//peptidyl-tyrosine dephosphorylation
ENSMUSG00000039519	15	38	0.26	0.87	0.26	0.87	1.7425	5.33e-05	0.000174611	Cyp7b1	cytochrome P450, family 7, subfamily b, polypeptide 1 [Source:MGI Symbol;Acc:MGI:104978]	Metabolism;Metabolism	Lipid metabolism;Lipid metabolism	ko00140//Steroid hormone biosynthesis;ko00120//Primary bile acid biosynthesis	K07430;K07430	GO:0005783//endoplasmic reticulum;GO:0005789//endoplasmic reticulum membrane;GO:0016020//membrane;GO:0016021//integral component of membrane;GO:0031090//organelle membrane;GO:0043231//intracellular membrane-bounded organelle	GO:0004497//monooxygenase activity;GO:0005506//iron ion binding;GO:0008396//oxysterol 7-alpha-hydroxylase activity;GO:0016491//oxidoreductase activity;GO:0016705//oxidoreductase activity, acting on paired donors, with incorporation or reduction of molecular oxygen;GO:0020037//heme binding;GO:0046872//metal ion binding	GO:0006629//lipid metabolic process;GO:0006694//steroid biosynthetic process;GO:0006699//bile acid biosynthetic process;GO:0007586//digestion;GO:0007613//memory;GO:0007623//circadian rhythm;GO:0008202//steroid metabolic process;GO:0008203//cholesterol metabolic process;GO:0033147//negative regulation of intracellular estrogen receptor signaling pathway;GO:0035754//B cell chemotaxis;GO:0042632//ch…
ENSMUSG00000051506	15	40	0.06	0.2	0.06	0.2	1.73697	1.35e-05	4.76e-05	Wdfy4	WD repeat and FYVE domain containing 4 [Source:MGI Symbol;Acc:MGI:3584510]	-	-	-	-	-	GO:0005515//protein binding	-
ENSMUSG00000074151	213	374	1.26	4.2	1.26	4.2	1.73697	1.1e-22	1.28e-21	Nlrc5	NLR family, CARD domain containing 5 [Source:MGI Symbol;Acc:MGI:3612191]	-	-	-	-	GO:0005634//nucleus;GO:0005737//cytoplasm;GO:0005813//centrosome;GO:0005829//cytosol	GO:0000166//nucleotide binding;GO:0000978//RNA polymerase II core promoter proximal region sequence-specific DNA binding;GO:0005515//protein binding;GO:0005524//ATP binding	GO:0002376//immune system process;GO:0009617//response to bacterium;GO:0032088//negative regulation of NF-kappaB transcription factor activity;GO:0035556//intracellular signal transduction;GO:0043549//regulation of kinase activity;GO:0045087//innate immune response;GO:0045345//positive regulation of MHC class I biosynthetic process;GO:0045944//positive regulation of transcription from RNA polymer…
ENSMUSG00000028539	40	94	0.74	2.46	0.74	2.46	1.73306	6.93e-10	3.76e-09	Artn	artemin [Source:MGI Symbol;Acc:MGI:1333791]	-	-	-	-	GO:0005576//extracellular region;GO:0005615//extracellular space	GO:0005102//receptor binding;GO:0005515//protein binding;GO:0008083//growth factor activity;GO:0030116//glial cell-derived neurotrophic factor receptor binding	GO:0007166//cell surface receptor signaling pathway;GO:0007411//axon guidance;GO:0007422//peripheral nervous system development;GO:0050930//induction of positive chemotaxis;GO:0061146//Peyer's patch morphogenesis;GO:0097021//lymphocyte migration into lymphoid organs
ENSMUSG00000078612	99	250	1.22	4.05	1.22	4.05	1.73104	3.59e-26	4.89e-25	Fyb2	FYN binding protein 2 [Source:MGI Symbol;Acc:MGI:2685466]	-	-	-	-	GO:0001772//immunological synapse;GO:0005886//plasma membrane;GO:0016020//membrane;GO:0045121//membrane raft	GO:0003674//molecular_function;GO:0005515//protein binding	GO:0007229//integrin-mediated signaling pathway;GO:0033627//cell adhesion mediated by integrin;GO:0050852//T cell receptor signaling pathway;GO:0072659//protein localization to plasma membrane
ENSMUSG00000030747	28	71	0.47	1.56	0.47	1.56	1.73081	2.47e-08	1.17e-07	Dgat2	diacylglycerol O-acyltransferase 2 [Source:MGI Symbol;Acc:MGI:1915050]	Metabolism;Metabolism;Organismal Systems	Global and overview maps;Lipid metabolism;Digestive system	ko01100//Metabolic pathways;ko00561//Glycerolipid metabolism;ko04975//Fat digestion and absorption	K11160;K11160;K11160	GO:0005737//cytoplasm;GO:0005739//mitochondrion;GO:0005783//endoplasmic reticulum;GO:0005789//endoplasmic reticulum membrane;GO:0005811//lipid particle;GO:0016020//membrane;GO:0016021//integral component of membrane;GO:0030176//integral component of endoplasmic reticulum membrane;GO:0043231//intracellular membrane-bounded organelle;GO:0048471//perinuclear region of cytoplasm;GO:1990578//perinucle…	GO:0003846//2-acylglycerol O-acyltransferase activity;GO:0004144//diacylglycerol O-acyltransferase activity;GO:0016740//transferase activity;GO:0016746//transferase activity, transferring acyl groups;GO:0016747//transferase activity, transferring acyl groups other than amino-acyl groups;GO:0042803//protein homodimerization activity;GO:0050252//retinol O-fatty-acyltransferase activity	GO:0006071//glycerol metabolic process;GO:0006629//lipid metabolic process;GO:0010867//positive regulation of triglyceride biosynthetic process;GO:0019432//triglyceride biosynthetic process;GO:0019915//lipid storage;GO:0034383//low-density lipoprotein particle clearance;GO:0035336//long-chain fatty-acyl-CoA metabolic process;GO:0035356//cellular triglyceride homeostasis;GO:0042572//retinol metabo…
ENSMUSG00000038146	47	117	0.22	0.73	0.22	0.73	1.73039	6.9e-13	4.65e-12	Notch3	notch 3 [Source:MGI Symbol;Acc:MGI:99460]	Human Diseases;Human Diseases;Human Diseases;Human Diseases;Environmental Information Processing;Organismal Systems;Human Diseases;Organismal Systems;Environmental Information Processing	Cancers;Infectious diseases;Cancers;Cancers;Signal transduction;Endocrine system;Drug resistance;Immune system;Signal transduction	ko05200//Pathways in cancer;ko05165//Human papillomavirus infection;ko05224//Breast cancer;ko05206//MicroRNAs in cancer;ko04371//Apelin signaling pathway;ko04919//Thyroid hormone signaling pathway;ko01522//Endocrine resistance;ko04658//Th1 and Th2 cell differentiation;ko04330//Notch signaling pathway	K20995;K20995;K20995;K20995;K20995;K20995;K20995;K20995;K20995	GO:0005634//nucleus;GO:0005654//nucleoplasm;GO:0005829//cytosol;GO:0005886//plasma membrane;GO:0005887//integral component of plasma membrane;GO:0009986//cell surface;GO:0015629//actin cytoskeleton;GO:0016020//membrane;GO:0016021//integral component of membrane;GO:0043235//receptor complex	GO:0005509//calcium ion binding;GO:0005515//protein binding;GO:0019899//enzyme binding;GO:0038023//signaling receptor activity;GO:0042802//identical protein binding	GO:0000122//negative regulation of transcription from RNA polymerase II promoter;GO:0006355//regulation of transcription, DNA-templated;GO:0007219//Notch signaling pathway;GO:0007275//multicellular organism development;GO:0030154//cell differentiation;GO:0030900//forebrain development;GO:0045596//negative regulation of cell differentiation;GO:0045665//negative regulation of neuron differentiation…
ENSMUSG00000039813	94	251	0.88	2.92	0.88	2.92	1.73039	9.1e-28	1.32e-26	Tbc1d2	TBC1 domain family, member 2 [Source:MGI Symbol;Acc:MGI:2652885]	-	-	-	-	GO:0005634//nucleus;GO:0005737//cytoplasm;GO:0005829//cytosol;GO:0030054//cell junction;GO:0031410//cytoplasmic vesicle	GO:0005096//GTPase activator activity;GO:0017137//Rab GTPase binding;GO:0045296//cadherin binding	GO:0006886//intracellular protein transport;GO:0043547//positive regulation of GTPase activity;GO:0090630//activation of GTPase activity
ENSMUSG00000020884	6	15	0.19	0.63	0.19	0.63	1.72935	0.0169593	0.0364663	Asgr1	asialoglycoprotein receptor 1 [Source:MGI Symbol;Acc:MGI:88081]	Organismal Systems	Endocrine system	ko04918//Thyroid hormone synthesis	K10063	GO:0016020//membrane;GO:0016021//integral component of membrane	GO:0004873//asialoglycoprotein receptor activity;GO:0030246//carbohydrate binding;GO:0042803//protein homodimerization activity;GO:0046872//metal ion binding	GO:0006897//endocytosis;GO:0031668//cellular response to extracellular stimulus
ENSMUSG00000073530	1376	3400	5.46	18.09	5.46	18.09	1.72822	2.2e-298	1.43e-295	Pappa2	pappalysin 2 [Source:MGI Symbol;Acc:MGI:3051647]	-	-	-	-	GO:0005829//cytosol;GO:0016324//apical plasma membrane	GO:0004222//metalloendopeptidase activity;GO:0005515//protein binding;GO:0008237//metallopeptidase activity;GO:0008270//zinc ion binding	GO:0006508//proteolysis;GO:0009651//response to salt stress;GO:0060349//bone morphogenesis
ENSMUSG00000054555	386	959	1.92	6.35	1.92	6.35	1.72565	5e-90	3.85e-88	Adam12	a disintegrin and metallopeptidase domain 12 (meltrin alpha) [Source:MGI Symbol;Acc:MGI:105378]	-	-	-	-	GO:0005615//extracellular space;GO:0005654//nucleoplasm;GO:0005886//plasma membrane;GO:0016020//membrane;GO:0016021//integral component of membrane	GO:0004222//metalloendopeptidase activity;GO:0005515//protein binding;GO:0008233//peptidase activity;GO:0008237//metallopeptidase activity;GO:0016787//hydrolase activity;GO:0017124//SH3 domain binding;GO:0046872//metal ion binding	GO:0006508//proteolysis;GO:0007155//cell adhesion;GO:0045766//positive regulation of angiogenesis
ENSMUSG00000025257	12	30	0.3	0.99	0.3	0.99	1.72247	0.000614054	0.00173042	Ribc1	RIB43A domain with coiled-coils 1 [Source:MGI Symbol;Acc:MGI:1913861]	-	-	-	-	GO:0005575//cellular_component	GO:0003674//molecular_function	GO:0008150//biological_process
ENSMUSG00000057722	21	43	0.14	0.46	0.14	0.46	1.71621	0.000155784	0.000478747	Lepr	leptin receptor [Source:MGI Symbol;Acc:MGI:104993]	Environmental Information Processing;Environmental Information Processing;Environmental Information Processing;Human Diseases;Environmental Information Processing;Organismal Systems	Signaling molecules and interaction;Signaling molecules and interaction;Signal transduction;Endocrine and metabolic diseases;Signal transduction;Endocrine system	ko04080//Neuroactive ligand-receptor interaction;ko04060//Cytokine-cytokine receptor interaction;ko04630//Jak-STAT signaling pathway;ko04932//Non-alcoholic fatty liver disease (NAFLD);ko04152//AMPK signaling pathway;ko04920//Adipocytokine signaling pathway	K05062;K05062;K05062;K05062;K05062;K05062	GO:0005576//extracellular region;GO:0005615//extracellular space;GO:0005886//plasma membrane;GO:0005887//integral component of plasma membrane;GO:0009897//external side of plasma membrane;GO:0016020//membrane;GO:0016021//integral component of membrane;GO:0016323//basolateral plasma membrane;GO:0043235//receptor complex	GO:0004888//transmembrane signaling receptor activity;GO:0004896//cytokine receptor activity;GO:0005515//protein binding;GO:0016500//protein-hormone receptor activity;GO:0017046//peptide hormone binding;GO:0019955//cytokine binding;GO:0038021//leptin receptor activity;GO:0042802//identical protein binding	GO:0001525//angiogenesis;GO:0005977//glycogen metabolic process;GO:0006909//phagocytosis;GO:0007165//signal transduction;GO:0008203//cholesterol metabolic process;GO:0010507//negative regulation of autophagy;GO:0014009//glial cell proliferation;GO:0019221//cytokine-mediated signaling pathway;GO:0019222//regulation of metabolic process;GO:0019953//sexual reproduction;GO:0030217//T cell differentia…
ENSMUSG00000116780	4.18	11.58	0.28	0.92	0.28	0.92	1.71621	0.0213208	0.0449527	Gm3417	predicted gene 3417 [Source:MGI Symbol;Acc:MGI:3781595]	-	-	-	-	GO:0005575//cellular_component;GO:0005737//cytoplasm;GO:0005856//cytoskeleton;GO:0005868//cytoplasmic dynein complex;GO:0005874//microtubule;GO:0016020//membrane;GO:0019898//extrinsic component of membrane;GO:0030286//dynein complex;GO:0036126//sperm flagellum	GO:0003674//molecular_function;GO:0003774//motor activity;GO:0005515//protein binding	GO:0007018//microtubule-based movement;GO:0008150//biological_process
ENSMUSG00000047180	8	31	0.18	0.59	0.18	0.59	1.71272	8.53e-06	3.09e-05	Neurl3	neuralized E3 ubiquitin protein ligase 3 [Source:MGI Symbol;Acc:MGI:2429944]	-	-	-	-	GO:0005769//early endosome	GO:0016740//transferase activity;GO:0046872//metal ion binding;GO:0061630//ubiquitin protein ligase activity	GO:0016567//protein ubiquitination;GO:0070086//ubiquitin-dependent endocytosis
ENSMUSG00000062380	594	1474	12.02	39.22	12.02	39.22	1.70615	9.72e-133	1.46e-130	Tubb3	tubulin, beta 3 class III [Source:MGI Symbol;Acc:MGI:107813]	Cellular Processes;Cellular Processes	Transport and catabolism;Cellular community - eukaryotes	ko04145//Phagosome;ko04540//Gap junction	K07375;K07375	GO:0005737//cytoplasm;GO:0005856//cytoskeleton;GO:0005874//microtubule;GO:0015630//microtubule cytoskeleton;GO:0030027//lamellipodium;GO:0030175//filopodium;GO:0030424//axon;GO:0030425//dendrite;GO:0030426//growth cone;GO:0042995//cell projection;GO:0043025//neuronal cell body;GO:0071944//cell periphery	GO:0000166//nucleotide binding;GO:0003924//GTPase activity;GO:0005200//structural constituent of cytoskeleton;GO:0005515//protein binding;GO:0005525//GTP binding;GO:0042277//peptide binding;GO:1990890//netrin receptor binding	GO:0000226//microtubule cytoskeleton organization;GO:0000278//mitotic cell cycle;GO:0007017//microtubule-based process;GO:0007411//axon guidance;GO:0030182//neuron differentiation;GO:0038007//netrin-activated signaling pathway;GO:1990791//dorsal root ganglion development
ENSMUSG00000037225	106.11	190.5	0.67	2.18	0.67	2.18	1.7021	7.24e-13	4.88e-12	Fgf2	fibroblast growth factor 2 [Source:MGI Symbol;Acc:MGI:95516]	Human Diseases;Environmental Information Processing;Environmental Information Processing;Environmental Information Processing;Cellular Processes;Environmental Information Processing;Human Diseases;Human Diseases;Human Diseases;Human Diseases;Cellular Processes;Human Diseases;Human Diseases	Cancers;Signal transduction;Signal transduction;Signal transduction;Cell motility;Signal transduction;Infectious diseases;Cancers;Cancers;Cancers;Cellular community - eukaryotes;Drug resistance;Cancers	ko05200//Pathways in cancer;ko04151//PI3K-Akt signaling pathway;ko04010//MAPK signaling pathway;ko04014//Ras signaling pathway;ko04810//Regulation of actin cytoskeleton;ko04015//Rap1 signaling pathway;ko05167//Kaposi sarcoma-associated herpesvirus infection;ko05205//Proteoglycans in cancer;ko05226//Gastric cancer;ko05224//Breast cancer;ko04550//Signaling pathways regulating pluripotency of stem c…	K18497;K18497;K18497;K18497;K18497;K18497;K18497;K18497;K18497;K18497;K18497;K18497;K18497	GO:0005576//extracellular region;GO:0005615//extracellular space;GO:0005634//nucleus;GO:0005737//cytoplasm	GO:0005104//fibroblast growth factor receptor binding;GO:0005125//cytokine activity;GO:0005178//integrin binding;GO:0005515//protein binding;GO:0008083//growth factor activity;GO:0008201//heparin binding;GO:0030374//ligand-dependent nuclear receptor transcription coactivator activity;GO:0042056//chemoattractant activity	GO:0000186//activation of MAPKK activity;GO:0001525//angiogenesis;GO:0001658//branching involved in ureteric bud morphogenesis;GO:0001759//organ induction;GO:0001934//positive regulation of protein phosphorylation;GO:0001938//positive regulation of endothelial cell proliferation;GO:0002042//cell migration involved in sprouting angiogenesis;GO:0006661//phosphatidylinositol biosynthetic process;GO:…
ENSMUSG00000104713	37	102	0.53	1.72	0.53	1.72	1.69834	1.18e-12	7.83e-12	Gbp6	guanylate binding protein 6 [Source:MGI Symbol;Acc:MGI:2140937]	-	-	-	-	GO:0016020//membrane;GO:0020005//symbiont-containing vacuole membrane;GO:0031410//cytoplasmic vesicle	GO:0000166//nucleotide binding;GO:0003924//GTPase activity;GO:0005525//GTP binding	GO:0009617//response to bacterium;GO:0035458//cellular response to interferon-beta;GO:0042832//defense response to protozoan;GO:0044406//adhesion of symbiont to host;GO:0050830//defense response to Gram-positive bacterium;GO:0071222//cellular response to lipopolysaccharide;GO:0071346//cellular response to interferon-gamma
ENSMUSG00000058099	15	38	0.17	0.55	0.17	0.55	1.6939	5.33e-05	0.000174611	Nfam1	Nfat activating molecule with ITAM motif 1 [Source:MGI Symbol;Acc:MGI:1921289]	-	-	-	-	GO:0005886//plasma membrane;GO:0009986//cell surface;GO:0016020//membrane;GO:0016021//integral component of membrane;GO:0045121//membrane raft	GO:0004888//transmembrane signaling receptor activity	GO:0001819//positive regulation of cytokine production;GO:0007165//signal transduction;GO:0030183//B cell differentiation;GO:0035556//intracellular signal transduction;GO:0045577//regulation of B cell differentiation;GO:0050853//B cell receptor signaling pathway;GO:0050861//positive regulation of B cell receptor signaling pathway;GO:0051091//positive regulation of sequence-specific DNA binding tr…
ENSMUSG00000074874	17	41.5	0.6	1.94	0.6	1.94	1.69302	4.33e-05	0.000143694	Ctla2b	cytotoxic T lymphocyte-associated protein 2 beta [Source:MGI Symbol;Acc:MGI:88555]	-	-	-	-	-	GO:0004869//cysteine-type endopeptidase inhibitor activity;GO:0005515//protein binding	GO:0010951//negative regulation of endopeptidase activity
ENSMUSG00000029655	1899	1195	9.34	30.13	9.34	30.13	1.68971	1.67e-06	6.58e-06	N4bp2l2	NEDD4 binding protein 2-like 2 [Source:MGI Symbol;Acc:MGI:2687207]	-	-	-	-	GO:0005634//nucleus;GO:0017053//transcriptional repressor complex	GO:0003714//transcription corepressor activity;GO:0005515//protein binding;GO:0019899//enzyme binding	GO:0000122//negative regulation of transcription from RNA polymerase II promoter;GO:0001701//in utero embryonic development;GO:0001824//blastocyst development;GO:1902035//positive regulation of hematopoietic stem cell proliferation;GO:1902037//negative regulation of hematopoietic stem cell differentiation
ENSMUSG00000038400	398	751	5.02	16.01	5.02	16.01	1.67321	1.22e-48	3.62e-47	Pmepa1	prostate transmembrane protein, androgen induced 1 [Source:MGI Symbol;Acc:MGI:1929600]	-	-	-	-	GO:0000139//Golgi membrane;GO:0010008//endosome membrane;GO:0016020//membrane;GO:0016021//integral component of membrane;GO:0031901//early endosome membrane;GO:0043231//intracellular membrane-bounded organelle	GO:0050699//WW domain binding;GO:0070412//R-SMAD binding	GO:0010991//negative regulation of SMAD protein complex assembly;GO:0030512//negative regulation of transforming growth factor beta receptor signaling pathway;GO:0060394//negative regulation of pathway-restricted SMAD protein phosphorylation
ENSMUSG00000038677	71	156	0.43	1.37	0.43	1.37	1.67177	3.28e-14	2.43e-13	Scube3	signal peptide, CUB domain, EGF-like 3 [Source:MGI Symbol;Acc:MGI:3045253]	-	-	-	-	GO:0005576//extracellular region;GO:0005615//extracellular space;GO:0005886//plasma membrane;GO:0009986//cell surface	GO:0005509//calcium ion binding	GO:0045880//positive regulation of smoothened signaling pathway;GO:0051260//protein homooligomerization;GO:0051291//protein heterooligomerization
ENSMUSG00000030428	7	17	0.06	0.19	0.06	0.19	1.66297	0.0146935	0.0321411	Ttyh1	tweety family member 1 [Source:MGI Symbol;Acc:MGI:1889007]	-	-	-	-	GO:0005886//plasma membrane;GO:0016020//membrane;GO:0016021//integral component of membrane;GO:0030424//axon;GO:0030868//smooth endoplasmic reticulum membrane;GO:0031527//filopodium membrane;GO:0032433//filopodium tip;GO:0034707//chloride channel complex;GO:0045202//synapse	GO:0005229//intracellular calcium activated chloride channel activity;GO:0005254//chloride channel activity;GO:0005509//calcium ion binding;GO:0072320//volume-sensitive chloride channel activity	GO:0000278//mitotic cell cycle;GO:0006811//ion transport;GO:0006821//chloride transport;GO:0007155//cell adhesion;GO:0031589//cell-substrate adhesion;GO:0034220//ion transmembrane transport;GO:0046847//filopodium assembly;GO:0098609//cell-cell adhesion;GO:1902476//chloride transmembrane transport
ENSMUSG00000048782	22	33	0.38	1.2	0.38	1.2	1.65896	0.022427	0.0470776	Insc	INSC spindle orientation adaptor protein [Source:MGI Symbol;Acc:MGI:1917942]	-	-	-	-	GO:0005886//plasma membrane;GO:0005938//cell cortex;GO:0032991//macromolecular complex	GO:0005515//protein binding;GO:0019904//protein domain specific binding;GO:0030674//protein binding, bridging	GO:0008356//asymmetric cell division;GO:0031647//regulation of protein stability
ENSMUSG00000025069	7	16	0.2	0.63	0.2	0.63	1.65535	0.0227353	0.0475713	Gsto2	glutathione S-transferase omega 2 [Source:MGI Symbol;Acc:MGI:1915464]	Human Diseases;Human Diseases;Human Diseases;Human Diseases;Metabolism;Human Diseases;Metabolism;Metabolism;Metabolism	Cancers;Cancers;Cardiovascular diseases;Cancers;Xenobiotics biodegradation and metabolism;Drug resistance;Xenobiotics biodegradation and metabolism;Xenobiotics biodegradation and metabolism;Metabolism of other amino acids	ko05200//Pathways in cancer;ko05225//Hepatocellular carcinoma;ko05418//Fluid shear stress and atherosclerosis;ko05204//Chemical carcinogenesis;ko00983//Drug metabolism - other enzymes;ko01524//Platinum drug resistance;ko00982//Drug metabolism - cytochrome P450;ko00980//Metabolism of xenobiotics by cytochrome P450;ko00480//Glutathione metabolism	K00799;K00799;K00799;K00799;K00799;K00799;K00799;K00799;K00799	GO:0005737//cytoplasm	GO:0004364//glutathione transferase activity;GO:0005515//protein binding;GO:0016491//oxidoreductase activity;GO:0016740//transferase activity;GO:0042802//identical protein binding;GO:0045174//glutathione dehydrogenase (ascorbate) activity;GO:0050610//methylarsonate reductase activity	GO:0006805//xenobiotic metabolic process;GO:0019852//L-ascorbic acid metabolic process;GO:0055114//oxidation-reduction process;GO:0071243//cellular response to arsenic-containing substance;GO:0098869//cellular oxidant detoxification
ENSMUSG00000096140	12	29	0.35	1.1	0.35	1.1	1.65208	0.00095196	0.00260499	Ankrd66	ankyrin repeat domain 66 [Source:MGI Symbol;Acc:MGI:1925106]	-	-	-	-	-	GO:0005515//protein binding	-
ENSMUSG00000021728	243	578	3.14	9.83	3.14	9.83	1.64643	3.05e-53	1.05e-51	Emb	embigin [Source:MGI Symbol;Acc:MGI:95321]	-	-	-	-	GO:0005886//plasma membrane;GO:0005887//integral component of plasma membrane;GO:0016020//membrane;GO:0016021//integral component of membrane;GO:0030054//cell junction;GO:0030424//axon;GO:0045202//synapse	GO:0098632//protein binding involved in cell-cell adhesion	GO:0007155//cell adhesion;GO:0007156//homophilic cell adhesion via plasma membrane adhesion molecules;GO:0007411//axon guidance;GO:0035879//plasma membrane lactate transport;GO:0070593//dendrite self-avoidance
ENSMUSG00000024268	250	582	2.72	8.51	2.72	8.51	1.64555	3.07e-52	1.02e-50	Celf4	CUGBP, Elav-like family member 4 [Source:MGI Symbol;Acc:MGI:1932407]	-	-	-	-	GO:0005634//nucleus;GO:0005737//cytoplasm;GO:1990904//ribonucleoprotein complex	GO:0003676//nucleic acid binding;GO:0003723//RNA binding;GO:0003729//mRNA binding;GO:0036002//pre-mRNA binding;GO:0042835//BRE binding	GO:0000380//alternative mRNA splicing, via spliceosome;GO:0000381//regulation of alternative mRNA splicing, via spliceosome;GO:0001701//in utero embryonic development;GO:0006376//mRNA splice site selection;GO:0006397//mRNA processing;GO:0008380//RNA splicing;GO:0048025//negative regulation of mRNA splicing, via spliceosome;GO:0048026//positive regulation of mRNA splicing, via spliceosome;GO:00903…
ENSMUSG00000073555	27	65	0.39	1.22	0.39	1.22	1.64534	1.56e-07	6.8e-07	Gm4951	predicted gene 4951 [Source:MGI Symbol;Acc:MGI:3644953]	-	-	-	-	GO:0005789//endoplasmic reticulum membrane;GO:0016020//membrane	GO:0003924//GTPase activity;GO:0005525//GTP binding	GO:0006952//defense response;GO:0035458//cellular response to interferon-beta
ENSMUSG00000026536	76.52	181.35	1.62	5.05	1.62	5.05	1.64029	5.95e-18	5.52e-17	Ifi211	interferon activated gene 211 [Source:MGI Symbol;Acc:MGI:3041120]	-	-	-	-	GO:0005634//nucleus;GO:0005730//nucleolus;GO:0005829//cytosol;GO:0016607//nuclear speck;GO:0034399//nuclear periphery	GO:0000978//RNA polymerase II core promoter proximal region sequence-specific DNA binding;GO:0001227//transcriptional repressor activity, RNA polymerase II transcription regulatory region sequence-specific binding;GO:0003690//double-stranded DNA binding;GO:0008134//transcription factor binding;GO:0042802//identical protein binding	GO:0000122//negative regulation of transcription from RNA polymerase II promoter;GO:0002218//activation of innate immune response;GO:0009617//response to bacterium;GO:0032731//positive regulation of interleukin-1 beta production;GO:0035458//cellular response to interferon-beta
ENSMUSG00000029864	19	45	0.77	2.4	0.77	2.4	1.6401	3.42e-05	0.000115347	Gstk1	glutathione S-transferase kappa 1 [Source:MGI Symbol;Acc:MGI:1923513]	Human Diseases;Cellular Processes;Metabolism;Metabolism;Metabolism	Cancers;Transport and catabolism;Xenobiotics biodegradation and metabolism;Xenobiotics biodegradation and metabolism;Metabolism of other amino acids	ko05204//Chemical carcinogenesis;ko04146//Peroxisome;ko00982//Drug metabolism - cytochrome P450;ko00980//Metabolism of xenobiotics by cytochrome P450;ko00480//Glutathione metabolism	K13299;K13299;K13299;K13299;K13299	GO:0005739//mitochondrion;GO:0005743//mitochondrial inner membrane;GO:0005759//mitochondrial matrix;GO:0005777//peroxisome	GO:0004364//glutathione transferase activity;GO:0004602//glutathione peroxidase activity;GO:0005515//protein binding;GO:0015035//protein disulfide oxidoreductase activity;GO:0016740//transferase activity	GO:0006749//glutathione metabolic process;GO:0030855//epithelial cell differentiation;GO:0055114//oxidation-reduction process;GO:0098869//cellular oxidant detoxification
ENSMUSG00000029381	29	67	0.18	0.56	0.18	0.56	1.63743	2.95e-07	1.25e-06	Shroom3	shroom family member 3 [Source:MGI Symbol;Acc:MGI:1351655]	-	-	-	-	-	GO:0003779//actin binding;GO:0005515//protein binding;GO:0051015//actin filament binding	GO:0000902//cell morphogenesis;GO:0001843//neural tube closure;GO:0002064//epithelial cell development
ENSMUSG00000030041	14	33	0.27	0.84	0.27	0.84	1.63743	0.000477073	0.00136884	M1ap	meiosis 1 associated protein [Source:MGI Symbol;Acc:MGI:1315200]	-	-	-	-	GO:0005737//cytoplasm;GO:0016021//integral component of membrane	GO:0003674//molecular_function;GO:0042802//identical protein binding	GO:0006396//RNA processing;GO:0007127//meiosis I;GO:0007283//spermatogenesis;GO:0007292//female gamete generation;GO:0030154//cell differentiation;GO:0031497//chromatin assembly;GO:0051308//male meiosis chromosome separation
ENSMUSG00000036964	17.63	41.39	0.18	0.56	0.18	0.56	1.63743	4.33e-05	0.000143694	Trim17	tripartite motif-containing 17 [Source:MGI Symbol;Acc:MGI:1861440]	-	-	-	-	GO:0005575//cellular_component	GO:0004842//ubiquitin-protein transferase activity;GO:0005515//protein binding;GO:0008270//zinc ion binding;GO:0016740//transferase activity;GO:0030674//protein binding, bridging;GO:0046872//metal ion binding	GO:0006914//autophagy;GO:0016567//protein ubiquitination;GO:0032880//regulation of protein localization;GO:0051865//protein autoubiquitination
ENSMUSG00000044177	8	20	0.09	0.28	0.09	0.28	1.63743	0.00817489	0.0187085	Wfikkn2	WAP, follistatin/kazal, immunoglobulin, kunitz and netrin domain containing 2 [Source:MGI Symbol;Acc:MGI:2669209]	-	-	-	-	GO:0005576//extracellular region;GO:0005615//extracellular space	GO:0004857//enzyme inhibitor activity;GO:0004867//serine-type endopeptidase inhibitor activity;GO:0005515//protein binding;GO:0008191//metalloendopeptidase inhibitor activity;GO:0030414//peptidase inhibitor activity;GO:0048019//receptor antagonist activity;GO:0050431//transforming growth factor beta binding	GO:0001501//skeletal system development;GO:0007179//transforming growth factor beta receptor signaling pathway;GO:0010466//negative regulation of peptidase activity;GO:0010951//negative regulation of endopeptidase activity;GO:0030512//negative regulation of transforming growth factor beta receptor signaling pathway;GO:0032091//negative regulation of protein binding;GO:0043392//negative regulation…
ENSMUSG00000046456	4.11	14.68	0.09	0.28	0.09	0.28	1.63743	0.00444281	0.0107245	Tmem150b	transmembrane protein 150B [Source:MGI Symbol;Acc:MGI:2679718]	-	-	-	-	GO:0000421//autophagosome membrane;GO:0005764//lysosome;GO:0005768//endosome;GO:0005886//plasma membrane;GO:0005887//integral component of plasma membrane;GO:0010008//endosome membrane;GO:0016020//membrane;GO:0016021//integral component of membrane;GO:0031410//cytoplasmic vesicle	GO:0003674//molecular_function	GO:0006914//autophagy;GO:0010506//regulation of autophagy
ENSMUSG00000035385	262	619	12.18	37.84	12.18	37.84	1.6354	3.11e-56	1.2e-54	Ccl2	chemokine (C-C motif) ligand 2 [Source:MGI Symbol;Acc:MGI:98259]	Environmental Information Processing;Human Diseases;Human Diseases;Organismal Systems;Human Diseases;Organismal Systems;Human Diseases;Environmental Information Processing;Human Diseases;Human Diseases;Organismal Systems;Human Diseases;Human Diseases	Signaling molecules and interaction;Infectious diseases;Infectious diseases;Immune system;Infectious diseases;Immune system;Cardiovascular diseases;Signal transduction;Infectious diseases;Endocrine and metabolic diseases;Immune system;Immune diseases;Infectious diseases	ko04060//Cytokine-cytokine receptor interaction;ko05163//Human cytomegalovirus infection;ko05168//Herpes simplex infection;ko04062//Chemokine signaling pathway;ko05164//Influenza A;ko04621//NOD-like receptor signaling pathway;ko05418//Fluid shear stress and atherosclerosis;ko04668//TNF signaling pathway;ko05142//Chagas disease (American trypanosomiasis);ko04933//AGE-RAGE signaling pathway in diab…	K14624;K14624;K14624;K14624;K14624;K14624;K14624;K14624;K14624;K14624;K14624;K14624;K14624	GO:0005576//extracellular region;GO:0005615//extracellular space;GO:0005737//cytoplasm;GO:0005791//rough endoplasmic reticulum;GO:0030139//endocytic vesicle;GO:0030425//dendrite;GO:0043025//neuronal cell body;GO:0043204//perikaryon;GO:0043679//axon terminus;GO:0044299//C-fiber;GO:0045202//synapse;GO:0048471//perinuclear region of cytoplasm	GO:0001664//G-protein coupled receptor binding;GO:0005125//cytokine activity;GO:0005515//protein binding;GO:0008009//chemokine activity;GO:0008201//heparin binding;GO:0031727//CCR2 chemokine receptor binding;GO:0048020//CCR chemokine receptor binding	GO:0001525//angiogenesis;GO:0001666//response to hypoxia;GO:0001912//positive regulation of leukocyte mediated cytotoxicity;GO:0001938//positive regulation of endothelial cell proliferation;GO:0002523//leukocyte migration involved in inflammatory response;GO:0002544//chronic inflammatory response;GO:0002548//monocyte chemotaxis;GO:0002687//positive regulation of leukocyte migration;GO:0002693//po…
ENSMUSG00000102053	8.41	19.33	0.2	0.62	0.2	0.62	1.63227	0.00817489	0.0187085	Gm4064	predicted gene 4064 [Source:MGI Symbol;Acc:MGI:3782239]	-	-	-	-	GO:0005634//nucleus;GO:0005681//spliceosomal complex;GO:1990904//ribonucleoprotein complex	GO:0003676//nucleic acid binding;GO:0003723//RNA binding	GO:0048026//positive regulation of mRNA splicing, via spliceosome
ENSMUSG00000029804	129	212	1.73	5.36	1.73	5.36	1.63146	5.44e-12	3.44e-11	Herc3	hect domain and RLD 3 [Source:MGI Symbol;Acc:MGI:1921248]	Genetic Information Processing	Folding, sorting and degradation	ko04120//Ubiquitin mediated proteolysis	K10614	GO:0005829//cytosol	GO:0004842//ubiquitin-protein transferase activity;GO:0016740//transferase activity	GO:0016567//protein ubiquitination
ENSMUSG00000031845	5	16	0.11	0.34	0.11	0.34	1.62803	0.00436394	0.0105576	Bco1	beta-carotene oxygenase 1 [Source:MGI Symbol;Acc:MGI:1926923]	Metabolism;Metabolism	Global and overview maps;Metabolism of cofactors and vitamins	ko01100//Metabolic pathways;ko00830//Retinol metabolism	K00515;K00515	-	GO:0003834//beta-carotene 15,15'-monooxygenase activity;GO:0004497//monooxygenase activity;GO:0004744//retinal isomerase activity;GO:0010436//carotenoid dioxygenase activity;GO:0016491//oxidoreductase activity;GO:0016702//oxidoreductase activity, acting on single donors with incorporation of molecular oxygen, incorporation of two atoms of oxygen;GO:0046872//metal ion binding;GO:0051213//dioxygena…	GO:0001523//retinoid metabolic process;GO:0016121//carotene catabolic process;GO:0042572//retinol metabolic process;GO:0042574//retinal metabolic process;GO:0055114//oxidation-reduction process;GO:1901810//beta-carotene metabolic process
ENSMUSG00000022367	403	945	3.59	11.08	3.59	11.08	1.6259	1.96e-82	1.28e-80	Has2	hyaluronan synthase 2 [Source:MGI Symbol;Acc:MGI:107821]	-	-	-	-	GO:0005737//cytoplasm;GO:0005887//integral component of plasma membrane;GO:0016020//membrane;GO:0016021//integral component of membrane;GO:0044853//plasma membrane raft	GO:0016740//transferase activity;GO:0016757//transferase activity, transferring glycosyl groups;GO:0042802//identical protein binding;GO:0050501//hyaluronan synthase activity	GO:0001570//vasculogenesis;GO:0001822//kidney development;GO:0008284//positive regulation of cell proliferation;GO:0010838//positive regulation of keratinocyte proliferation;GO:0014911//positive regulation of smooth muscle cell migration;GO:0030212//hyaluronan metabolic process;GO:0030213//hyaluronan biosynthetic process;GO:0030335//positive regulation of cell migration;GO:0035810//positive regul…
ENSMUSG00000028420	77	180	1.02	3.13	1.02	3.13	1.61759	9.04e-18	8.3e-17	Tmem38b	transmembrane protein 38B [Source:MGI Symbol;Acc:MGI:1098718]	-	-	-	-	GO:0005783//endoplasmic reticulum;GO:0005789//endoplasmic reticulum membrane;GO:0016020//membrane;GO:0016021//integral component of membrane	GO:0005261//cation channel activity;GO:0005267//potassium channel activity	GO:0001503//ossification;GO:0006811//ion transport;GO:0006813//potassium ion transport;GO:0007029//endoplasmic reticulum organization;GO:0008654//phospholipid biosynthetic process;GO:0010881//regulation of cardiac muscle contraction by regulation of the release of sequestered calcium ion;GO:0014808//release of sequestered calcium ion into cytosol by sarcoplasmic reticulum;GO:0015672//monovalent i…
ENSMUSG00000016496	17	40	0.18	0.55	0.18	0.55	1.61143	6.69e-05	0.000215931	Cd274	CD274 antigen [Source:MGI Symbol;Acc:MGI:1926446]	Environmental Information Processing	Signaling molecules and interaction	ko04514//Cell adhesion molecules (CAMs)	K06745	GO:0005768//endosome;GO:0005886//plasma membrane;GO:0009897//external side of plasma membrane;GO:0009986//cell surface;GO:0016020//membrane;GO:0016021//integral component of membrane;GO:0031901//early endosome membrane;GO:0055038//recycling endosome membrane;GO:0070062//extracellular exosome	GO:0005515//protein binding	GO:0002250//adaptive immune response;GO:0002376//immune system process;GO:0002845//positive regulation of tolerance induction to tumor cell;GO:0006955//immune response;GO:0007165//signal transduction;GO:0007166//cell surface receptor signaling pathway;GO:0030335//positive regulation of cell migration;GO:0031295//T cell costimulation;GO:0032689//negative regulation of interferon-gamma production;G…
ENSMUSG00000024084	10	21	0.18	0.55	0.18	0.55	1.61143	0.0107331	0.0240683	Qpct	glutaminyl-peptide cyclotransferase (glutaminyl cyclase) [Source:MGI Symbol;Acc:MGI:1917786]	-	-	-	-	-	GO:0008270//zinc ion binding;GO:0016603//glutaminyl-peptide cyclotransferase activity	GO:0017186//peptidyl-pyroglutamic acid biosynthetic process, using glutaminyl-peptide cyclotransferase
ENSMUSG00000020434	13	30	0.19	0.58	0.19	0.58	1.61005	0.0012752	0.00341369	4921536K21Rik	RIKEN cDNA 4921536K21 gene [Source:MGI Symbol;Acc:MGI:1914680]	-	-	-	-	GO:0005575//cellular_component	GO:0003674//molecular_function	GO:0008150//biological_process
ENSMUSG00000093954	37.93	75.39	0.41	1.25	0.41	1.25	1.60823	1.58e-06	6.24e-06	Gm16867	predicted gene, 16867 [Source:MGI Symbol;Acc:MGI:4439791]	-	-	-	-	GO:0005739//mitochondrion;GO:0005743//mitochondrial inner membrane;GO:0016020//membrane;GO:0016021//integral component of membrane	GO:0005381//iron ion transmembrane transporter activity	GO:0006811//ion transport;GO:0048250//mitochondrial iron ion transport;GO:0055072//iron ion homeostasis
ENSMUSG00000068196	452	1044	3.34	10.16	3.34	10.16	1.60498	1.5e-88	1.11e-86	Col8a1	collagen, type VIII, alpha 1 [Source:MGI Symbol;Acc:MGI:88463]	-	-	-	-	GO:0005576//extracellular region;GO:0005581//collagen trimer;GO:0005604//basement membrane;GO:0005615//extracellular space;GO:0031012//extracellular matrix	GO:0005201//extracellular matrix structural constituent;GO:0005515//protein binding;GO:0030020//extracellular matrix structural constituent conferring tensile strength	GO:0001525//angiogenesis;GO:0007155//cell adhesion;GO:0010811//positive regulation of cell-substrate adhesion;GO:0030198//extracellular matrix organization;GO:0035987//endodermal cell differentiation;GO:0048593//camera-type eye morphogenesis;GO:0050673//epithelial cell proliferation
ENSMUSG00000031442	129	295	1.08	3.28	1.08	3.28	1.60266	3.98e-27	5.6e-26	Mcf2l	mcf.2 transforming sequence-like [Source:MGI Symbol;Acc:MGI:103263]	-	-	-	-	-	GO:0005085//guanyl-nucleotide exchange factor activity;GO:0005089//Rho guanyl-nucleotide exchange factor activity;GO:0005515//protein binding;GO:0035091//phosphatidylinositol binding	GO:0035023//regulation of Rho protein signal transduction;GO:0035556//intracellular signal transduction
ENSMUSG00000056271	14	32	0.32	0.97	0.32	0.97	1.59991	0.000727566	0.0020292	Lman1l	lectin, mannose-binding 1 like [Source:MGI Symbol;Acc:MGI:2667537]	Genetic Information Processing	Folding, sorting and degradation	ko04141//Protein processing in endoplasmic reticulum	K10081	GO:0000139//Golgi membrane;GO:0005789//endoplasmic reticulum membrane;GO:0005793//endoplasmic reticulum-Golgi intermediate compartment;GO:0016020//membrane;GO:0016021//integral component of membrane;GO:0030134//ER to Golgi transport vesicle;GO:0033116//endoplasmic reticulum-Golgi intermediate compartment membrane	GO:0005537//mannose binding;GO:0030246//carbohydrate binding	GO:0006888//ER to Golgi vesicle-mediated transport;GO:0007029//endoplasmic reticulum organization;GO:0007030//Golgi organization
ENSMUSG00000023473	9	21	0.03	0.09	0.03	0.09	1.58496	0.00525564	0.0125303	Celsr3	cadherin, EGF LAG seven-pass G-type receptor 3 [Source:MGI Symbol;Acc:MGI:1858236]	-	-	-	-	GO:0005886//plasma membrane;GO:0016020//membrane;GO:0016021//integral component of membrane	GO:0004888//transmembrane signaling receptor activity;GO:0004930//G-protein coupled receptor activity;GO:0005509//calcium ion binding	GO:0001764//neuron migration;GO:0001932//regulation of protein phosphorylation;GO:0007155//cell adhesion;GO:0007156//homophilic cell adhesion via plasma membrane adhesion molecules;GO:0007165//signal transduction;GO:0007166//cell surface receptor signaling pathway;GO:0007186//G-protein coupled receptor signaling pathway;GO:0007275//multicellular organism development;GO:0007413//axonal fasciculati…
ENSMUSG00000040537	7	17	0.03	0.09	0.03	0.09	1.58496	0.0146935	0.0321411	Adam22	a disintegrin and metallopeptidase domain 22 [Source:MGI Symbol;Acc:MGI:1340046]	-	-	-	-	GO:0005886//plasma membrane;GO:0016020//membrane;GO:0016021//integral component of membrane;GO:0030424//axon;GO:0042995//cell projection	GO:0004222//metalloendopeptidase activity;GO:0005515//protein binding;GO:0008237//metallopeptidase activity	GO:0006508//proteolysis;GO:0007229//integrin-mediated signaling pathway;GO:0008344//adult locomotory behavior;GO:0014037//Schwann cell differentiation;GO:0022011//myelination in peripheral nervous system;GO:0042063//gliogenesis
ENSMUSG00000044037	15	34	0.11	0.33	0.11	0.33	1.58496	0.000311016	0.000915648	Als2cl	ALS2 C-terminal like [Source:MGI Symbol;Acc:MGI:2447532]	-	-	-	-	-	GO:0042802//identical protein binding	GO:0007032//endosome organization
ENSMUSG00000049134	24	54	0.17	0.51	0.17	0.51	1.58496	8.93e-06	3.22e-05	Nrap	nebulin-related anchoring protein [Source:MGI Symbol;Acc:MGI:1098765]	-	-	-	-	GO:0005916//fascia adherens;GO:0005927//muscle tendon junction;GO:0030016//myofibril;GO:0030018//Z disc	GO:0003779//actin binding;GO:0005515//protein binding;GO:0017166//vinculin binding;GO:0046872//metal ion binding;GO:0051015//actin filament binding;GO:0051371//muscle alpha-actinin binding	GO:0030036//actin cytoskeleton organization;GO:0048747//muscle fiber development;GO:0071691//cardiac muscle thin filament assembly
ENSMUSG00000061462	53	119	0.32	0.96	0.32	0.96	1.58496	1.66e-11	1.02e-10	Obscn	obscurin, cytoskeletal calmodulin and titin-interacting RhoGEF [Source:MGI Symbol;Acc:MGI:2681862]	-	-	-	-	GO:0005576//extracellular region;GO:0005615//extracellular space;GO:0005634//nucleus;GO:0005737//cytoplasm;GO:0005829//cytosol;GO:0005863//striated muscle myosin thick filament;GO:0005886//plasma membrane;GO:0014704//intercalated disc;GO:0016020//membrane;GO:0016604//nuclear body;GO:0030017//sarcomere;GO:0030018//Z disc;GO:0031430//M band;GO:0042383//sarcolemma	GO:0000166//nucleotide binding;GO:0004672//protein kinase activity;GO:0004674//protein serine/threonine kinase activity;GO:0005089//Rho guanyl-nucleotide exchange factor activity;GO:0005515//protein binding;GO:0005516//calmodulin binding;GO:0005524//ATP binding;GO:0005546//phosphatidylinositol-4,5-bisphosphate binding;GO:0005547//phosphatidylinositol-3,4,5-trisphosphate binding;GO:0008289//lipid …	GO:0006468//protein phosphorylation;GO:0007275//multicellular organism development;GO:0016310//phosphorylation;GO:0030154//cell differentiation;GO:0035023//regulation of Rho protein signal transduction;GO:0046777//protein autophosphorylation
ENSMUSG00000079173	35	81	0.08	0.24	0.08	0.24	1.58496	2.04e-08	9.74e-08	Zan	zonadhesin [Source:MGI Symbol;Acc:MGI:106656]	-	-	-	-	GO:0016020//membrane;GO:0016021//integral component of membrane	GO:0005515//protein binding	-
ENSMUSG00000096822	9.02	19.2	0.04	0.12	0.04	0.12	1.58496	0.0126012	0.027915	Olfr344	olfactory receptor 344 [Source:MGI Symbol;Acc:MGI:3030178]	Organismal Systems	Sensory system	ko04740//Olfactory transduction	K04257	GO:0005886//plasma membrane;GO:0016020//membrane;GO:0016021//integral component of membrane	GO:0004930//G-protein coupled receptor activity;GO:0004984//olfactory receptor activity	GO:0007165//signal transduction;GO:0007186//G-protein coupled receptor signaling pathway;GO:0007608//sensory perception of smell;GO:0050896//response to stimulus;GO:0050911//detection of chemical stimulus involved in sensory perception of smell
ENSMUSG00000043822	271	602	6.73	20.07	6.73	20.07	1.57636	9.56e-51	3.02e-49	Adamtsl5	ADAMTS-like 5 [Source:MGI Symbol;Acc:MGI:1913798]	-	-	-	-	GO:0001527//microfibril;GO:0005576//extracellular region;GO:0031012//extracellular matrix	GO:0005515//protein binding;GO:0008201//heparin binding	GO:0008150//biological_process
ENSMUSG00000028776	359	811	6.95	20.72	6.95	20.72	1.57594	2.43e-68	1.24e-66	Tinagl1	tubulointerstitial nephritis antigen-like 1 [Source:MGI Symbol;Acc:MGI:2137617]	-	-	-	-	GO:0005576//extracellular region;GO:0005615//extracellular space;GO:0005737//cytoplasm	GO:0005044//scavenger receptor activity;GO:0005201//extracellular matrix structural constituent;GO:0008234//cysteine-type peptidase activity;GO:0030247//polysaccharide binding;GO:0043236//laminin binding	GO:0006508//proteolysis;GO:0006897//endocytosis;GO:0006955//immune response;GO:0007155//cell adhesion
ENSMUSG00000029217	26	56	0.39	1.16	0.39	1.16	1.57258	1.02e-05	3.67e-05	Tec	tec protein tyrosine kinase [Source:MGI Symbol;Acc:MGI:98662]	Organismal Systems;Organismal Systems	Development;Immune system	ko04380//Osteoclast differentiation;ko04660//T cell receptor signaling pathway	K07364;K07364	GO:0005856//cytoskeleton;GO:0005886//plasma membrane	GO:0000166//nucleotide binding;GO:0004672//protein kinase activity;GO:0004713//protein tyrosine kinase activity;GO:0004715//non-membrane spanning protein tyrosine kinase activity;GO:0005515//protein binding;GO:0005524//ATP binding;GO:0016301//kinase activity;GO:0016740//transferase activity	GO:0006468//protein phosphorylation;GO:0007229//integrin-mediated signaling pathway;GO:0010543//regulation of platelet activation;GO:0016310//phosphorylation;GO:0018108//peptidyl-tyrosine phosphorylation;GO:0035556//intracellular signal transduction;GO:0038083//peptidyl-tyrosine autophosphorylation;GO:0042246//tissue regeneration;GO:0050731//positive regulation of peptidyl-tyrosine phosphorylatio…
ENSMUSG00000044576	117	264	1.14	3.39	1.14	3.39	1.57225	6.43e-24	7.92e-23	Garem2	GRB2 associated regulator of MAPK1 subtype 2 [Source:MGI Symbol;Acc:MGI:2685290]	-	-	-	-	-	GO:0003674//molecular_function	GO:0008150//biological_process
ENSMUSG00000073255	12.93	31.05	0.66	1.96	0.66	1.96	1.57032	0.000543253	0.00154105	Gm14632	predicted gene 14632 [Source:MGI Symbol;Acc:MGI:3805544]	-	-	-	-	GO:0000795//synaptonemal complex;GO:0005634//nucleus	GO:0003674//molecular_function	GO:0007283//spermatogenesis;GO:0007286//spermatid development;GO:0051321//meiotic cell cycle
ENSMUSG00000096457	12.93	31.05	0.66	1.96	0.66	1.96	1.57032	0.000543253	0.00154105	Gm10147	predicted gene 10147 [Source:MGI Symbol;Acc:MGI:3710518]	-	-	-	-	GO:0000795//synaptonemal complex;GO:0005634//nucleus	GO:0003674//molecular_function	GO:0007283//spermatogenesis;GO:0007286//spermatid development;GO:0051321//meiotic cell cycle
ENSMUSG00000047686	476	1074	6.1	18.11	6.1	18.11	1.56991	3.11e-88	2.27e-86	Rtl3	retrotransposon Gag like 3 [Source:MGI Symbol;Acc:MGI:2685221]	-	-	-	-	GO:0005575//cellular_component;GO:0005634//nucleus	GO:0003674//molecular_function;GO:0003676//nucleic acid binding;GO:0008270//zinc ion binding;GO:0046872//metal ion binding	GO:0008150//biological_process
ENSMUSG00000060675	494	955	7.38	21.88	7.38	21.88	1.56792	6.14e-63	2.83e-61	Plaat3	phospholipase A and acyltransferase 3 [Source:MGI Symbol;Acc:MGI:2179715]	Metabolism;Environmental Information Processing;Metabolism;Metabolism;Organismal Systems;Metabolism;Metabolism;Metabolism	Global and overview maps;Signal transduction;Lipid metabolism;Lipid metabolism;Endocrine system;Lipid metabolism;Lipid metabolism;Lipid metabolism	ko01100//Metabolic pathways;ko04014//Ras signaling pathway;ko00564//Glycerophospholipid metabolism;ko00590//Arachidonic acid metabolism;ko04923//Regulation of lipolysis in adipocyte;ko00591//Linoleic acid metabolism;ko00565//Ether lipid metabolism;ko00592//alpha-Linolenic acid metabolism	K16817;K16817;K16817;K16817;K16817;K16817;K16817;K16817	GO:0005737//cytoplasm;GO:0005777//peroxisome;GO:0005778//peroxisomal membrane;GO:0005783//endoplasmic reticulum;GO:0005886//plasma membrane;GO:0016020//membrane;GO:0016021//integral component of membrane;GO:0048471//perinuclear region of cytoplasm	GO:0004623//phospholipase A2 activity;GO:0008970//phosphatidylcholine 1-acylhydrolase activity;GO:0016410//N-acyltransferase activity;GO:0016740//transferase activity;GO:0016787//hydrolase activity;GO:0052739//phosphatidylserine 1-acylhydrolase activity;GO:0052740//1-acyl-2-lysophosphatidylserine acylhydrolase activity	GO:0006629//lipid metabolic process;GO:0006641//triglyceride metabolic process;GO:0006644//phospholipid metabolic process;GO:0007031//peroxisome organization;GO:0008654//phospholipid biosynthetic process;GO:0009617//response to bacterium;GO:0016042//lipid catabolic process;GO:0045786//negative regulation of cell cycle;GO:0046485//ether lipid metabolic process;GO:0070292//N-acylphosphatidylethanol…
ENSMUSG00000032199	3688	3439	63.58	188.3	63.58	188.3	1.56639	1.63e-13	1.16e-12	Polr2m	polymerase (RNA) II (DNA directed) polypeptide M [Source:MGI Symbol;Acc:MGI:107282]	-	-	-	-	GO:0005634//nucleus;GO:0005635//nuclear envelope;GO:0016591//DNA-directed RNA polymerase II, holoenzyme;GO:0043025//neuronal cell body	GO:0003674//molecular_function;GO:0003899//DNA-directed RNA polymerase activity	GO:0032774//RNA biosynthetic process;GO:0051685//maintenance of ER location
ENSMUSG00000021998	25	55	0.25	0.74	0.25	0.74	1.5656	1.18e-05	4.18e-05	Lcp1	lymphocyte cytosolic protein 1 [Source:MGI Symbol;Acc:MGI:104808]	-	-	-	-	GO:0001725//stress fiber;GO:0001726//ruffle;GO:0001891//phagocytic cup;GO:0002102//podosome;GO:0005737//cytoplasm;GO:0005829//cytosol;GO:0005856//cytoskeleton;GO:0005884//actin filament;GO:0005886//plasma membrane;GO:0005925//focal adhesion;GO:0015629//actin cytoskeleton;GO:0016020//membrane;GO:0030054//cell junction;GO:0030175//filopodium;GO:0032432//actin filament bundle;GO:0032587//ruffle memb…	GO:0003779//actin binding;GO:0005178//integrin binding;GO:0005509//calcium ion binding;GO:0005515//protein binding;GO:0042802//identical protein binding;GO:0046872//metal ion binding;GO:0051015//actin filament binding;GO:0051020//GTPase binding	GO:0002286//T cell activation involved in immune response;GO:0009611//response to wounding;GO:0010737//protein kinase A signaling;GO:0016477//cell migration;GO:0022617//extracellular matrix disassembly;GO:0031100//organ regeneration;GO:0033157//regulation of intracellular protein transport;GO:0051017//actin filament bundle assembly;GO:0051639//actin filament network formation;GO:0071803//positive…
ENSMUSG00000054342	213	479	4.14	12.18	4.14	12.18	1.55681	1.35e-41	3.22e-40	Kcnn4	potassium intermediate/small conductance calcium-activated channel, subfamily N, member 4 [Source:MGI Symbol;Acc:MGI:1277957]	Organismal Systems;Organismal Systems;Organismal Systems	Digestive system;Endocrine system;Digestive system	ko04974//Protein digestion and absorption;ko04911//Insulin secretion;ko04970//Salivary secretion	K04945;K04945;K04945	GO:0005886//plasma membrane;GO:0005887//integral component of plasma membrane;GO:0016020//membrane;GO:0016021//integral component of membrane;GO:0016323//basolateral plasma membrane;GO:0016324//apical plasma membrane;GO:0031982//vesicle;GO:0043005//neuron projection;GO:0043025//neuronal cell body;GO:0045121//membrane raft	GO:0005267//potassium channel activity;GO:0005516//calmodulin binding;GO:0015269//calcium-activated potassium channel activity;GO:0016286//small conductance calcium-activated potassium channel activity;GO:0019903//protein phosphatase binding;GO:0022894//Intermediate conductance calcium-activated potassium channel activity	GO:0002376//immune system process;GO:0006811//ion transport;GO:0006813//potassium ion transport;GO:0006816//calcium ion transport;GO:0006820//anion transport;GO:0006884//cell volume homeostasis;GO:0030322//stabilization of membrane potential;GO:0045332//phospholipid translocation;GO:0046541//saliva secretion;GO:0050714//positive regulation of protein secretion;GO:0050862//positive regulation of T…
ENSMUSG00000035769	14	32	0.16	0.47	0.16	0.47	1.55459	0.000727566	0.0020292	Xylb	xylulokinase homolog (H. influenzae) [Source:MGI Symbol;Acc:MGI:2142985]	Metabolism;Metabolism	Global and overview maps;Carbohydrate metabolism	ko01100//Metabolic pathways;ko00040//Pentose and glucuronate interconversions	K00854;K00854	GO:0005829//cytosol	GO:0000166//nucleotide binding;GO:0004856//xylulokinase activity;GO:0005524//ATP binding;GO:0016301//kinase activity;GO:0016740//transferase activity;GO:0016773//phosphotransferase activity, alcohol group as acceptor	GO:0005975//carbohydrate metabolic process;GO:0005997//xylulose metabolic process;GO:0016310//phosphorylation;GO:0042732//D-xylose metabolic process;GO:0046835//carbohydrate phosphorylation
ENSMUSG00000068452	73	162	0.45	1.32	0.45	1.32	1.55254	3.91e-15	3.1e-14	Duox2	dual oxidase 2 [Source:MGI Symbol;Acc:MGI:3036280]	Organismal Systems	Endocrine system	ko04918//Thyroid hormone synthesis	K13411	GO:0005783//endoplasmic reticulum;GO:0005829//cytosol;GO:0005886//plasma membrane;GO:0009986//cell surface;GO:0016020//membrane;GO:0016021//integral component of membrane;GO:0031252//cell leading edge;GO:0043020//NADPH oxidase complex;GO:0045177//apical part of cell	GO:0004601//peroxidase activity;GO:0005509//calcium ion binding;GO:0016174//NAD(P)H oxidase activity;GO:0016175//superoxide-generating NADPH oxidase activity;GO:0016491//oxidoreductase activity;GO:0020037//heme binding	GO:0006952//defense response;GO:0006979//response to oxidative stress;GO:0009566//fertilization;GO:0009615//response to virus;GO:0019221//cytokine-mediated signaling pathway;GO:0030282//bone mineralization;GO:0030878//thyroid gland development;GO:0035264//multicellular organism growth;GO:0042403//thyroid hormone metabolic process;GO:0042445//hormone metabolic process;GO:0042554//superoxide anion …
ENSMUSG00000102030	14	31	0.13	0.38	0.13	0.38	1.54749	0.00110289	0.0029799	Gm29106	predicted gene 29106 [Source:MGI Symbol;Acc:MGI:5579812]	-	-	-	-	GO:0005622//intracellular;GO:0005634//nucleus	GO:0003676//nucleic acid binding;GO:0003677//DNA binding;GO:0046872//metal ion binding	GO:0006355//regulation of transcription, DNA-templated
ENSMUSG00000079852	154	342	4.67	13.65	4.67	13.65	1.54741	5.47e-30	8.65e-29	Klra4	killer cell lectin-like receptor, subfamily A, member 4 [Source:MGI Symbol;Acc:MGI:101904]	-	-	-	-	GO:0005886//plasma membrane;GO:0009897//external side of plasma membrane;GO:0009986//cell surface;GO:0016020//membrane;GO:0016021//integral component of membrane	GO:0005515//protein binding;GO:0030246//carbohydrate binding	GO:0007155//cell adhesion
ENSMUSG00000058900	81	92	1.54	4.5	1.54	4.5	1.54699	0.012514	0.0277332	Rsl1	regulator of sex limited protein 1 [Source:MGI Symbol;Acc:MGI:3044162]	-	-	-	-	GO:0005575//cellular_component;GO:0005622//intracellular	GO:0003676//nucleic acid binding;GO:0035326//enhancer binding;GO:0043565//sequence-specific DNA binding;GO:0046872//metal ion binding	GO:0000122//negative regulation of transcription from RNA polymerase II promoter;GO:0006355//regulation of transcription, DNA-templated;GO:0007530//sex determination;GO:0044030//regulation of DNA methylation;GO:0045892//negative regulation of transcription, DNA-templated
ENSMUSG00000024349	118	250	1.96	5.71	1.96	5.71	1.54264	6.83e-21	7.37e-20	Tmem173	transmembrane protein 173 [Source:MGI Symbol;Acc:MGI:1919762]	Human Diseases;Organismal Systems;Organismal Systems;Organismal Systems	Infectious diseases;Immune system;Immune system;Immune system	ko05163//Human cytomegalovirus infection;ko04621//NOD-like receptor signaling pathway;ko04622//RIG-I-like receptor signaling pathway;ko04623//Cytosolic DNA-sensing pathway	K12654;K12654;K12654;K12654	GO:0000421//autophagosome membrane;GO:0005737//cytoplasm;GO:0005739//mitochondrion;GO:0005741//mitochondrial outer membrane;GO:0005768//endosome;GO:0005776//autophagosome;GO:0005777//peroxisome;GO:0005783//endoplasmic reticulum;GO:0005789//endoplasmic reticulum membrane;GO:0005794//Golgi apparatus;GO:0005886//plasma membrane;GO:0016020//membrane;GO:0016021//integral component of membrane;GO:00301…	GO:0000166//nucleotide binding;GO:0005515//protein binding;GO:0008134//transcription factor binding;GO:0009055//electron carrier activity;GO:0016491//oxidoreductase activity;GO:0016625//oxidoreductase activity, acting on the aldehyde or oxo group of donors, iron-sulfur protein as acceptor;GO:0019901//protein kinase binding;GO:0031625//ubiquitin protein ligase binding;GO:0035438//cyclic-di-GMP bin…	GO:0000045//autophagosome assembly;GO:0002218//activation of innate immune response;GO:0002230//positive regulation of defense response to virus by host;GO:0002376//immune system process;GO:0006914//autophagy;GO:0010468//regulation of gene expression;GO:0016239//positive regulation of macroautophagy;GO:0022900//electron transport chain;GO:0031323//regulation of cellular metabolic process;GO:00320…
ENSMUSG00000090698	32	71	0.34	0.99	0.34	0.99	1.54189	2.32e-07	9.91e-07	Apold1	apolipoprotein L domain containing 1 [Source:MGI Symbol;Acc:MGI:2685921]	-	-	-	-	GO:0005576//extracellular region;GO:0005654//nucleoplasm;GO:0005829//cytosol;GO:0016020//membrane;GO:0016021//integral component of membrane	GO:0008289//lipid binding	GO:0001525//angiogenesis;GO:0001666//response to hypoxia;GO:0006869//lipid transport;GO:0042118//endothelial cell activation;GO:0042157//lipoprotein metabolic process;GO:0045601//regulation of endothelial cell differentiation
ENSMUSG00000028381	929	2050	8.75	25.39	8.75	25.39	1.53691	6.04e-152	1.14e-149	Ugcg	UDP-glucose ceramide glucosyltransferase [Source:MGI Symbol;Acc:MGI:1332243]	Metabolism;Metabolism	Global and overview maps;Lipid metabolism	ko01100//Metabolic pathways;ko00600//Sphingolipid metabolism	K00720;K00720	GO:0000139//Golgi membrane;GO:0005794//Golgi apparatus;GO:0016020//membrane;GO:0016021//integral component of membrane	GO:0008120//ceramide glucosyltransferase activity;GO:0016740//transferase activity;GO:0016757//transferase activity, transferring glycosyl groups	GO:0006497//protein lipidation;GO:0006629//lipid metabolic process;GO:0006665//sphingolipid metabolic process;GO:0006679//glucosylceramide biosynthetic process;GO:0009966//regulation of signal transduction;GO:0030154//cell differentiation;GO:0030216//keratinocyte differentiation;GO:0033210//leptin-mediated signaling pathway;GO:0048666//neuron development;GO:0061436//establishment of skin barrier;…
ENSMUSG00000040734	242	449	3.12	9.02	3.12	9.02	1.53158	2.56e-29	3.96e-28	Ppp1r13l	protein phosphatase 1, regulatory subunit 13 like [Source:MGI Symbol;Acc:MGI:3525053]	-	-	-	-	GO:0005634//nucleus;GO:0005737//cytoplasm;GO:0005829//cytosol;GO:0030054//cell junction;GO:0045171//intercellular bridge	GO:0005515//protein binding;GO:0008134//transcription factor binding;GO:0042802//identical protein binding	GO:0000122//negative regulation of transcription from RNA polymerase II promoter;GO:0003215//cardiac right ventricle morphogenesis;GO:0003229//ventricular cardiac muscle tissue development;GO:0006351//transcription, DNA-templated;GO:0006915//apoptotic process;GO:0009791//post-embryonic development;GO:0031076//embryonic camera-type eye development;GO:0035264//multicellular organism growth;GO:00426…
ENSMUSG00000021175	7	30.99	0.18	0.52	0.18	0.52	1.53051	2.48e-06	9.55e-06	Cdca7l	cell division cycle associated 7 like [Source:MGI Symbol;Acc:MGI:2384982]	-	-	-	-	GO:0001650//fibrillar center;GO:0005634//nucleus;GO:0005730//nucleolus;GO:0005737//cytoplasm;GO:0005829//cytosol	-	GO:0006355//regulation of transcription, DNA-templated;GO:0008284//positive regulation of cell proliferation
ENSMUSG00000022296	12	26	0.18	0.52	0.18	0.52	1.53051	0.00340811	0.00845011	Baalc	brain and acute leukemia, cytoplasmic [Source:MGI Symbol;Acc:MGI:1928704]	-	-	-	-	GO:0005634//nucleus;GO:0005737//cytoplasm;GO:0005829//cytosol;GO:0005886//plasma membrane;GO:0014069//postsynaptic density;GO:0016020//membrane;GO:0030054//cell junction;GO:0043005//neuron projection;GO:0045121//membrane raft;GO:0045202//synapse;GO:0045211//postsynaptic membrane	GO:0003674//molecular_function	GO:0008150//biological_process
ENSMUSG00000037736	53	113	0.81	2.33	0.81	2.33	1.52434	2.76e-10	1.54e-09	Limch1	LIM and calponin homology domains 1 [Source:MGI Symbol;Acc:MGI:1924819]	-	-	-	-	GO:0001725//stress fiber;GO:0005737//cytoplasm;GO:0005856//cytoskeleton;GO:0016460//myosin II complex	GO:0003779//actin binding;GO:0005515//protein binding;GO:0032034//myosin II head/neck binding;GO:0046872//metal ion binding	GO:0001934//positive regulation of protein phosphorylation;GO:0030336//negative regulation of cell migration;GO:0031032//actomyosin structure organization;GO:0051496//positive regulation of stress fiber assembly;GO:0051893//regulation of focal adhesion assembly
ENSMUSG00000027656	695	1520	15.28	43.95	15.28	43.95	1.52422	2.19e-115	2.61e-113	Ccn5	cellular communication network factor 5 [Source:MGI Symbol;Acc:MGI:1328326]	-	-	-	-	GO:0005576//extracellular region;GO:0005615//extracellular space;GO:0005634//nucleus	GO:0005515//protein binding;GO:0005520//insulin-like growth factor binding	-
ENSMUSG00000022489	32	74	0.38	1.09	0.38	1.09	1.52026	4.35e-08	2.01e-07	Pde1b	phosphodiesterase 1B, Ca2+-calmodulin dependent [Source:MGI Symbol;Acc:MGI:97523]	Organismal Systems;Environmental Information Processing;Metabolism;Human Diseases;Organismal Systems;Organismal Systems	Sensory system;Signal transduction;Nucleotide metabolism;Substance dependence;Sensory system;Endocrine system	ko04740//Olfactory transduction;ko04020//Calcium signaling pathway;ko00230//Purine metabolism;ko05032//Morphine addiction;ko04742//Taste transduction;ko04924//Renin secretion	K13755;K13755;K13755;K13755;K13755;K13755	GO:0005737//cytoplasm;GO:0043025//neuronal cell body	GO:0004112//cyclic-nucleotide phosphodiesterase activity;GO:0004114//3',5'-cyclic-nucleotide phosphodiesterase activity;GO:0004115//3',5'-cyclic-AMP phosphodiesterase activity;GO:0004117//calmodulin-dependent cyclic-nucleotide phosphodiesterase activity;GO:0005516//calmodulin binding;GO:0008081//phosphoric diester hydrolase activity;GO:0016787//hydrolase activity;GO:0046872//metal ion binding;GO:…	GO:0001505//regulation of neurotransmitter levels;GO:0001975//response to amphetamine;GO:0007165//signal transduction;GO:0007626//locomotory behavior;GO:0008542//visual learning;GO:0030224//monocyte differentiation;GO:0036006//cellular response to macrophage colony-stimulating factor stimulus;GO:0042053//regulation of dopamine metabolic process;GO:0042428//serotonin metabolic process;GO:0097011//…
ENSMUSG00000026360	57	95	0.71	2.03	0.71	2.03	1.51559	2.66e-06	1.02e-05	Rgs2	regulator of G-protein signaling 2 [Source:MGI Symbol;Acc:MGI:1098271]	Organismal Systems;Environmental Information Processing;Organismal Systems	Sensory system;Signal transduction;Endocrine system	ko04740//Olfactory transduction;ko04022//cGMP - PKG signaling pathway;ko04921//Oxytocin signaling pathway	K18154;K18154;K18154	GO:0005634//nucleus;GO:0005730//nucleolus;GO:0005737//cytoplasm;GO:0005829//cytosol;GO:0005886//plasma membrane;GO:0009898//cytoplasmic side of plasma membrane;GO:0016020//membrane;GO:0043005//neuron projection	GO:0001965//G-protein alpha-subunit binding;GO:0005096//GTPase activator activity;GO:0005515//protein binding;GO:0048487//beta-tubulin binding	GO:0001975//response to amphetamine;GO:0006417//regulation of translation;GO:0007049//cell cycle;GO:0007186//G-protein coupled receptor signaling pathway;GO:0007283//spermatogenesis;GO:0007420//brain development;GO:0008277//regulation of G-protein coupled receptor protein signaling pathway;GO:0009968//negative regulation of signal transduction;GO:0010519//negative regulation of phospholipase acti…
ENSMUSG00000019732	31	72	0.75	2.14	0.75	2.14	1.51265	1.53e-07	6.69e-07	Calr3	calreticulin 3 [Source:MGI Symbol;Acc:MGI:1920566]	-	-	-	-	GO:0005635//nuclear envelope;GO:0005783//endoplasmic reticulum;GO:0005788//endoplasmic reticulum lumen;GO:0005789//endoplasmic reticulum membrane	GO:0005509//calcium ion binding;GO:0005515//protein binding;GO:0044183//protein binding involved in protein folding;GO:0051082//unfolded protein binding	GO:0006457//protein folding;GO:0007283//spermatogenesis;GO:0030154//cell differentiation;GO:0030968//endoplasmic reticulum unfolded protein response
ENSMUSG00000041235	136	177	0.75	2.14	0.75	2.14	1.51265	3.18e-06	1.21e-05	Chd7	chromodomain helicase DNA binding protein 7 [Source:MGI Symbol;Acc:MGI:2444748]	-	-	-	-	GO:0005634//nucleus;GO:0005654//nucleoplasm;GO:0005730//nucleolus	GO:0000166//nucleotide binding;GO:0000978//RNA polymerase II core promoter proximal region sequence-specific DNA binding;GO:0003677//DNA binding;GO:0003678//DNA helicase activity;GO:0004386//helicase activity;GO:0005515//protein binding;GO:0005524//ATP binding;GO:0016787//hydrolase activity;GO:0016817//hydrolase activity, acting on acid anhydrides;GO:1990841//promoter-specific chromatin binding	GO:0001501//skeletal system development;GO:0001568//blood vessel development;GO:0001701//in utero embryonic development;GO:0001974//blood vessel remodeling;GO:0003007//heart morphogenesis;GO:0003222//ventricular trabecula myocardium morphogenesis;GO:0003226//right ventricular compact myocardium morphogenesis;GO:0006325//chromatin organization;GO:0006338//chromatin remodeling;GO:0006364//rRNA proc…
ENSMUSG00000087141	119	257	0.63	1.79	0.63	1.79	1.50654	5.9e-22	6.64e-21	Plcxd2	phosphatidylinositol-specific phospholipase C, X domain containing 2 [Source:MGI Symbol;Acc:MGI:3647874]	-	-	-	-	GO:0005575//cellular_component;GO:0005634//nucleus	GO:0003674//molecular_function;GO:0008081//phosphoric diester hydrolase activity;GO:0016787//hydrolase activity	GO:0006629//lipid metabolic process;GO:0007165//signal transduction;GO:0008150//biological_process;GO:0016042//lipid catabolic process
[truncated: 765 more rows]
