# Supplementary material for: SPTBN1 Prevents Primary Osteoporosis by Modulating Osteoblasts Proliferation and Differentiation and Blood Vessels Formation in Bone
Source: Front Cell Dev Biol. 2021 Mar 19;9:653724. doi: 10.3389/fcell.2021.653724 (PMC8017174; doi:10.3389/fcell.2021.653724)
Supplement: Supplementary file 7 [file Table_2.XLSX]

## Sheet: MCtrl-vs-MsiSPT.bar_Gradient-GO
id	num	qvalue	per	ratio	class	ID	Descrption	Pvalue	Qvalue	Up	Down
GO:0022610 biological adhesion	170	3.10396e-16	14.346	0.117	Biological Process	GO:0022610	biological adhesion	4.21047e-20	3.10396e-16	111	59
GO:0007155 cell adhesion	168	4.11205e-16	14.177	0.117	Biological Process	GO:0007155	cell adhesion	1.11559e-19	4.11205e-16	109	59
GO:0006928 movement of cell or subcellular component	202	1.35936e-15	17.046	0.107	Biological Process	GO:0006928	movement of cell or subcellular component	5.53185e-19	1.35936e-15	143	59
GO:0044707 single-multicellular organism process	478	3.94088e-14	40.338	0.079	Biological Process	GO:0044707	single-multicellular organism process	2.1383e-17	3.94088e-14	321	157
GO:0016477 cell migration	156	5.4201e-14	13.165	0.114	Biological Process	GO:0016477	cell migration	3.67614e-17	5.4201e-14	116	40
GO:0048731 system development	382	6.22413e-14	32.236	0.083	Biological Process	GO:0048731	system development	5.06576e-17	6.22413e-14	259	123
GO:0044421 extracellular region part	197	1.66325e-13	16.653	0.101	Cellular Component	GO:0044421	extracellular region part	2.16287e-16	1.66325e-13	132	65
GO:0048870 cell motility	164	2.55447e-13	13.84	0.109	Biological Process	GO:0048870	cell motility	2.77208e-16	2.55447e-13	121	43
GO:0051674 localization of cell	164	2.55447e-13	13.84	0.109	Biological Process	GO:0051674	localization of cell	2.77208e-16	2.55447e-13	121	43
GO:0006935 chemotaxis	84	1.32271e-12	7.089	0.146	Biological Process	GO:0006935	chemotaxis	1.62151e-15	1.32271e-12	62	22
GO:0040011 locomotion	180	1.32271e-12	15.19	0.103	Biological Process	GO:0040011	locomotion	1.79423e-15	1.32271e-12	135	45
GO:0005576 extracellular region	239	7.42816e-13	20.203	0.093	Cellular Component	GO:0005576	extracellular region	1.9319e-15	7.42816e-13	150	89
GO:0042330 taxis	84	1.47672e-12	7.089	0.145	Biological Process	GO:0042330	taxis	2.20346e-15	1.47672e-12	62	22
GO:0031012 extracellular matrix	55	9.2713e-13	4.649	0.186	Cellular Component	GO:0031012	extracellular matrix	3.61689e-15	9.2713e-13	28	27
GO:0051239 regulation of multicellular organismal process	266	4.00695e-12	22.447	0.09	Biological Process	GO:0051239	regulation of multicellular organismal process	6.52244e-15	4.00695e-12	180	86
GO:0007275 multicellular organism development	406	8.6777e-12	34.262	0.079	Biological Process	GO:0007275	multicellular organism development	1.53025e-14	8.6777e-12	274	132
GO:0048513 animal organ development	294	1.32413e-11	24.81	0.086	Biological Process	GO:0048513	animal organ development	2.59536e-14	1.32413e-11	198	96
GO:0009888 tissue development	188	1.32413e-11	15.865	0.099	Biological Process	GO:0009888	tissue development	2.69425e-14	1.32413e-11	130	58
GO:0048856 anatomical structure development	433	2.35542e-11	36.54	0.078	Biological Process	GO:0048856	anatomical structure development	5.11215e-14	2.35542e-11	292	141
GO:0030334 regulation of cell migration	104	9.65303e-11	8.776	0.121	Biological Process	GO:0030334	regulation of cell migration	2.22601e-13	9.65303e-11	76	28
GO:0005615 extracellular space	173	4.96425e-11	14.624	0.098	Cellular Component	GO:0005615	extracellular space	2.58218e-13	4.96425e-11	118	55
GO:0044767 single-organism developmental process	464	1.88424e-10	39.156	0.075	Biological Process	GO:0044767	single-organism developmental process	4.60071e-13	1.88424e-10	316	148
GO:0051270 regulation of cellular component movement	114	2.06608e-10	9.62	0.115	Biological Process	GO:0051270	regulation of cellular component movement	5.32496e-13	2.06608e-10	81	33
GO:0009653 anatomical structure morphogenesis	246	2.76429e-10	20.759	0.088	Biological Process	GO:0009653	anatomical structure morphogenesis	7.49944e-13	2.76429e-10	166	80
GO:0098609 cell-cell adhesion	111	2.79713e-10	9.367	0.115	Biological Process	GO:0098609	cell-cell adhesion	7.96796e-13	2.79713e-10	76	35
GO:0032502 developmental process	466	3.49455e-10	39.325	0.075	Biological Process	GO:0032502	developmental process	1.04287e-12	3.49455e-10	318	148
GO:2000145 regulation of cell motility	106	4.8318e-10	8.945	0.116	Biological Process	GO:2000145	regulation of cell motility	1.50748e-12	4.8318e-10	77	29
GO:0051272 positive regulation of cellular component movement	75	1.01946e-09	6.329	0.135	Biological Process	GO:0051272	positive regulation of cellular component movement	3.31891e-12	1.01946e-09	54	21
GO:0044420 extracellular matrix component	31	7.02462e-10	2.62	0.238	Cellular Component	GO:0044420	extracellular matrix component	5.37005e-12	7.02462e-10	15	16
GO:0005578 proteinaceous extracellular matrix	32	7.02462e-10	2.705	0.232	Cellular Component	GO:0005578	proteinaceous extracellular matrix	5.48085e-12	7.02462e-10	16	16
GO:2000026 regulation of multicellular organismal development	189	1.71257e-09	15.949	0.093	Biological Process	GO:2000026	regulation of multicellular organismal development	5.87833e-12	1.71257e-09	131	58
GO:0007166 cell surface receptor signaling pathway	221	1.71257e-09	18.65	0.089	Biological Process	GO:0007166	cell surface receptor signaling pathway	6.03998e-12	1.71257e-09	153	68
GO:0050793 regulation of developmental process	229	3.42687e-09	19.325	0.087	Biological Process	GO:0050793	regulation of developmental process	1.25509e-11	3.42687e-09	158	71
GO:0032879 regulation of localization	238	4.33904e-09	20.084	0.086	Biological Process	GO:0032879	regulation of localization	1.64803e-11	4.33904e-09	171	67
GO:2000147 positive regulation of cell motility	72	4.39348e-09	6.076	0.133	Biological Process	GO:2000147	positive regulation of cell motility	1.72831e-11	4.39348e-09	53	19
GO:0040017 positive regulation of locomotion	74	4.77362e-09	6.245	0.131	Biological Process	GO:0040017	positive regulation of locomotion	1.9426e-11	4.77362e-09	55	19
GO:0030154 cell differentiation	325	5.47659e-09	27.426	0.08	Biological Process	GO:0030154	cell differentiation	2.30296e-11	5.47659e-09	228	97
GO:0040012 regulation of locomotion	109	5.5979e-09	9.198	0.11	Biological Process	GO:0040012	regulation of locomotion	2.42991e-11	5.5979e-09	80	29
GO:0030335 positive regulation of cell migration	69	9.89865e-09	5.823	0.133	Biological Process	GO:0030335	positive regulation of cell migration	4.43103e-11	9.89865e-09	51	18
GO:0023051 regulation of signaling	265	1.04646e-08	22.363	0.083	Biological Process	GO:0023051	regulation of signaling	4.82632e-11	1.04646e-08	187	78
GO:0009966 regulation of signal transduction	235	1.27654e-08	19.831	0.085	Biological Process	GO:0009966	regulation of signal transduction	6.0606e-11	1.27654e-08	165	70
GO:0030198 extracellular matrix organization	45	1.76197e-08	3.797	0.167	Biological Process	GO:0030198	extracellular matrix organization	8.60432e-11	1.76197e-08	26	19
GO:0043062 extracellular structure organization	45	2.20438e-08	3.797	0.165	Biological Process	GO:0043062	extracellular structure organization	1.10638e-10	2.20438e-08	26	19
GO:0048583 regulation of response to stimulus	305	2.64078e-08	25.738	0.079	Biological Process	GO:0048583	regulation of response to stimulus	1.36123e-10	2.64078e-08	217	88
GO:0010646 regulation of cell communication	264	3.49378e-08	22.278	0.082	Biological Process	GO:0010646	regulation of cell communication	1.84831e-10	3.49378e-08	188	76
GO:0005201 extracellular matrix structural constituent	29	2.66535e-07	2.391	0.228	Molecular Function	GO:0005201	extracellular matrix structural constituent	1.85094e-10	2.66535e-07	17	12
GO:0009605 response to external stimulus	217	5.48064e-08	18.312	0.086	Biological Process	GO:0009605	response to external stimulus	2.97376e-10	5.48064e-08	153	64
GO:0051240 positive regulation of multicellular organismal process	163	5.77222e-08	13.755	0.092	Biological Process	GO:0051240	positive regulation of multicellular organismal process	3.21027e-10	5.77222e-08	114	49
GO:0030593 neutrophil chemotaxis	24	1.00664e-07	2.025	0.25	Biological Process	GO:0030593	neutrophil chemotaxis	5.73507e-10	1.00664e-07	22	2
GO:0001944 vasculature development	82	1.07036e-07	6.92	0.116	Biological Process	GO:0001944	vasculature development	6.2433e-10	1.07036e-07	56	26
GO:0045595 regulation of cell differentiation	167	1.22271e-07	14.093	0.091	Biological Process	GO:0045595	regulation of cell differentiation	7.29781e-10	1.22271e-07	113	54
GO:0006936 muscle contraction	45	1.31535e-07	3.797	0.156	Biological Process	GO:0006936	muscle contraction	8.37617e-10	1.31535e-07	29	16
GO:0048514 blood vessel morphogenesis	72	1.31535e-07	6.076	0.122	Biological Process	GO:0048514	blood vessel morphogenesis	8.38074e-10	1.31535e-07	53	19
GO:0070887 cellular response to chemical stimulus	235	1.31535e-07	19.831	0.083	Biological Process	GO:0070887	cellular response to chemical stimulus	8.38595e-10	1.31535e-07	169	66
GO:0048869 cellular developmental process	336	2.07106e-07	28.354	0.076	Biological Process	GO:0048869	cellular developmental process	1.34849e-09	2.07106e-07	235	101
GO:0001568 blood vessel development	79	2.52874e-07	6.667	0.116	Biological Process	GO:0001568	blood vessel development	1.68079e-09	2.52874e-07	55	24
GO:0003012 muscle system process	54	3.75586e-07	4.557	0.136	Biological Process	GO:0003012	muscle system process	2.54738e-09	3.75586e-07	36	18
GO:1990266 neutrophil migration	25	3.84339e-07	2.11	0.225	Biological Process	GO:1990266	neutrophil migration	2.65888e-09	3.84339e-07	23	2
GO:0005604 basement membrane	24	2.96278e-07	2.029	0.231	Cellular Component	GO:0005604	basement membrane	2.69694e-09	2.96278e-07	11	13
GO:0060326 cell chemotaxis	44	4.16773e-07	3.713	0.152	Biological Process	GO:0060326	cell chemotaxis	2.9398e-09	4.16773e-07	36	8
GO:0050900 leukocyte migration	47	4.29922e-07	3.966	0.146	Biological Process	GO:0050900	leukocyte migration	3.09086e-09	4.29922e-07	37	10
GO:0001525 angiogenesis	63	4.39708e-07	5.316	0.126	Biological Process	GO:0001525	angiogenesis	3.22087e-09	4.39708e-07	45	18
GO:0048468 cell development	202	4.48012e-07	17.046	0.085	Biological Process	GO:0048468	cell development	3.34247e-09	4.48012e-07	141	61
GO:0045597 positive regulation of cell differentiation	106	6.06527e-07	8.945	0.102	Biological Process	GO:0045597	positive regulation of cell differentiation	4.60737e-09	6.06527e-07	75	31
GO:0044459 plasma membrane part	232	5.70143e-07	19.611	0.081	Cellular Component	GO:0044459	plasma membrane part	5.93126e-09	5.70143e-07	152	80
GO:0071621 granulocyte chemotaxis	25	1.08401e-06	2.11	0.214	Biological Process	GO:0071621	granulocyte chemotaxis	8.38155e-09	1.08401e-06	23	2
GO:0051094 positive regulation of developmental process	136	1.13687e-06	11.477	0.093	Biological Process	GO:0051094	positive regulation of developmental process	8.94445e-09	1.13687e-06	96	40
GO:0007610 behavior	92	1.58356e-06	7.764	0.105	Biological Process	GO:0007610	behavior	1.26736e-08	1.58356e-06	69	23
GO:0030595 leukocyte chemotaxis	34	2.10229e-06	2.869	0.167	Biological Process	GO:0030595	leukocyte chemotaxis	1.71104e-08	2.10229e-06	29	5
GO:0000904 cell morphogenesis involved in differentiation	89	2.22845e-06	7.511	0.105	Biological Process	GO:0000904	cell morphogenesis involved in differentiation	1.84394e-08	2.22845e-06	61	28
GO:0005515 protein binding	680	1.34944e-05	56.059	0.068	Molecular Function	GO:0005515	protein binding	1.87422e-08	1.34944e-05	444	236
GO:0016337 single organismal cell-cell adhesion	77	2.74287e-06	6.498	0.11	Biological Process	GO:0016337	single organismal cell-cell adhesion	2.30681e-08	2.74287e-06	61	16
GO:0051179 localization	421	3.38112e-06	35.527	0.071	Biological Process	GO:0051179	localization	2.92663e-08	3.38112e-06	297	124
GO:0048667 cell morphogenesis involved in neuron differentiation	67	3.38112e-06	5.654	0.116	Biological Process	GO:0048667	cell morphogenesis involved in neuron differentiation	2.93531e-08	3.38112e-06	46	21
GO:0050839 cell adhesion molecule binding	37	1.4333e-05	3.05	0.159	Molecular Function	GO:0050839	cell adhesion molecule binding	2.98604e-08	1.4333e-05	28	9
GO:0048646 anatomical structure formation involved in morphogenesis	116	3.66902e-06	9.789	0.095	Biological Process	GO:0048646	anatomical structure formation involved in morphogenesis	3.26025e-08	3.66902e-06	78	38
GO:0022603 regulation of anatomical structure morphogenesis	107	3.66902e-06	9.03	0.098	Biological Process	GO:0022603	regulation of anatomical structure morphogenesis	3.2848e-08	3.66902e-06	74	33
GO:0007409 axonogenesis	55	3.73398e-06	4.641	0.126	Biological Process	GO:0007409	axonogenesis	3.39361e-08	3.73398e-06	38	17
GO:0072358 cardiovascular system development	106	3.76206e-06	8.945	0.098	Biological Process	GO:0072358	cardiovascular system development	3.52119e-08	3.76206e-06	73	33
GO:0072359 circulatory system development	106	3.76206e-06	8.945	0.098	Biological Process	GO:0072359	circulatory system development	3.52119e-08	3.76206e-06	73	33
GO:0050801 ion homeostasis	86	3.92947e-06	7.257	0.105	Biological Process	GO:0050801	ion homeostasis	3.73118e-08	3.92947e-06	56	30
GO:0034109 homotypic cell-cell adhesion	63	4.44992e-06	5.316	0.118	Biological Process	GO:0034109	homotypic cell-cell adhesion	4.28574e-08	4.44992e-06	52	11
GO:0065008 regulation of biological quality	281	4.53874e-06	23.713	0.077	Biological Process	GO:0065008	regulation of biological quality	4.43284e-08	4.53874e-06	197	84
GO:0097530 granulocyte migration	26	4.85557e-06	2.194	0.191	Biological Process	GO:0097530	granulocyte migration	4.80815e-08	4.85557e-06	24	2
GO:0071310 cellular response to organic substance	192	6.20039e-06	16.203	0.083	Biological Process	GO:0071310	cellular response to organic substance	6.22394e-08	6.20039e-06	143	49
GO:0048518 positive regulation of biological process	437	8.17054e-06	36.878	0.07	Biological Process	GO:0048518	positive regulation of biological process	8.31241e-08	8.17054e-06	305	132
GO:0097529 myeloid leukocyte migration	31	1.02152e-05	2.616	0.164	Biological Process	GO:0097529	myeloid leukocyte migration	1.05311e-07	1.02152e-05	28	3
GO:1902531 regulation of intracellular signal transduction	147	1.03596e-05	12.405	0.087	Biological Process	GO:1902531	regulation of intracellular signal transduction	1.08205e-07	1.03596e-05	106	41
GO:0048666 neuron development	108	1.14015e-05	9.114	0.095	Biological Process	GO:0048666	neuron development	1.20635e-07	1.14015e-05	77	31
GO:0009611 response to wounding	81	1.1411e-05	6.835	0.104	Biological Process	GO:0009611	response to wounding	1.22283e-07	1.1411e-05	62	19
GO:0055080 cation homeostasis	78	1.17423e-05	6.582	0.105	Biological Process	GO:0055080	cation homeostasis	1.27426e-07	1.17423e-05	51	27
GO:0023057 negative regulation of signaling	118	1.23707e-05	9.958	0.092	Biological Process	GO:0023057	negative regulation of signaling	1.37543e-07	1.23707e-05	85	33
GO:0048519 negative regulation of biological process	367	1.23707e-05	30.97	0.072	Biological Process	GO:0048519	negative regulation of biological process	1.37601e-07	1.23707e-05	259	108
GO:0098602 single organism cell adhesion	80	1.3464e-05	6.751	0.104	Biological Process	GO:0098602	single organism cell adhesion	1.51588e-07	1.3464e-05	62	18
GO:0010648 negative regulation of cell communication	119	1.487e-05	10.042	0.092	Biological Process	GO:0010648	negative regulation of cell communication	1.69435e-07	1.487e-05	86	33
GO:0043167 ion binding	435	5.40856e-05	35.862	0.072	Molecular Function	GO:0043167	ion binding	1.82204e-07	5.40856e-05	284	151
GO:0005488 binding	934	5.40856e-05	76.999	0.064	Molecular Function	GO:0005488	binding	1.87797e-07	5.40856e-05	607	327
GO:0002376 immune system process	202	1.67046e-05	17.046	0.08	Biological Process	GO:0002376	immune system process	1.92606e-07	1.67046e-05	157	45
GO:0022008 neurogenesis	145	1.6958e-05	12.236	0.087	Biological Process	GO:0022008	neurogenesis	1.97828e-07	1.6958e-05	103	42
GO:0030155 regulation of cell adhesion	73	1.91103e-05	6.16	0.106	Biological Process	GO:0030155	regulation of cell adhesion	2.25528e-07	1.91103e-05	54	19
GO:0042127 regulation of cell proliferation	141	2.17254e-05	11.899	0.087	Biological Process	GO:0042127	regulation of cell proliferation	2.59337e-07	2.17254e-05	106	35
GO:0061564 axon development	56	2.22975e-05	4.726	0.117	Biological Process	GO:0061564	axon development	2.69191e-07	2.22975e-05	39	17
GO:0098771 inorganic ion homeostasis	78	2.24024e-05	6.582	0.103	Biological Process	GO:0098771	inorganic ion homeostasis	2.73496e-07	2.24024e-05	51	27
GO:0045765 regulation of angiogenesis	40	2.30665e-05	3.376	0.137	Biological Process	GO:0045765	regulation of angiogenesis	2.84733e-07	2.30665e-05	29	11
GO:0007411 axon guidance	34	2.44347e-05	2.869	0.148	Biological Process	GO:0007411	axon guidance	3.05758e-07	2.44347e-05	23	11
GO:0070486 leukocyte aggregation	56	2.44347e-05	4.726	0.117	Biological Process	GO:0070486	leukocyte aggregation	3.08815e-07	2.44347e-05	46	10
GO:0044057 regulation of system process	60	2.44347e-05	5.063	0.113	Biological Process	GO:0044057	regulation of system process	3.11565e-07	2.44347e-05	39	21
GO:0050920 regulation of chemotaxis	32	2.59403e-05	2.7	0.153	Biological Process	GO:0050920	regulation of chemotaxis	3.34282e-07	2.59403e-05	25	7
GO:0035556 intracellular signal transduction	193	2.62382e-05	16.287	0.081	Biological Process	GO:0035556	intracellular signal transduction	3.4168e-07	2.62382e-05	140	53
GO:0006811 ion transport	139	2.69605e-05	11.73	0.087	Biological Process	GO:0006811	ion transport	3.54743e-07	2.69605e-05	100	39
GO:0097485 neuron projection guidance	34	2.83361e-05	2.869	0.147	Biological Process	GO:0097485	neuron projection guidance	3.76688e-07	2.83361e-05	23	11
GO:0006937 regulation of muscle contraction	26	3.12047e-05	2.194	0.172	Biological Process	GO:0006937	regulation of muscle contraction	4.19054e-07	3.12047e-05	16	10
GO:0009887 organ morphogenesis	96	3.17966e-05	8.101	0.096	Biological Process	GO:0009887	organ morphogenesis	4.33004e-07	3.17966e-05	60	36
GO:0048812 neuron projection morphogenesis	67	3.17966e-05	5.654	0.108	Biological Process	GO:0048812	neuron projection morphogenesis	4.35629e-07	3.17966e-05	47	20
GO:0043269 regulation of ion transport	73	3.18057e-05	6.16	0.104	Biological Process	GO:0043269	regulation of ion transport	4.40069e-07	3.18057e-05	49	24
GO:0006941 striated muscle contraction	27	3.54922e-05	2.278	0.167	Biological Process	GO:0006941	striated muscle contraction	4.9589e-07	3.54922e-05	18	9
GO:0048522 positive regulation of cellular process	387	3.72314e-05	32.658	0.071	Biological Process	GO:0048522	positive regulation of cellular process	5.2524e-07	3.72314e-05	270	117
GO:0031175 neuron projection development	94	4.3926e-05	7.932	0.095	Biological Process	GO:0031175	neuron projection development	6.25642e-07	4.3926e-05	66	28
GO:0048523 negative regulation of cellular process	343	4.73992e-05	28.945	0.072	Biological Process	GO:0048523	negative regulation of cellular process	6.81541e-07	4.73992e-05	242	101
GO:0007399 nervous system development	183	5.23568e-05	15.443	0.08	Biological Process	GO:0007399	nervous system development	7.59926e-07	5.23568e-05	120	63
GO:0009968 negative regulation of signal transduction	104	5.65893e-05	8.776	0.092	Biological Process	GO:0009968	negative regulation of signal transduction	8.29035e-07	5.65893e-05	74	30
GO:1901342 regulation of vasculature development	41	5.80426e-05	3.46	0.129	Biological Process	GO:1901342	regulation of vasculature development	8.63912e-07	5.80426e-05	29	12
GO:0051049 regulation of transport	157	5.80426e-05	13.249	0.083	Biological Process	GO:0051049	regulation of transport	8.66073e-07	5.80426e-05	111	46
GO:0007267 cell-cell signaling	98	5.96683e-05	8.27	0.094	Biological Process	GO:0007267	cell-cell signaling	8.98423e-07	5.96683e-05	66	32
GO:0032989 cellular component morphogenesis	128	6.12924e-05	10.802	0.087	Biological Process	GO:0032989	cellular component morphogenesis	9.31192e-07	6.12924e-05	86	42
GO:0055065 metal ion homeostasis	70	6.41497e-05	5.907	0.104	Biological Process	GO:0055065	metal ion homeostasis	9.83304e-07	6.41497e-05	49	21
GO:0050795 regulation of behavior	39	7.01031e-05	3.291	0.131	Biological Process	GO:0050795	regulation of behavior	1.08407e-06	7.01031e-05	31	8
GO:0061061 muscle structure development	66	7.68217e-05	5.57	0.105	Biological Process	GO:0061061	muscle structure development	1.19838e-06	7.68217e-05	45	21
GO:0005509 calcium ion binding	73	0.000303365	6.018	0.104	Molecular Function	GO:0005509	calcium ion binding	1.26402e-06	0.000303365	39	34
GO:0019932 second-messenger-mediated signaling	40	8.58418e-05	3.376	0.129	Biological Process	GO:0019932	second-messenger-mediated signaling	1.35074e-06	8.58418e-05	31	9
GO:0048584 positive regulation of response to stimulus	183	8.96879e-05	15.443	0.08	Biological Process	GO:0048584	positive regulation of response to stimulus	1.42575e-06	8.96879e-05	135	48
GO:0048585 negative regulation of response to stimulus	132	8.96879e-05	11.139	0.086	Biological Process	GO:0048585	negative regulation of response to stimulus	1.43559e-06	8.96879e-05	95	37
GO:0051271 negative regulation of cellular component movement	39	9.40367e-05	3.291	0.13	Biological Process	GO:0051271	negative regulation of cellular component movement	1.51796e-06	9.40367e-05	26	13
GO:0042995 cell projection	182	0.000137168	15.385	0.079	Cellular Component	GO:0042995	cell projection	1.60535e-06	0.000137168	117	65
GO:0048878 chemical homeostasis	107	0.000109194	9.03	0.09	Biological Process	GO:0048878	chemical homeostasis	1.77743e-06	0.000109194	72	35
GO:0090257 regulation of muscle system process	33	0.000109331	2.785	0.14	Biological Process	GO:0090257	regulation of muscle system process	1.7945e-06	0.000109331	20	13
GO:0007159 leukocyte cell-cell adhesion	57	0.000124762	4.81	0.109	Biological Process	GO:0007159	leukocyte cell-cell adhesion	2.06471e-06	0.000124762	47	10
GO:0009967 positive regulation of signal transduction	129	0.000127098	10.886	0.085	Biological Process	GO:0009967	positive regulation of signal transduction	2.12059e-06	0.000127098	92	37
GO:1902533 positive regulation of intracellular signal transduction	92	0.000139408	7.764	0.093	Biological Process	GO:1902533	positive regulation of intracellular signal transduction	2.3449e-06	0.000139408	67	25
GO:0048699 generation of neurons	132	0.000143555	11.139	0.085	Biological Process	GO:0048699	generation of neurons	2.46449e-06	0.000143555	94	38
GO:0030182 neuron differentiation	121	0.000143555	10.211	0.087	Biological Process	GO:0030182	neuron differentiation	2.46903e-06	0.000143555	87	34
GO:0034097 response to cytokine	86	0.000143555	7.257	0.095	Biological Process	GO:0034097	response to cytokine	2.47307e-06	0.000143555	70	16
GO:0032103 positive regulation of response to external stimulus	42	0.000143812	3.544	0.123	Biological Process	GO:0032103	positive regulation of response to external stimulus	2.49701e-06	0.000143812	36	6
GO:0003015 heart process	31	0.000146113	2.616	0.142	Biological Process	GO:0003015	heart process	2.55677e-06	0.000146113	23	8
GO:0005125 cytokine activity	32	0.000496679	2.638	0.143	Molecular Function	GO:0005125	cytokine activity	2.74163e-06	0.000496679	27	5
GO:0005539 glycosaminoglycan binding	30	0.000496679	2.473	0.148	Molecular Function	GO:0005539	glycosaminoglycan binding	2.75933e-06	0.000496679	24	6
GO:0051241 negative regulation of multicellular organismal process	107	0.000165665	9.03	0.089	Biological Process	GO:0051241	negative regulation of multicellular organismal process	2.92138e-06	0.000165665	73	34
GO:0060047 heart contraction	30	0.000170773	2.532	0.144	Biological Process	GO:0060047	heart contraction	3.03891e-06	0.000170773	22	8
GO:0090287 regulation of cellular response to growth factor stimulus	35	0.000170773	2.954	0.133	Biological Process	GO:0090287	regulation of cellular response to growth factor stimulus	3.05778e-06	0.000170773	26	9
GO:0032101 regulation of response to external stimulus	79	0.000178254	6.667	0.097	Biological Process	GO:0032101	regulation of response to external stimulus	3.2286e-06	0.000178254	62	17
GO:0034110 regulation of homotypic cell-cell adhesion	40	0.000178254	3.376	0.124	Biological Process	GO:0034110	regulation of homotypic cell-cell adhesion	3.2401e-06	0.000178254	32	8
GO:0071345 cellular response to cytokine stimulus	77	0.000183989	6.498	0.097	Biological Process	GO:0071345	cellular response to cytokine stimulus	3.3693e-06	0.000183989	63	14
GO:0043005 neuron projection	117	0.000260564	9.89	0.086	Cellular Component	GO:0043005	neuron projection	3.38835e-06	0.000260564	82	35
GO:0007423 sensory organ development	60	0.000187265	5.063	0.105	Biological Process	GO:0007423	sensory organ development	3.45469e-06	0.000187265	40	20
GO:0030003 cellular cation homeostasis	67	0.000188112	5.654	0.102	Biological Process	GO:0030003	cellular cation homeostasis	3.49584e-06	0.000188112	46	21
GO:0090288 negative regulation of cellular response to growth factor stimulus	23	0.000206657	1.941	0.165	Biological Process	GO:0090288	negative regulation of cellular response to growth factor stimulus	3.86851e-06	0.000206657	18	5
GO:1903036 positive regulation of response to wounding	27	0.000214198	2.278	0.15	Biological Process	GO:1903036	positive regulation of response to wounding	4.03873e-06	0.000214198	23	4
GO:0007167 enzyme linked receptor protein signaling pathway	81	0.000222124	6.835	0.095	Biological Process	GO:0007167	enzyme linked receptor protein signaling pathway	4.2183e-06	0.000222124	57	24
GO:0032403 protein complex binding	87	0.000682897	7.172	0.096	Molecular Function	GO:0032403	protein complex binding	4.26811e-06	0.000682897	56	31
GO:0071593 lymphocyte aggregation	52	0.000247446	4.388	0.11	Biological Process	GO:0071593	lymphocyte aggregation	4.73276e-06	0.000247446	42	10
GO:0006812 cation transport	99	0.000266757	8.354	0.09	Biological Process	GO:0006812	cation transport	5.13829e-06	0.000266757	72	27
GO:0098797 plasma membrane protein complex	55	0.000397195	4.649	0.106	Cellular Component	GO:0098797	plasma membrane protein complex	5.68159e-06	0.000397195	32	23
GO:0010647 positive regulation of cell communication	143	0.000294132	12.068	0.082	Biological Process	GO:0010647	positive regulation of cell communication	5.70549e-06	0.000294132	104	39
GO:0034765 regulation of ion transmembrane transport	52	0.000327388	4.388	0.109	Biological Process	GO:0034765	regulation of ion transmembrane transport	6.395e-06	0.000327388	35	17
GO:0008283 cell proliferation	157	0.000328152	13.249	0.08	Biological Process	GO:0008283	cell proliferation	6.45443e-06	0.000328152	120	37
GO:0006873 cellular ion homeostasis	67	0.000338154	5.654	0.1	Biological Process	GO:0006873	cellular ion homeostasis	6.72421e-06	0.000338154	46	21
GO:0001667 ameboidal-type cell migration	45	0.000338154	3.797	0.115	Biological Process	GO:0001667	ameboidal-type cell migration	6.74553e-06	0.000338154	29	16
GO:0008201 heparin binding	24	0.000954553	1.979	0.16	Molecular Function	GO:0008201	heparin binding	6.76748e-06	0.000954553	19	5
GO:0090130 tissue migration	36	0.000338154	3.038	0.126	Biological Process	GO:0090130	tissue migration	6.78877e-06	0.000338154	23	13
GO:0030054 cell junction	97	0.000453224	8.199	0.089	Cellular Component	GO:0030054	cell junction	7.07242e-06	0.000453224	58	39
GO:0042060 wound healing	45	0.000356587	3.797	0.115	Biological Process	GO:0042060	wound healing	7.2072e-06	0.000356587	38	7
GO:0019955 cytokine binding	22	0.000954553	1.814	0.168	Molecular Function	GO:0019955	cytokine binding	7.29173e-06	0.000954553	20	2
GO:0050918 positive chemotaxis	15	0.000374975	1.266	0.214	Biological Process	GO:0050918	positive chemotaxis	7.62971e-06	0.000374975	9	6
GO:0001503 ossification	42	0.000387583	3.544	0.117	Biological Process	GO:0001503	ossification	7.93883e-06	0.000387583	24	18
GO:0042110 T cell activation	51	0.000429648	4.304	0.108	Biological Process	GO:0042110	T cell activation	8.91699e-06	0.000429648	41	10
GO:0070489 T cell aggregation	51	0.000429648	4.304	0.108	Biological Process	GO:0070489	T cell aggregation	8.91699e-06	0.000429648	41	10
GO:0002687 positive regulation of leukocyte migration	22	0.000434583	1.857	0.162	Biological Process	GO:0002687	positive regulation of leukocyte migration	9.07838e-06	0.000434583	17	5
GO:0035458 cellular response to interferon-beta	12	0.000437404	1.013	0.255	Biological Process	GO:0035458	cellular response to interferon-beta	9.24658e-06	0.000437404	12	0
GO:0034762 regulation of transmembrane transport	53	0.000437404	4.473	0.107	Biological Process	GO:0034762	regulation of transmembrane transport	9.25597e-06	0.000437404	36	17
GO:0023056 positive regulation of signaling	140	0.000439303	11.814	0.082	Biological Process	GO:0023056	positive regulation of signaling	9.35575e-06	0.000439303	102	38
GO:0034112 positive regulation of homotypic cell-cell adhesion	27	0.000475722	2.278	0.143	Biological Process	GO:0034112	positive regulation of homotypic cell-cell adhesion	1.01959e-05	0.000475722	23	4
GO:0000902 cell morphogenesis	116	0.000483693	9.789	0.085	Biological Process	GO:0000902	cell morphogenesis	1.04323e-05	0.000483693	80	36
GO:0031589 cell-substrate adhesion	39	0.00052004	3.291	0.119	Biological Process	GO:0031589	cell-substrate adhesion	1.12868e-05	0.00052004	25	14
GO:0045766 positive regulation of angiogenesis	25	0.000532272	2.11	0.148	Biological Process	GO:0045766	positive regulation of angiogenesis	1.16245e-05	0.000532272	20	5
GO:0003013 circulatory system process	49	0.00055277	4.135	0.109	Biological Process	GO:0003013	circulatory system process	1.21471e-05	0.00055277	35	14
GO:0022407 regulation of cell-cell adhesion	46	0.00056784	3.882	0.111	Biological Process	GO:0022407	regulation of cell-cell adhesion	1.25625e-05	0.00056784	36	10
GO:0030030 cell projection organization	123	0.00056784	10.38	0.083	Biological Process	GO:0030030	cell projection organization	1.26324e-05	0.00056784	81	42
GO:0055001 muscle cell development	26	0.000597706	2.194	0.144	Biological Process	GO:0055001	muscle cell development	1.33778e-05	0.000597706	16	10
GO:0097458 neuron part	142	0.000800944	12.003	0.08	Cellular Component	GO:0097458	neuron part	1.354e-05	0.000800944	95	47
GO:0051093 negative regulation of developmental process	92	0.00062498	7.764	0.089	Biological Process	GO:0051093	negative regulation of developmental process	1.41316e-05	0.00062498	65	27
GO:0008015 blood circulation	48	0.00062498	4.051	0.109	Biological Process	GO:0008015	blood circulation	1.41728e-05	0.00062498	34	14
GO:0060284 regulation of cell development	97	0.00062498	8.186	0.088	Biological Process	GO:0060284	regulation of cell development	1.42426e-05	0.00062498	66	31
GO:0031214 biomineral tissue development	23	0.000691528	1.941	0.152	Biological Process	GO:0031214	biomineral tissue development	1.5853e-05	0.000691528	13	10
GO:0005887 integral component of plasma membrane	118	0.000896973	9.975	0.083	Cellular Component	GO:0005887	integral component of plasma membrane	1.63298e-05	0.000896973	69	49
GO:0010033 response to organic substance	237	0.00071701	20	0.073	Biological Process	GO:0010033	response to organic substance	1.65344e-05	0.00071701	168	69
GO:0051174 regulation of phosphorus metabolic process	141	0.0008311	11.899	0.08	Biological Process	GO:0051174	regulation of phosphorus metabolic process	1.93722e-05	0.0008311	106	35
GO:0008016 regulation of heart contraction	25	0.0008311	2.11	0.144	Biological Process	GO:0008016	regulation of heart contraction	1.93908e-05	0.0008311	19	6
GO:0040013 negative regulation of locomotion	38	0.00084542	3.207	0.118	Biological Process	GO:0040013	negative regulation of locomotion	1.98396e-05	0.00084542	26	12
GO:0010720 positive regulation of cell development	65	0.000883936	5.485	0.097	Biological Process	GO:0010720	positive regulation of cell development	2.08634e-05	0.000883936	46	19
GO:0050767 regulation of neurogenesis	81	0.000951192	6.835	0.091	Biological Process	GO:0050767	regulation of neurogenesis	2.26538e-05	0.000951192	53	28
GO:0002523 leukocyte migration involved in inflammatory response	7	0.000951192	0.591	0.412	Biological Process	GO:0002523	leukocyte migration involved in inflammatory response	2.28379e-05	0.000951192	6	1
GO:0051956 negative regulation of amino acid transport	7	0.000951192	0.591	0.412	Biological Process	GO:0051956	negative regulation of amino acid transport	2.28379e-05	0.000951192	5	2
GO:0030425 dendrite	68	0.00119595	5.748	0.094	Cellular Component	GO:0030425	dendrite	2.3328e-05	0.00119595	48	20
GO:0051960 regulation of nervous system development	88	0.000969442	7.426	0.089	Biological Process	GO:0051960	regulation of nervous system development	2.34076e-05	0.000969442	57	31
GO:0034220 ion transmembrane transport	92	0.000977532	7.764	0.088	Biological Process	GO:0034220	ion transmembrane transport	2.37355e-05	0.000977532	67	25
GO:0022409 positive regulation of cell-cell adhesion	30	0.00100972	2.532	0.129	Biological Process	GO:0022409	positive regulation of cell-cell adhesion	2.4654e-05	0.00100972	26	4
GO:0019220 regulation of phosphate metabolic process	140	0.00104448	11.814	0.08	Biological Process	GO:0019220	regulation of phosphate metabolic process	2.56444e-05	0.00104448	106	34
GO:0008285 negative regulation of cell proliferation	63	0.00105852	5.316	0.097	Biological Process	GO:0008285	negative regulation of cell proliferation	2.61327e-05	0.00105852	48	15
GO:0030336 negative regulation of cell migration	32	0.00107465	2.7	0.125	Biological Process	GO:0030336	negative regulation of cell migration	2.66767e-05	0.00107465	23	9
GO:0031226 intrinsic component of plasma membrane	121	0.00130445	10.228	0.081	Cellular Component	GO:0031226	intrinsic component of plasma membrane	2.71406e-05	0.00130445	71	50
GO:0043169 cation binding	294	0.00336108	24.237	0.072	Molecular Function	GO:0043169	cation binding	2.8009e-05	0.00336108	178	116
GO:0055002 striated muscle cell development	24	0.0011265	2.025	0.144	Biological Process	GO:0055002	striated muscle cell development	2.81167e-05	0.0011265	15	9
GO:0060537 muscle tissue development	45	0.00113804	3.797	0.108	Biological Process	GO:0060537	muscle tissue development	2.8559e-05	0.00113804	29	16
GO:1903522 regulation of blood circulation	30	0.00115162	2.532	0.128	Biological Process	GO:1903522	regulation of blood circulation	2.90799e-05	0.00115162	22	8
GO:0044708 single-organism behavior	53	0.00115162	4.473	0.102	Biological Process	GO:0044708	single-organism behavior	2.92122e-05	0.00115162	40	13
GO:0010976 positive regulation of neuron projection development	39	0.00115834	3.291	0.114	Biological Process	GO:0010976	positive regulation of neuron projection development	2.95399e-05	0.00115834	26	13
GO:0070838 divalent metal ion transport	50	0.00119458	4.219	0.104	Biological Process	GO:0070838	divalent metal ion transport	3.0626e-05	0.00119458	39	11
GO:2000146 negative regulation of cell motility	33	0.00123465	2.785	0.122	Biological Process	GO:2000146	negative regulation of cell motility	3.18208e-05	0.00123465	23	10
GO:0010562 positive regulation of phosphorus metabolic process	97	0.00127184	8.186	0.086	Biological Process	GO:0010562	positive regulation of phosphorus metabolic process	3.32797e-05	0.00127184	75	22
GO:0045937 positive regulation of phosphate metabolic process	97	0.00127184	8.186	0.086	Biological Process	GO:0045937	positive regulation of phosphate metabolic process	3.32797e-05	0.00127184	75	22
GO:0055082 cellular chemical homeostasis	77	0.00127184	6.498	0.091	Biological Process	GO:0055082	cellular chemical homeostasis	3.32971e-05	0.00127184	53	24
GO:0006875 cellular metal ion homeostasis	59	0.00128571	4.979	0.098	Biological Process	GO:0006875	cellular metal ion homeostasis	3.38344e-05	0.00128571	44	15
GO:1903037 regulation of leukocyte cell-cell adhesion	37	0.00130795	3.122	0.116	Biological Process	GO:1903037	regulation of leukocyte cell-cell adhesion	3.45971e-05	0.00130795	29	8
GO:0050863 regulation of T cell activation	35	0.00131103	2.954	0.119	Biological Process	GO:0050863	regulation of T cell activation	3.48566e-05	0.00131103	27	8
GO:0050769 positive regulation of neurogenesis	55	0.0013232	4.641	0.1	Biological Process	GO:0050769	positive regulation of neurogenesis	3.55028e-05	0.0013232	37	18
GO:0010770 positive regulation of cell morphogenesis involved in differentiation	29	0.0013232	2.447	0.129	Biological Process	GO:0010770	positive regulation of cell morphogenesis involved in differentiation	3.5539e-05	0.0013232	20	9
GO:0042391 regulation of membrane potential	46	0.00136094	3.882	0.106	Biological Process	GO:0042391	regulation of membrane potential	3.67374e-05	0.00136094	31	15
GO:0050921 positive regulation of chemotaxis	21	0.00136612	1.772	0.152	Biological Process	GO:0050921	positive regulation of chemotaxis	3.70623e-05	0.00136612	19	2
GO:0030424 axon	61	0.0016843	5.156	0.096	Cellular Component	GO:0030424	axon	3.72342e-05	0.0016843	41	20
GO:0072507 divalent inorganic cation homeostasis	54	0.00138006	4.557	0.101	Biological Process	GO:0072507	divalent inorganic cation homeostasis	3.76277e-05	0.00138006	41	13
GO:0051962 positive regulation of nervous system development	60	0.0013972	5.063	0.097	Biological Process	GO:0051962	positive regulation of nervous system development	3.83513e-05	0.0013972	40	20
GO:0042592 homeostatic process	141	0.0013972	11.899	0.079	Biological Process	GO:0042592	homeostatic process	3.86813e-05	0.0013972	98	43
GO:0002062 chondrocyte differentiation	19	0.0013972	1.603	0.161	Biological Process	GO:0002062	chondrocyte differentiation	3.87753e-05	0.0013972	10	9
GO:0005518 collagen binding	14	0.00425494	1.154	0.203	Molecular Function	GO:0005518	collagen binding	3.88291e-05	0.00425494	5	9
GO:0098655 cation transmembrane transport	70	0.0013972	5.907	0.093	Biological Process	GO:0098655	cation transmembrane transport	3.88533e-05	0.0013972	51	19
GO:0072511 divalent inorganic cation transport	50	0.00143468	4.219	0.103	Biological Process	GO:0072511	divalent inorganic cation transport	4.00901e-05	0.00143468	39	11
GO:0070098 chemokine-mediated signaling pathway	15	0.0014617	1.266	0.188	Biological Process	GO:0070098	chemokine-mediated signaling pathway	4.10433e-05	0.0014617	13	2
GO:1901681 sulfur compound binding	31	0.00425494	2.556	0.127	Molecular Function	GO:1901681	sulfur compound binding	4.17396e-05	0.00425494	22	9
GO:0045177 apical part of cell	45	0.0018182	3.804	0.106	Cellular Component	GO:0045177	apical part of cell	4.25586e-05	0.0018182	34	11
GO:0014706 striated muscle tissue development	43	0.00155189	3.629	0.108	Biological Process	GO:0014706	striated muscle tissue development	4.37864e-05	0.00155189	27	16
GO:0046872 metal ion binding	286	0.00425494	23.578	0.072	Molecular Function	GO:0046872	metal ion binding	4.43223e-05	0.00425494	173	113
GO:0045664 regulation of neuron differentiation	68	0.00158542	5.738	0.093	Biological Process	GO:0045664	regulation of neuron differentiation	4.49474e-05	0.00158542	44	24
GO:0042325 regulation of phosphorylation	124	0.00158781	10.464	0.081	Biological Process	GO:0042325	regulation of phosphorylation	4.52308e-05	0.00158781	97	27
GO:0098589 membrane region	109	0.00185223	9.214	0.082	Cellular Component	GO:0098589	membrane region	4.57638e-05	0.00185223	77	32
GO:0045785 positive regulation of cell adhesion	42	0.00168197	3.544	0.109	Biological Process	GO:0045785	positive regulation of cell adhesion	4.81411e-05	0.00168197	33	9
GO:0051216 cartilage development	27	0.00168828	2.278	0.131	Biological Process	GO:0051216	cartilage development	4.86164e-05	0.00168828	14	13
GO:0098742 cell-cell adhesion via plasma-membrane adhesion molecules	32	0.00168828	2.7	0.121	Biological Process	GO:0098742	cell-cell adhesion via plasma-membrane adhesion molecules	4.90191e-05	0.00168828	13	19
GO:0050729 positive regulation of inflammatory response	19	0.00168828	1.603	0.158	Biological Process	GO:0050729	positive regulation of inflammatory response	4.91971e-05	0.00168828	16	3
GO:0030282 bone mineralization	18	0.00168828	1.519	0.164	Biological Process	GO:0030282	bone mineralization	4.93572e-05	0.00168828	10	8
GO:0010631 epithelial cell migration	33	0.00168828	2.785	0.12	Biological Process	GO:0010631	epithelial cell migration	4.94667e-05	0.00168828	20	13
GO:0035633 maintenance of blood-brain barrier	4	0.00171788	0.338	0.8	Biological Process	GO:0035633	maintenance of blood-brain barrier	5.05669e-05	0.00171788	3	1
GO:1903792 negative regulation of anion transport	11	0.00177079	0.928	0.234	Biological Process	GO:1903792	negative regulation of anion transport	5.23647e-05	0.00177079	9	2
GO:0001501 skeletal system development	51	0.00184233	4.304	0.101	Biological Process	GO:0001501	skeletal system development	5.473e-05	0.00184233	30	21
GO:0055074 calcium ion homeostasis	51	0.00192999	4.304	0.101	Biological Process	GO:0055074	calcium ion homeostasis	5.7596e-05	0.00192999	38	13
GO:1903039 positive regulation of leukocyte cell-cell adhesion	26	0.00197369	2.194	0.132	Biological Process	GO:1903039	positive regulation of leukocyte cell-cell adhesion	5.91678e-05	0.00197369	22	4
GO:0048675 axon extension	20	0.0019898	1.688	0.152	Biological Process	GO:0048675	axon extension	5.99208e-05	0.0019898	12	8
GO:1904018 positive regulation of vasculature development	25	0.00199164	2.11	0.134	Biological Process	GO:1904018	positive regulation of vasculature development	6.02463e-05	0.00199164	20	5
GO:0051924 regulation of calcium ion transport	32	0.00200746	2.7	0.12	Biological Process	GO:0051924	regulation of calcium ion transport	6.10529e-05	0.00200746	24	8
GO:0090132 epithelium migration	33	0.00200746	2.785	0.118	Biological Process	GO:0090132	epithelium migration	6.12694e-05	0.00200746	20	13
GO:0007229 integrin-mediated signaling pathway	17	0.00202482	1.435	0.167	Biological Process	GO:0007229	integrin-mediated signaling pathway	6.24654e-05	0.00202482	11	6
GO:0035581 sequestering of extracellular ligand from receptor	5	0.00202482	0.422	0.556	Biological Process	GO:0035581	sequestering of extracellular ligand from receptor	6.26232e-05	0.00202482	4	1
GO:0035860 glial cell-derived neurotrophic factor receptor signaling pathway	5	0.00202482	0.422	0.556	Biological Process	GO:0035860	glial cell-derived neurotrophic factor receptor signaling pathway	6.26232e-05	0.00202482	3	2
GO:0048640 negative regulation of developmental growth	18	0.00202831	1.519	0.161	Biological Process	GO:0048640	negative regulation of developmental growth	6.30065e-05	0.00202831	10	8
GO:0030001 metal ion transport	76	0.00207196	6.414	0.09	Biological Process	GO:0030001	metal ion transport	6.46433e-05	0.00207196	54	22
GO:0010769 regulation of cell morphogenesis involved in differentiation	43	0.00209907	3.629	0.106	Biological Process	GO:0010769	regulation of cell morphogenesis involved in differentiation	6.57737e-05	0.00209907	28	15
GO:0009719 response to endogenous stimulus	136	0.0021249	11.477	0.079	Biological Process	GO:0009719	response to endogenous stimulus	6.68715e-05	0.0021249	93	43
GO:0048729 tissue morphogenesis	63	0.00212595	5.316	0.094	Biological Process	GO:0048729	tissue morphogenesis	6.71929e-05	0.00212595	51	12
GO:0043010 camera-type eye development	36	0.00214181	3.038	0.114	Biological Process	GO:0043010	camera-type eye development	6.82243e-05	0.00214181	23	13
GO:0032891 negative regulation of organic acid transport	8	0.00214181	0.675	0.308	Biological Process	GO:0032891	negative regulation of organic acid transport	6.85659e-05	0.00214181	6	2
GO:0045332 phospholipid translocation	8	0.00214181	0.675	0.308	Biological Process	GO:0045332	phospholipid translocation	6.85659e-05	0.00214181	6	2
GO:0060048 cardiac muscle contraction	19	0.00216201	1.603	0.154	Biological Process	GO:0060048	cardiac muscle contraction	6.95059e-05	0.00216201	14	5
GO:0032501 multicellular organismal process	520	0.00223834	43.882	0.065	Biological Process	GO:0032501	multicellular organismal process	7.22632e-05	0.00223834	349	171
GO:0006468 protein phosphorylation	145	0.00226347	12.236	0.078	Biological Process	GO:0006468	protein phosphorylation	7.33816e-05	0.00226347	109	36
GO:0043410 positive regulation of MAPK cascade	51	0.00227599	4.304	0.1	Biological Process	GO:0043410	positive regulation of MAPK cascade	7.40964e-05	0.00227599	37	14
GO:0043542 endothelial cell migration	26	0.00233789	2.194	0.13	Biological Process	GO:0043542	endothelial cell migration	7.64284e-05	0.00233789	15	11
GO:0042327 positive regulation of phosphorylation	89	0.00238239	7.511	0.086	Biological Process	GO:0042327	positive regulation of phosphorylation	7.82064e-05	0.00238239	70	19
GO:0001932 regulation of protein phosphorylation	115	0.00242875	9.705	0.081	Biological Process	GO:0001932	regulation of protein phosphorylation	8.00578e-05	0.00242875	91	24
GO:0048863 stem cell differentiation	37	0.00244364	3.122	0.111	Biological Process	GO:0048863	stem cell differentiation	8.088e-05	0.00244364	31	6
GO:0036477 somatodendritic compartment	87	0.0032919	7.354	0.085	Cellular Component	GO:0036477	somatodendritic compartment	8.56152e-05	0.0032919	60	27
GO:0002456 T cell mediated immunity	19	0.00261399	1.603	0.152	Biological Process	GO:0002456	T cell mediated immunity	8.68731e-05	0.00261399	17	2
GO:0005102 receptor binding	137	0.00828135	11.294	0.08	Molecular Function	GO:0005102	receptor binding	9.2015e-05	0.00828135	101	36
GO:0034204 lipid translocation	8	0.00274846	0.675	0.296	Biological Process	GO:0034204	lipid translocation	9.25794e-05	0.00274846	6	2
GO:0048858 cell projection morphogenesis	79	0.00274846	6.667	0.088	Biological Process	GO:0048858	cell projection morphogenesis	9.27042e-05	0.00274846	54	25
GO:0010975 regulation of neuron projection development	55	0.00274846	4.641	0.097	Biological Process	GO:0010975	regulation of neuron projection development	9.31356e-05	0.00274846	34	21
GO:0002685 regulation of leukocyte migration	25	0.00274846	2.11	0.131	Biological Process	GO:0002685	regulation of leukocyte migration	9.32055e-05	0.00274846	19	6
GO:0045666 positive regulation of neuron differentiation	45	0.00274846	3.797	0.103	Biological Process	GO:0045666	positive regulation of neuron differentiation	9.3206e-05	0.00274846	31	14
GO:0070848 response to growth factor	62	0.00286231	5.232	0.093	Biological Process	GO:0070848	response to growth factor	9.74551e-05	0.00286231	47	15
GO:0098590 plasma membrane region	92	0.00352947	7.777	0.084	Cellular Component	GO:0098590	plasma membrane region	9.82911e-05	0.00352947	63	29
GO:0071363 cellular response to growth factor stimulus	60	0.002889	5.063	0.094	Biological Process	GO:0071363	cellular response to growth factor stimulus	9.88768e-05	0.002889	46	14
GO:0007611 learning or memory	33	0.002889	2.785	0.115	Biological Process	GO:0007611	learning or memory	9.92987e-05	0.002889	23	10
GO:0072503 cellular divalent inorganic cation homeostasis	51	0.002889	4.304	0.099	Biological Process	GO:0072503	cellular divalent inorganic cation homeostasis	9.95396e-05	0.002889	39	12
GO:0002682 regulation of immune system process	114	0.00290227	9.62	0.081	Biological Process	GO:0002682	regulation of immune system process	0.000100391	0.00290227	89	25
GO:0043235 receptor complex	40	0.00352947	3.381	0.106	Cellular Component	GO:0043235	receptor complex	0.000100973	0.00352947	22	18
GO:0051480 regulation of cytosolic calcium ion concentration	42	0.00293756	3.544	0.105	Biological Process	GO:0051480	regulation of cytosolic calcium ion concentration	0.00010201	0.00293756	32	10
GO:0006954 inflammatory response	60	0.0029617	5.063	0.094	Biological Process	GO:0006954	inflammatory response	0.00010325	0.0029617	49	11
GO:0035456 response to interferon-beta	12	0.00300068	1.013	0.203	Biological Process	GO:0035456	response to interferon-beta	0.000105016	0.00300068	12	0
GO:0051146 striated muscle cell differentiation	33	0.00302269	2.785	0.115	Biological Process	GO:0051146	striated muscle cell differentiation	0.000106196	0.00302269	22	11
GO:1903034 regulation of response to wounding	46	0.00309428	3.882	0.102	Biological Process	GO:1903034	regulation of response to wounding	0.000109131	0.00309428	37	9
GO:0030020 extracellular matrix structural constituent conferring tensile strength	9	0.00925334	0.742	0.265	Molecular Function	GO:0030020	extracellular matrix structural constituent conferring tensile strength	0.000109241	0.00925334	2	7
GO:0017014 protein nitrosylation	6	0.00310148	0.506	0.4	Biological Process	GO:0017014	protein nitrosylation	0.000109806	0.00310148	6	0
GO:0006874 cellular calcium ion homeostasis	49	0.00316379	4.135	0.1	Biological Process	GO:0006874	cellular calcium ion homeostasis	0.000112441	0.00316379	37	12
GO:0050870 positive regulation of T cell activation	24	0.00318207	2.025	0.132	Biological Process	GO:0050870	positive regulation of T cell activation	0.000113522	0.00318207	20	4
GO:0009615 response to virus	35	0.00325388	2.954	0.112	Biological Process	GO:0009615	response to virus	0.000116525	0.00325388	31	4
GO:0051707 response to other organism	94	0.00329507	7.932	0.084	Biological Process	GO:0051707	response to other organism	0.000118504	0.00329507	76	18
GO:1900115 extracellular regulation of signal transduction	5	0.00329507	0.422	0.5	Biological Process	GO:1900115	extracellular regulation of signal transduction	0.000119341	0.00329507	4	1
GO:1900116 extracellular negative regulation of signal transduction	5	0.00329507	0.422	0.5	Biological Process	GO:1900116	extracellular negative regulation of signal transduction	0.000119341	0.00329507	4	1
GO:0050770 regulation of axonogenesis	25	0.00330005	2.11	0.129	Biological Process	GO:0050770	regulation of axonogenesis	0.000119969	0.00330005	15	10
GO:0005178 integrin binding	19	0.0097008	1.566	0.152	Molecular Function	GO:0005178	integrin binding	0.00012126	0.0097008	14	5
GO:0042063 gliogenesis	35	0.00340148	2.954	0.111	Biological Process	GO:0042063	gliogenesis	0.000124118	0.00340148	23	12
GO:0043408 regulation of MAPK cascade	66	0.00351474	5.57	0.091	Biological Process	GO:0043408	regulation of MAPK cascade	0.000128728	0.00351474	50	16
GO:0043207 response to external biotic stimulus	94	0.00354513	7.932	0.083	Biological Process	GO:0043207	response to external biotic stimulus	0.000130322	0.00354513	76	18
GO:0007169 transmembrane receptor protein tyrosine kinase signaling pathway	53	0.00363018	4.473	0.097	Biological Process	GO:0007169	transmembrane receptor protein tyrosine kinase signaling pathway	0.00013394	0.00363018	33	20
GO:0034767 positive regulation of ion transmembrane transport	24	0.0036315	2.025	0.13	Biological Process	GO:0034767	positive regulation of ion transmembrane transport	0.000134739	0.0036315	18	6
GO:0001819 positive regulation of cytokine production	44	0.0036315	3.713	0.102	Biological Process	GO:0001819	positive regulation of cytokine production	0.000134974	0.0036315	35	9
GO:0098662 inorganic cation transmembrane transport	64	0.00370335	5.401	0.091	Biological Process	GO:0098662	inorganic cation transmembrane transport	0.000138147	0.00370335	47	17
GO:0050922 negative regulation of chemotaxis	11	0.00373125	0.928	0.212	Biological Process	GO:0050922	negative regulation of chemotaxis	0.000139694	0.00373125	6	5
GO:1901343 negative regulation of vasculature development	18	0.00374397	1.519	0.151	Biological Process	GO:1901343	negative regulation of vasculature development	0.000140678	0.00374397	11	7
GO:0016324 apical plasma membrane	37	0.00487123	3.128	0.107	Cellular Component	GO:0016324	apical plasma membrane	0.000145694	0.00487123	28	9
GO:0050772 positive regulation of axonogenesis	16	0.0039214	1.35	0.162	Biological Process	GO:0050772	positive regulation of axonogenesis	0.000147877	0.0039214	10	6
GO:0048534 hematopoietic or lymphoid organ development	78	0.00392806	6.582	0.087	Biological Process	GO:0048534	hematopoietic or lymphoid organ development	0.000148661	0.00392806	57	21
GO:0050890 cognition	35	0.00393992	2.954	0.11	Biological Process	GO:0050890	cognition	0.000149644	0.00393992	24	11
GO:0006816 calcium ion transport	44	0.00414068	3.713	0.102	Biological Process	GO:0006816	calcium ion transport	0.000157831	0.00414068	33	11
GO:1902105 regulation of leukocyte differentiation	32	0.00419473	2.7	0.114	Biological Process	GO:1902105	regulation of leukocyte differentiation	0.00016046	0.00419473	24	8
GO:0032990 cell part morphogenesis	80	0.00433166	6.751	0.086	Biological Process	GO:0032990	cell part morphogenesis	0.000167168	0.00433166	55	25
GO:0002922 positive regulation of humoral immune response	6	0.00433166	0.506	0.375	Biological Process	GO:0002922	positive regulation of humoral immune response	0.00016721	0.00433166	6	0
GO:0007204 positive regulation of cytosolic calcium ion concentration	37	0.00433166	3.122	0.108	Biological Process	GO:0007204	positive regulation of cytosolic calcium ion concentration	0.000167461	0.00433166	27	10
GO:0001934 positive regulation of protein phosphorylation	84	0.00437125	7.089	0.085	Biological Process	GO:0001934	positive regulation of protein phosphorylation	0.000169585	0.00437125	66	18
GO:0044297 cell body	68	0.00572612	5.748	0.088	Cellular Component	GO:0044297	cell body	0.000178709	0.00572612	49	19
GO:0061146 Peyer's patch morphogenesis	3	0.00477618	0.253	1	Biological Process	GO:0061146	Peyer's patch morphogenesis	0.000185942	0.00477618	3	0
GO:0060485 mesenchyme development	30	0.00482078	2.532	0.116	Biological Process	GO:0060485	mesenchyme development	0.000188332	0.00482078	25	5
GO:0007156 homophilic cell adhesion via plasma membrane adhesion molecules	22	0.00510255	1.857	0.133	Biological Process	GO:0007156	homophilic cell adhesion via plasma membrane adhesion molecules	0.000200032	0.00510255	8	14
GO:0002040 sprouting angiogenesis	17	0.00517649	1.435	0.152	Biological Process	GO:0002040	sprouting angiogenesis	0.000204335	0.00517649	7	10
GO:0016525 negative regulation of angiogenesis	17	0.00517649	1.435	0.152	Biological Process	GO:0016525	negative regulation of angiogenesis	0.000204335	0.00517649	11	6
GO:0050803 regulation of synapse structure or activity	36	0.0052365	3.038	0.107	Biological Process	GO:0050803	regulation of synapse structure or activity	0.000207414	0.0052365	23	13
GO:0035690 cellular response to drug	14	0.00525107	1.181	0.171	Biological Process	GO:0035690	cellular response to drug	0.000208814	0.00525107	11	3
GO:0002675 positive regulation of acute inflammatory response	8	0.00525107	0.675	0.267	Biological Process	GO:0002675	positive regulation of acute inflammatory response	0.000209416	0.00525107	7	1
GO:0048864 stem cell development	25	0.0052649	2.11	0.124	Biological Process	GO:0048864	stem cell development	0.000210682	0.0052649	21	4
GO:1903706 regulation of hemopoiesis	40	0.00539806	3.376	0.103	Biological Process	GO:1903706	regulation of hemopoiesis	0.000216743	0.00539806	32	8
GO:0045444 fat cell differentiation	27	0.00540528	2.278	0.12	Biological Process	GO:0045444	fat cell differentiation	0.000217766	0.00540528	22	5
GO:0060429 epithelium development	94	0.00544978	7.932	0.082	Biological Process	GO:0060429	epithelium development	0.000220298	0.00544978	67	27
GO:0002520 immune system development	81	0.00549755	6.835	0.085	Biological Process	GO:0002520	immune system development	0.000223371	0.00549755	59	22
GO:0007613 memory	20	0.00549755	1.688	0.138	Biological Process	GO:0007613	memory	0.00022372	0.00549755	15	5
GO:0031344 regulation of cell projection organization	66	0.00563463	5.57	0.089	Biological Process	GO:0031344	regulation of cell projection organization	0.000230063	0.00563463	42	24
GO:0009607 response to biotic stimulus	95	0.00575925	8.017	0.082	Biological Process	GO:0009607	response to biotic stimulus	0.000235939	0.00575925	77	18
GO:0048747 muscle fiber development	12	0.00575925	1.013	0.188	Biological Process	GO:0048747	muscle fiber development	0.000236714	0.00575925	8	4
GO:0009986 cell surface	88	0.00728301	7.439	0.082	Cellular Component	GO:0009986	cell surface	0.000236769	0.00728301	66	22
GO:0006942 regulation of striated muscle contraction	14	0.00577584	1.181	0.169	Biological Process	GO:0006942	regulation of striated muscle contraction	0.000238179	0.00577584	11	3
GO:0051050 positive regulation of transport	87	0.00593159	7.342	0.083	Biological Process	GO:0051050	positive regulation of transport	0.000245406	0.00593159	64	23
GO:0050896 response to stimulus	607	0.0060565	51.224	0.063	Biological Process	GO:0050896	response to stimulus	0.000251396	0.0060565	416	191
GO:0048589 developmental growth	64	0.00620923	5.401	0.089	Biological Process	GO:0048589	developmental growth	0.000258578	0.00620923	42	22
GO:0006793 phosphorus metabolic process	220	0.00626315	18.565	0.071	Biological Process	GO:0006793	phosphorus metabolic process	0.000261673	0.00626315	157	63
GO:0050873 brown fat cell differentiation	10	0.00633099	0.844	0.213	Biological Process	GO:0050873	brown fat cell differentiation	0.000265366	0.00633099	10	0
GO:0043583 ear development	27	0.00642262	2.278	0.118	Biological Process	GO:0043583	ear development	0.00027027	0.00642262	20	7
GO:0055085 transmembrane transport	112	0.00642262	9.451	0.079	Biological Process	GO:0055085	transmembrane transport	0.000270949	0.00642262	76	36
GO:0019725 cellular homeostasis	81	0.00642676	6.835	0.084	Biological Process	GO:0019725	cellular homeostasis	0.000271995	0.00642676	57	24
GO:0061448 connective tissue development	31	0.00646633	2.616	0.112	Biological Process	GO:0061448	connective tissue development	0.000274774	0.00646633	18	13
GO:0032835 glomerulus development	12	0.00646633	1.013	0.185	Biological Process	GO:0032835	glomerulus development	0.000275424	0.00646633	9	3
GO:2000181 negative regulation of blood vessel morphogenesis	17	0.00660831	1.435	0.148	Biological Process	GO:2000181	negative regulation of blood vessel morphogenesis	0.000282368	0.00660831	11	6
GO:0001649 osteoblast differentiation	23	0.00686121	1.941	0.126	Biological Process	GO:0001649	osteoblast differentiation	0.000294105	0.00686121	12	11
GO:0034764 positive regulation of transmembrane transport	24	0.00704402	2.025	0.124	Biological Process	GO:0034764	positive regulation of transmembrane transport	0.000302897	0.00704402	18	6
GO:0006796 phosphate-containing compound metabolic process	216	0.00716415	18.228	0.071	Biological Process	GO:0006796	phosphate-containing compound metabolic process	0.000309034	0.00716415	154	62
GO:0001655 urogenital system development	37	0.00721818	3.122	0.104	Biological Process	GO:0001655	urogenital system development	0.000312344	0.00721818	22	15
GO:0043025 neuronal cell body	61	0.00935956	5.156	0.089	Cellular Component	GO:0043025	neuronal cell body	0.000316448	0.00935956	42	19
GO:0008284 positive regulation of cell proliferation	81	0.00736429	6.835	0.084	Biological Process	GO:0008284	positive regulation of cell proliferation	0.000319665	0.00736429	61	20
GO:0071694 maintenance of protein location in extracellular region	4	0.00740748	0.338	0.571	Biological Process	GO:0071694	maintenance of protein location in extracellular region	0.000322545	0.00740748	3	1
GO:0019722 calcium-mediated signaling	24	0.00748922	2.025	0.123	Biological Process	GO:0019722	calcium-mediated signaling	0.00032712	0.00748922	16	8
GO:0010959 regulation of metal ion transport	41	0.00749322	3.46	0.1	Biological Process	GO:0010959	regulation of metal ion transport	0.000328311	0.00749322	29	12
GO:0006939 smooth muscle contraction	16	0.00753331	1.35	0.151	Biological Process	GO:0006939	smooth muscle contraction	0.000331601	0.00753331	11	5
GO:0012501 programmed cell death	143	0.00753331	12.068	0.075	Biological Process	GO:0012501	programmed cell death	0.000332112	0.00753331	97	46
GO:0000165 MAPK cascade	68	0.00770837	5.738	0.087	Biological Process	GO:0000165	MAPK cascade	0.000340875	0.00770837	50	18
GO:0045296 cadherin binding	12	0.0251029	0.989	0.185	Molecular Function	GO:0045296	cadherin binding	0.000347508	0.0251029	10	2
GO:0043292 contractile fiber	27	0.00999541	2.282	0.115	Cellular Component	GO:0043292	contractile fiber	0.000350944	0.00999541	14	13
GO:0071495 cellular response to endogenous stimulus	101	0.00796394	8.523	0.08	Biological Process	GO:0071495	cellular response to endogenous stimulus	0.000353257	0.00796394	72	29
GO:0097367 carbohydrate derivative binding	170	0.0251029	14.015	0.075	Molecular Function	GO:0097367	carbohydrate derivative binding	0.000356686	0.0251029	129	41
GO:0098660 inorganic ion transmembrane transport	68	0.00822549	5.738	0.087	Biological Process	GO:0098660	inorganic ion transmembrane transport	0.000365974	0.00822549	50	18
GO:0005126 cytokine receptor binding	35	0.0251029	2.885	0.108	Molecular Function	GO:0005126	cytokine receptor binding	0.000366508	0.0251029	29	6
GO:0030516 regulation of axon extension	16	0.00828185	1.35	0.15	Biological Process	GO:0030516	regulation of axon extension	0.000369605	0.00828185	10	6
GO:0043270 positive regulation of ion transport	33	0.00828516	2.785	0.107	Biological Process	GO:0043270	positive regulation of ion transport	0.000372001	0.00828516	25	8
GO:0070372 regulation of ERK1 and ERK2 cascade	33	0.00828516	2.785	0.107	Biological Process	GO:0070372	regulation of ERK1 and ERK2 cascade	0.000372001	0.00828516	26	7
GO:0042129 regulation of T cell proliferation	21	0.00832378	1.772	0.13	Biological Process	GO:0042129	regulation of T cell proliferation	0.000374864	0.00832378	18	3
GO:2000311 regulation of alpha-amino-3-hydroxy-5-methyl-4-isoxazole propionate selective glutamate receptor activity	7	0.00835075	0.591	0.28	Biological Process	GO:2000311	regulation of alpha-amino-3-hydroxy-5-methyl-4-isoxazole propionate selective glutamate receptor activity	0.000377211	0.00835075	4	3
GO:0042098 T cell proliferation	24	0.00837144	2.025	0.122	Biological Process	GO:0042098	T cell proliferation	0.000380729	0.00837144	21	3
GO:1903708 positive regulation of hemopoiesis	24	0.00837144	2.025	0.122	Biological Process	GO:1903708	positive regulation of hemopoiesis	0.000380729	0.00837144	21	3
GO:0001775 cell activation	85	0.00837144	7.173	0.083	Biological Process	GO:0001775	cell activation	0.000381552	0.00837144	69	16
GO:0004115 3',5'-cyclic-AMP phosphodiesterase activity	5	0.0251029	0.412	0.417	Molecular Function	GO:0004115	3',5'-cyclic-AMP phosphodiesterase activity	0.000383516	0.0251029	4	1
GO:0007517 muscle organ development	38	0.00849168	3.207	0.102	Biological Process	GO:0007517	muscle organ development	0.000388184	0.00849168	26	12
GO:0006915 apoptotic process	140	0.00875391	11.814	0.075	Biological Process	GO:0006915	apoptotic process	0.000401359	0.00875391	95	45
GO:1990138 neuron projection extension	23	0.00876699	1.941	0.124	Biological Process	GO:1990138	neuron projection extension	0.000403148	0.00876699	15	8
GO:0009893 positive regulation of metabolic process	264	0.00889183	22.278	0.069	Biological Process	GO:0009893	positive regulation of metabolic process	0.00041061	0.00889183	184	80
GO:0090101 negative regulation of transmembrane receptor protein serine/threonine kinase signaling pathway	16	0.00889183	1.35	0.148	Biological Process	GO:0090101	negative regulation of transmembrane receptor protein serine/threonine kinase signaling pathway	0.000411301	0.00889183	15	1
GO:0044449 contractile fiber part	25	0.0113111	2.113	0.118	Cellular Component	GO:0044449	contractile fiber part	0.000411847	0.0113111	14	11
GO:0008092 cytoskeletal protein binding	82	0.0259193	6.76	0.085	Molecular Function	GO:0008092	cytoskeletal protein binding	0.000413989	0.0259193	53	29
GO:0048520 positive regulation of behavior	22	0.00912969	1.857	0.126	Biological Process	GO:0048520	positive regulation of behavior	0.000424157	0.00912969	20	2
GO:0042692 muscle cell differentiation	40	0.00912969	3.376	0.1	Biological Process	GO:0042692	muscle cell differentiation	0.000425723	0.00912969	26	14
GO:0001817 regulation of cytokine production	58	0.00912969	4.895	0.09	Biological Process	GO:0001817	regulation of cytokine production	0.000426019	0.00912969	44	14
GO:0030217 T cell differentiation	28	0.00984218	2.363	0.113	Biological Process	GO:0030217	T cell differentiation	0.000460601	0.00984218	20	8
GO:0005911 cell-cell junction	45	0.0122288	3.804	0.095	Cellular Component	GO:0005911	cell-cell junction	0.000462229	0.0122288	31	14
GO:0007188 adenylate cyclase-modulating G-protein coupled receptor signaling pathway	23	0.0100115	1.941	0.122	Biological Process	GO:0007188	adenylate cyclase-modulating G-protein coupled receptor signaling pathway	0.000469884	0.0100115	13	10
GO:0070371 ERK1 and ERK2 cascade	34	0.0100319	2.869	0.105	Biological Process	GO:0070371	ERK1 and ERK2 cascade	0.000474503	0.0100319	26	8
GO:0007160 cell-matrix adhesion	24	0.0100319	2.025	0.12	Biological Process	GO:0007160	cell-matrix adhesion	0.000475593	0.0100319	17	7
GO:0006952 defense response	119	0.0100319	10.042	0.077	Biological Process	GO:0006952	defense response	0.000476053	0.0100319	98	21
GO:0002521 leukocyte differentiation	50	0.0100319	4.219	0.093	Biological Process	GO:0002521	leukocyte differentiation	0.000476286	0.0100319	36	14
GO:0030017 sarcomere	24	0.0122288	2.029	0.119	Cellular Component	GO:0030017	sarcomere	0.000477066	0.0122288	14	10
GO:0048638 regulation of developmental growth	37	0.0100714	3.122	0.102	Biological Process	GO:0048638	regulation of developmental growth	0.000479524	0.0100714	24	13
GO:0048588 developmental cell growth	28	0.0102909	2.363	0.112	Biological Process	GO:0048588	developmental cell growth	0.000491373	0.0102909	18	10
GO:0019221 cytokine-mediated signaling pathway	39	0.0104098	3.291	0.1	Biological Process	GO:0019221	cytokine-mediated signaling pathway	0.000499201	0.0104098	33	6
GO:0050805 negative regulation of synaptic transmission	14	0.0104098	1.181	0.157	Biological Process	GO:0050805	negative regulation of synaptic transmission	0.000499875	0.0104098	10	4
GO:0090092 regulation of transmembrane receptor protein serine/threonine kinase signaling pathway	26	0.0105501	2.194	0.116	Biological Process	GO:0090092	regulation of transmembrane receptor protein serine/threonine kinase signaling pathway	0.000508043	0.0105501	22	4
GO:0004222 metalloendopeptidase activity	17	0.0308926	1.401	0.144	Molecular Function	GO:0004222	metalloendopeptidase activity	0.000514877	0.0308926	10	7
GO:0090066 regulation of anatomical structure size	47	0.0107342	3.966	0.094	Biological Process	GO:0090066	regulation of anatomical structure size	0.000518365	0.0107342	35	12
GO:0042048 olfactory behavior	5	0.0108627	0.422	0.385	Biological Process	GO:0042048	olfactory behavior	0.000527516	0.0108627	3	2
GO:0055119 relaxation of cardiac muscle	5	0.0108627	0.422	0.385	Biological Process	GO:0055119	relaxation of cardiac muscle	0.000527516	0.0108627	5	0
GO:0002688 regulation of leukocyte chemotaxis	16	0.0115308	1.35	0.144	Biological Process	GO:0002688	regulation of leukocyte chemotaxis	0.000561526	0.0115308	14	2
GO:0016310 phosphorylation	163	0.0121847	13.755	0.073	Biological Process	GO:0016310	phosphorylation	0.000595022	0.0121847	121	42
GO:0030239 myofibril assembly	11	0.0123332	0.928	0.18	Biological Process	GO:0030239	myofibril assembly	0.000603945	0.0123332	6	5
GO:0030517 negative regulation of axon extension	9	0.0123732	0.759	0.209	Biological Process	GO:0030517	negative regulation of axon extension	0.000607584	0.0123732	5	4
GO:0071692 protein localization to extracellular region	4	0.0124732	0.338	0.5	Biological Process	GO:0071692	protein localization to extracellular region	0.000615878	0.0124732	3	1
GO:2000969 positive regulation of alpha-amino-3-hydroxy-5-methyl-4-isoxazole propionate selective glutamate receptor activity	4	0.0124732	0.338	0.5	Biological Process	GO:2000969	positive regulation of alpha-amino-3-hydroxy-5-methyl-4-isoxazole propionate selective glutamate receptor activity	0.000615878	0.0124732	3	1
GO:0045932 negative regulation of muscle contraction	7	0.0127312	0.591	0.259	Biological Process	GO:0045932	negative regulation of muscle contraction	0.000630343	0.0127312	5	2
GO:0008219 cell death	151	0.012747	12.743	0.074	Biological Process	GO:0008219	cell death	0.000634585	0.012747	103	48
GO:0016265 death	151	0.012747	12.743	0.074	Biological Process	GO:0016265	death	0.000634585	0.012747	103	48
GO:0007596 blood coagulation	20	0.012832	1.688	0.127	Biological Process	GO:0007596	blood coagulation	0.000640556	0.012832	17	3
GO:0008081 phosphoric diester hydrolase activity	14	0.0370463	1.154	0.157	Molecular Function	GO:0008081	phosphoric diester hydrolase activity	0.000643164	0.0370463	7	7
GO:0001654 eye development	37	0.013043	3.122	0.1	Biological Process	GO:0001654	eye development	0.000652859	0.013043	24	13
GO:0030855 epithelial cell differentiation	55	0.0134581	4.641	0.089	Biological Process	GO:0030855	epithelial cell differentiation	0.000675461	0.0134581	38	17
GO:0016494 C-X-C chemokine receptor activity	4	0.0375889	0.33	0.5	Molecular Function	GO:0016494	C-X-C chemokine receptor activity	0.000678688	0.0375889	4	0
GO:0023014 signal transduction by protein phosphorylation	68	0.0134915	5.738	0.085	Biological Process	GO:0023014	signal transduction by protein phosphorylation	0.000678967	0.0134915	50	18
GO:0042102 positive regulation of T cell proliferation	14	0.0139486	1.181	0.152	Biological Process	GO:0042102	positive regulation of T cell proliferation	0.000703863	0.0139486	12	2
GO:0035583 sequestering of TGFbeta in extracellular matrix	3	0.0140716	0.253	0.75	Biological Process	GO:0035583	sequestering of TGFbeta in extracellular matrix	0.000711979	0.0140716	2	1
GO:0065009 regulation of molecular function	198	0.0145528	16.709	0.071	Biological Process	GO:0065009	regulation of molecular function	0.000739112	0.0145528	133	65
GO:0006950 response to stress	252	0.0145528	21.266	0.069	Biological Process	GO:0006950	response to stress	0.000740276	0.0145528	189	63
GO:0023052 signaling	447	0.0146915	37.722	0.064	Biological Process	GO:0023052	signaling	0.000749635	0.0146915	306	141
GO:0007599 hemostasis	20	0.0146915	1.688	0.126	Biological Process	GO:0007599	hemostasis	0.000753158	0.0146915	17	3
GO:0001816 cytokine production	62	0.0146915	5.232	0.086	Biological Process	GO:0001816	cytokine production	0.000753311	0.0146915	47	15
GO:0032414 positive regulation of ion transmembrane transporter activity	16	0.0147135	1.35	0.14	Biological Process	GO:0032414	positive regulation of ion transmembrane transporter activity	0.000756434	0.0147135	10	6
GO:0001822 kidney development	31	0.0147471	2.616	0.105	Biological Process	GO:0001822	kidney development	0.00076184	0.0147471	18	13
GO:0032412 regulation of ion transmembrane transporter activity	28	0.0147471	2.363	0.109	Biological Process	GO:0032412	regulation of ion transmembrane transporter activity	0.000762162	0.0147471	17	11
GO:0048762 mesenchymal cell differentiation	24	0.0150087	2.025	0.116	Biological Process	GO:0048762	mesenchymal cell differentiation	0.000781013	0.0150087	20	4
GO:0018119 peptidyl-cysteine S-nitrosylation	5	0.0150087	0.422	0.357	Biological Process	GO:0018119	peptidyl-cysteine S-nitrosylation	0.00078212	0.0150087	5	0
GO:0014031 mesenchymal cell development	23	0.0150087	1.941	0.118	Biological Process	GO:0014031	mesenchymal cell development	0.000785361	0.0150087	19	4
GO:0002709 regulation of T cell mediated immunity	14	0.0150087	1.181	0.151	Biological Process	GO:0002709	regulation of T cell mediated immunity	0.000785862	0.0150087	12	2
GO:0030510 regulation of BMP signaling pathway	14	0.0150087	1.181	0.151	Biological Process	GO:0030510	regulation of BMP signaling pathway	0.000785862	0.0150087	13	1
GO:0007605 sensory perception of sound	18	0.0154563	1.519	0.131	Biological Process	GO:0007605	sensory perception of sound	0.000812645	0.0154563	13	5
GO:0048660 regulation of smooth muscle cell proliferation	20	0.0154563	1.688	0.125	Biological Process	GO:0048660	regulation of smooth muscle cell proliferation	0.000815588	0.0154563	15	5
GO:0050817 coagulation	20	0.0154563	1.688	0.125	Biological Process	GO:0050817	coagulation	0.000815588	0.0154563	17	3
GO:0002697 regulation of immune effector process	38	0.0156153	3.207	0.098	Biological Process	GO:0002697	regulation of immune effector process	0.000826095	0.0156153	33	5
GO:0002684 positive regulation of immune system process	83	0.0157727	7.004	0.081	Biological Process	GO:0002684	positive regulation of immune system process	0.00083656	0.0157727	68	15
GO:0065007 biological regulation	775	0.0158258	65.401	0.061	Biological Process	GO:0065007	biological regulation	0.000841524	0.0158258	522	253
GO:0002042 cell migration involved in sprouting angiogenesis	10	0.0160044	0.844	0.185	Biological Process	GO:0002042	cell migration involved in sprouting angiogenesis	0.000853194	0.0160044	6	4
GO:0050919 negative chemotaxis	9	0.0161221	0.759	0.2	Biological Process	GO:0050919	negative chemotaxis	0.000861654	0.0161221	5	4
GO:0031346 positive regulation of cell projection organization	42	0.0163565	3.544	0.095	Biological Process	GO:0031346	positive regulation of cell projection organization	0.000876401	0.0163565	28	14
GO:0008191 metalloendopeptidase inhibitor activity	5	0.043618	0.412	0.357	Molecular Function	GO:0008191	metalloendopeptidase inhibitor activity	0.000878417	0.043618	4	1
GO:0010576 metalloenzyme regulator activity	5	0.043618	0.412	0.357	Molecular Function	GO:0010576	metalloenzyme regulator activity	0.000878417	0.043618	4	1
GO:0048551 metalloenzyme inhibitor activity	5	0.043618	0.412	0.357	Molecular Function	GO:0048551	metalloenzyme inhibitor activity	0.000878417	0.043618	4	1
GO:0007162 negative regulation of cell adhesion	29	0.0163589	2.447	0.107	Biological Process	GO:0007162	negative regulation of cell adhesion	0.000878749	0.0163589	21	8
GO:0022604 regulation of cell morphogenesis	55	0.0169471	4.641	0.088	Biological Process	GO:0022604	regulation of cell morphogenesis	0.000912642	0.0169471	37	18
GO:0051607 defense response to virus	27	0.0175218	2.278	0.109	Biological Process	GO:0051607	defense response to virus	0.000945971	0.0175218	25	2
GO:0072001 renal system development	32	0.0176575	2.7	0.103	Biological Process	GO:0072001	renal system development	0.000955687	0.0176575	18	14
GO:0043491 protein kinase B signaling	22	0.0179373	1.857	0.118	Biological Process	GO:0043491	protein kinase B signaling	0.000973265	0.0179373	15	7
GO:0044700 single organism signaling	445	0.0183356	37.553	0.064	Biological Process	GO:0044700	single organism signaling	0.000999273	0.0183356	306	139
GO:0051897 positive regulation of protein kinase B signaling	15	0.0183356	1.266	0.142	Biological Process	GO:0051897	positive regulation of protein kinase B signaling	0.00100199	0.0183356	10	5
GO:0030212 hyaluronan metabolic process	7	0.0183356	0.591	0.241	Biological Process	GO:0030212	hyaluronan metabolic process	0.00100234	0.0183356	5	2
GO:0003009 skeletal muscle contraction	9	0.0185709	0.759	0.196	Biological Process	GO:0003009	skeletal muscle contraction	0.00101772	0.0185709	4	5
GO:1904892 regulation of STAT cascade	20	0.0187288	1.688	0.123	Biological Process	GO:1904892	regulation of STAT cascade	0.00103031	0.0187288	17	3
GO:0051130 positive regulation of cellular component organization	103	0.0187288	8.692	0.077	Biological Process	GO:0051130	positive regulation of cellular component organization	0.00103146	0.0187288	69	34
GO:0044765 single-organism transport	268	0.0188027	22.616	0.068	Biological Process	GO:0044765	single-organism transport	0.00104166	0.0188027	188	80
GO:0048771 tissue remodeling	21	0.0188027	1.772	0.12	Biological Process	GO:0048771	tissue remodeling	0.00104312	0.0188027	15	6
GO:0005581 collagen trimer	13	0.0260004	1.099	0.151	Cellular Component	GO:0005581	collagen trimer	0.00104813	0.0260004	4	9
GO:0045580 regulation of T cell differentiation	18	0.0188027	1.519	0.129	Biological Process	GO:0045580	regulation of T cell differentiation	0.00104891	0.0188027	12	6
GO:1904062 regulation of cation transmembrane transport	30	0.0188027	2.532	0.105	Biological Process	GO:1904062	regulation of cation transmembrane transport	0.00105593	0.0188027	21	9
GO:0007158 neuron cell-cell adhesion	4	0.0188027	0.338	0.444	Biological Process	GO:0007158	neuron cell-cell adhesion	0.00105848	0.0188027	2	2
GO:0014050 negative regulation of glutamate secretion	4	0.0188027	0.338	0.444	Biological Process	GO:0014050	negative regulation of glutamate secretion	0.00105848	0.0188027	3	1
GO:0032836 glomerular basement membrane development	4	0.0188027	0.338	0.444	Biological Process	GO:0032836	glomerular basement membrane development	0.00105848	0.0188027	3	1
GO:0045586 regulation of gamma-delta T cell differentiation	4	0.0188027	0.338	0.444	Biological Process	GO:0045586	regulation of gamma-delta T cell differentiation	0.00105848	0.0188027	3	1
GO:0046643 regulation of gamma-delta T cell activation	4	0.0188027	0.338	0.444	Biological Process	GO:0046643	regulation of gamma-delta T cell activation	0.00105848	0.0188027	3	1
GO:0050673 epithelial cell proliferation	38	0.0194554	3.207	0.097	Biological Process	GO:0050673	epithelial cell proliferation	0.00109787	0.0194554	25	13
GO:0048839 inner ear development	23	0.0196098	1.941	0.115	Biological Process	GO:0048839	inner ear development	0.00111069	0.0196098	18	5
GO:0048659 smooth muscle cell proliferation	20	0.0196098	1.688	0.122	Biological Process	GO:0048659	smooth muscle cell proliferation	0.0011119	0.0196098	15	5
GO:0050678 regulation of epithelial cell proliferation	33	0.0196445	2.785	0.101	Biological Process	GO:0050678	regulation of epithelial cell proliferation	0.00111653	0.0196445	21	12
GO:0006955 immune response	119	0.0199417	10.042	0.075	Biological Process	GO:0006955	immune response	0.00113612	0.0199417	101	18
GO:0043067 regulation of programmed cell death	116	0.0199836	9.789	0.075	Biological Process	GO:0043067	regulation of programmed cell death	0.00114122	0.0199836	79	37
GO:0031000 response to caffeine	6	0.0202041	0.506	0.273	Biological Process	GO:0031000	response to caffeine	0.0011593	0.0202041	4	2
GO:0051043 regulation of membrane protein ectodomain proteolysis	6	0.0202041	0.506	0.273	Biological Process	GO:0051043	regulation of membrane protein ectodomain proteolysis	0.0011593	0.0202041	4	2
GO:0003018 vascular process in circulatory system	19	0.0204725	1.603	0.124	Biological Process	GO:0003018	vascular process in circulatory system	0.00117747	0.0204725	14	5
GO:0050954 sensory perception of mechanical stimulus	20	0.0207969	1.688	0.121	Biological Process	GO:0050954	sensory perception of mechanical stimulus	0.00119895	0.0207969	14	6
GO:0061387 regulation of extent of cell growth	16	0.0209213	1.35	0.134	Biological Process	GO:0061387	regulation of extent of cell growth	0.00120896	0.0209213	10	6
GO:0008009 chemokine activity	9	0.0582685	0.742	0.196	Molecular Function	GO:0008009	chemokine activity	0.00121777	0.0582685	9	0
GO:0022898 regulation of transmembrane transporter activity	28	0.0211281	2.363	0.106	Biological Process	GO:0022898	regulation of transmembrane transporter activity	0.00122378	0.0211281	17	11
GO:0051336 regulation of hydrolase activity	94	0.0213439	7.932	0.078	Biological Process	GO:0051336	regulation of hydrolase activity	0.00123917	0.0213439	60	34
GO:0030553 cGMP binding	5	0.0582685	0.412	0.333	Molecular Function	GO:0030553	cGMP binding	0.00125439	0.0582685	4	1
GO:0051046 regulation of secretion	72	0.0218184	6.076	0.082	Biological Process	GO:0051046	regulation of secretion	0.00126968	0.0218184	55	17
GO:0045596 negative regulation of cell differentiation	65	0.0219125	5.485	0.084	Biological Process	GO:0045596	negative regulation of cell differentiation	0.00127813	0.0219125	47	18
GO:0010604 positive regulation of macromolecule metabolic process	224	0.0219488	18.903	0.069	Biological Process	GO:0010604	positive regulation of macromolecule metabolic process	0.00128323	0.0219488	160	64
GO:0050663 cytokine secretion	25	0.0220103	2.11	0.11	Biological Process	GO:0050663	cytokine secretion	0.0012898	0.0220103	16	9
GO:0060291 long-term synaptic potentiation	14	0.0225926	1.181	0.143	Biological Process	GO:0060291	long-term synaptic potentiation	0.00132699	0.0225926	8	6
GO:0016043 cellular component organization	398	0.0226097	33.586	0.065	Biological Process	GO:0016043	cellular component organization	0.00133107	0.0226097	260	138
GO:0055117 regulation of cardiac muscle contraction	11	0.0230156	0.928	0.164	Biological Process	GO:0055117	regulation of cardiac muscle contraction	0.00135808	0.0230156	10	1
GO:0015662 ATPase activity, coupled to transmembrane movement of ions, phosphorylative mechanism	8	0.0588897	0.66	0.211	Molecular Function	GO:0015662	ATPase activity, coupled to transmembrane movement of ions, phosphorylative mechanism	0.00137267	0.0588897	7	1
GO:0030551 cyclic nucleotide binding	8	0.0588897	0.66	0.211	Molecular Function	GO:0030551	cyclic nucleotide binding	0.00137267	0.0588897	7	1
GO:0042578 phosphoric ester hydrolase activity	35	0.0588897	2.885	0.1	Molecular Function	GO:0042578	phosphoric ester hydrolase activity	0.00139045	0.0588897	25	10
GO:0050691 regulation of defense response to virus by host	8	0.0235616	0.675	0.205	Biological Process	GO:0050691	regulation of defense response to virus by host	0.0013935	0.0235616	8	0
GO:0071622 regulation of granulocyte chemotaxis	9	0.0235912	0.759	0.188	Biological Process	GO:0071622	regulation of granulocyte chemotaxis	0.00139845	0.0235912	9	0
GO:0031401 positive regulation of protein modification process	95	0.0236032	8.017	0.078	Biological Process	GO:0031401	positive regulation of protein modification process	0.00140236	0.0236032	75	20
GO:0070374 positive regulation of ERK1 and ERK2 cascade	24	0.0237394	2.025	0.111	Biological Process	GO:0070374	positive regulation of ERK1 and ERK2 cascade	0.00141367	0.0237394	18	6
GO:0002690 positive regulation of leukocyte chemotaxis	13	0.0238872	1.097	0.148	Biological Process	GO:0002690	positive regulation of leukocyte chemotaxis	0.00142572	0.0238872	12	1
GO:0032411 positive regulation of transporter activity	16	0.0241434	1.35	0.132	Biological Process	GO:0032411	positive regulation of transporter activity	0.00144516	0.0241434	10	6
GO:0098805 whole membrane	152	0.0347483	12.849	0.071	Cellular Component	GO:0098805	whole membrane	0.00144596	0.0347483	111	41
GO:0030097 hemopoiesis	70	0.0241434	5.907	0.082	Biological Process	GO:0030097	hemopoiesis	0.00144756	0.0241434	51	19
GO:0055067 monovalent inorganic cation homeostasis	18	0.0241808	1.519	0.125	Biological Process	GO:0055067	monovalent inorganic cation homeostasis	0.00145308	0.0241808	9	9
GO:0042981 regulation of apoptotic process	114	0.0242019	9.62	0.075	Biological Process	GO:0042981	regulation of apoptotic process	0.00145763	0.0242019	77	37
GO:0071347 cellular response to interleukin-1	14	0.0242866	1.181	0.141	Biological Process	GO:0071347	cellular response to interleukin-1	0.00146603	0.0242866	13	1
GO:0072677 eosinophil migration	6	0.0246844	0.506	0.261	Biological Process	GO:0072677	eosinophil migration	0.00149339	0.0246844	6	0
GO:0007187 G-protein coupled receptor signaling pathway, coupled to cyclic nucleotide second messenger	24	0.0248312	2.025	0.111	Biological Process	GO:0007187	G-protein coupled receptor signaling pathway, coupled to cyclic nucleotide second messenger	0.00150564	0.0248312	14	10
GO:0080134 regulation of response to stress	103	0.0250116	8.692	0.076	Biological Process	GO:0080134	regulation of response to stress	0.00151997	0.0250116	81	22
GO:0002724 regulation of T cell cytokine production	7	0.0250348	0.591	0.226	Biological Process	GO:0002724	regulation of T cell cytokine production	0.00152817	0.0250348	6	1
GO:1902624 positive regulation of neutrophil migration	7	0.0250348	0.591	0.226	Biological Process	GO:1902624	positive regulation of neutrophil migration	0.00152817	0.0250348	7	0
GO:0046629 gamma-delta T cell activation	5	0.0253456	0.422	0.312	Biological Process	GO:0046629	gamma-delta T cell activation	0.00155058	0.0253456	4	1
GO:0045926 negative regulation of growth	26	0.0258343	2.194	0.107	Biological Process	GO:0045926	negative regulation of growth	0.00158398	0.0258343	17	9
GO:0072676 lymphocyte migration	14	0.0263146	1.181	0.14	Biological Process	GO:0072676	lymphocyte migration	0.001617	0.0263146	12	2
GO:0005605 basal lamina	4	0.0366411	0.338	0.4	Cellular Component	GO:0005605	basal lamina	0.00162283	0.0366411	3	1
GO:0043256 laminin complex	4	0.0366411	0.338	0.4	Cellular Component	GO:0043256	laminin complex	0.00162283	0.0366411	3	1
GO:0048871 multicellular organismal homeostasis	34	0.026666	2.869	0.098	Biological Process	GO:0048871	multicellular organismal homeostasis	0.00164221	0.026666	26	8
GO:0031982 vesicle	110	0.0366411	9.298	0.075	Cellular Component	GO:0031982	vesicle	0.00166767	0.0366411	81	29
GO:0048705 skeletal system morphogenesis	26	0.0271651	2.194	0.107	Biological Process	GO:0048705	skeletal system morphogenesis	0.00167916	0.0271651	13	13
GO:0048521 negative regulation of behavior	12	0.0271651	1.013	0.152	Biological Process	GO:0048521	negative regulation of behavior	0.00168032	0.0271651	7	5
GO:0050431 transforming growth factor beta binding	6	0.0650417	0.495	0.261	Molecular Function	GO:0050431	transforming growth factor beta binding	0.00170241	0.0650417	6	0
GO:0046069 cGMP catabolic process	3	0.0273251	0.253	0.6	Biological Process	GO:0046069	cGMP catabolic process	0.0017041	0.0273251	2	1
GO:0070487 monocyte aggregation	3	0.0273251	0.253	0.6	Biological Process	GO:0070487	monocyte aggregation	0.0017041	0.0273251	3	0
GO:1990264 peptidyl-tyrosine dephosphorylation involved in inactivation of protein kinase activity	3	0.0273251	0.253	0.6	Biological Process	GO:1990264	peptidyl-tyrosine dephosphorylation involved in inactivation of protein kinase activity	0.0017041	0.0273251	2	1
GO:0010632 regulation of epithelial cell migration	24	0.0273251	2.025	0.11	Biological Process	GO:0010632	regulation of epithelial cell migration	0.00170504	0.0273251	14	10
GO:0043168 anion binding	200	0.0650417	16.488	0.071	Molecular Function	GO:0043168	anion binding	0.00171187	0.0650417	146	54
GO:0043405 regulation of MAP kinase activity	30	0.0274083	2.532	0.101	Biological Process	GO:0043405	regulation of MAP kinase activity	0.00171395	0.0274083	21	9
GO:0010594 regulation of endothelial cell migration	19	0.0274793	1.603	0.12	Biological Process	GO:0010594	regulation of endothelial cell migration	0.00172366	0.0274793	10	9
GO:0051128 regulation of cellular component organization	179	0.0274793	15.105	0.07	Biological Process	GO:0051128	regulation of cellular component organization	0.00172585	0.0274793	120	59
GO:0014909 smooth muscle cell migration	13	0.027911	1.097	0.144	Biological Process	GO:0014909	smooth muscle cell migration	0.00175674	0.027911	9	4
GO:0019001 guanyl nucleotide binding	39	0.0650417	3.215	0.096	Molecular Function	GO:0019001	guanyl nucleotide binding	0.00178226	0.0650417	33	6
GO:0032561 guanyl ribonucleotide binding	39	0.0650417	3.215	0.096	Molecular Function	GO:0032561	guanyl ribonucleotide binding	0.00178226	0.0650417	33	6
GO:0086007 voltage-gated calcium channel activity involved in cardiac muscle cell action potential	3	0.0650417	0.247	0.6	Molecular Function	GO:0086007	voltage-gated calcium channel activity involved in cardiac muscle cell action potential	0.00183533	0.0650417	1	2
GO:0090554 phosphatidylcholine-translocating ATPase activity	3	0.0650417	0.247	0.6	Molecular Function	GO:0090554	phosphatidylcholine-translocating ATPase activity	0.00183533	0.0650417	1	2
GO:0016717 oxidoreductase activity, acting on paired donors, with oxidation of a pair of donors resulting in the reduction of molecular oxygen to two molecules of water	4	0.0650417	0.33	0.4	Molecular Function	GO:0016717	oxidoreductase activity, acting on paired donors, with oxidation of a pair of donors resulting in the reduction of molecular oxygen to two molecules of water	0.00185188	0.0650417	0	4
GO:1903169 regulation of calcium ion transmembrane transport	19	0.0294147	1.603	0.119	Biological Process	GO:1903169	regulation of calcium ion transmembrane transport	0.00185537	0.0294147	14	5
GO:0046068 cGMP metabolic process	7	0.0294387	0.591	0.219	Biological Process	GO:0046068	cGMP metabolic process	0.00186089	0.0294387	5	2
GO:0050727 regulation of inflammatory response	31	0.029746	2.616	0.1	Biological Process	GO:0050727	regulation of inflammatory response	0.00188521	0.029746	23	8
GO:0009065 glutamine family amino acid catabolic process	6	0.029746	0.506	0.25	Biological Process	GO:0009065	glutamine family amino acid catabolic process	0.00189599	0.029746	4	2
GO:0048843 negative regulation of axon extension involved in axon guidance	6	0.029746	0.506	0.25	Biological Process	GO:0048843	negative regulation of axon extension involved in axon guidance	0.00189599	0.029746	3	3
GO:0048608 reproductive structure development	43	0.029746	3.629	0.091	Biological Process	GO:0048608	reproductive structure development	0.00189645	0.029746	27	16
GO:0030016 myofibril	24	0.040723	2.029	0.108	Cellular Component	GO:0030016	myofibril	0.00190641	0.040723	14	10
GO:0009617 response to bacterium	68	0.0299959	5.738	0.082	Biological Process	GO:0009617	response to bacterium	0.00191645	0.0299959	54	14
GO:0007189 adenylate cyclase-activating G-protein coupled receptor signaling pathway	15	0.0300752	1.266	0.133	Biological Process	GO:0007189	adenylate cyclase-activating G-protein coupled receptor signaling pathway	0.00192968	0.0300752	9	6
GO:0043534 blood vessel endothelial cell migration	15	0.0300752	1.266	0.133	Biological Process	GO:0043534	blood vessel endothelial cell migration	0.00192968	0.0300752	9	6
GO:0050848 regulation of calcium-mediated signaling	13	0.0302449	1.097	0.143	Biological Process	GO:0050848	regulation of calcium-mediated signaling	0.00194467	0.0302449	8	5
GO:0097696 STAT cascade	21	0.0304458	1.772	0.114	Biological Process	GO:0097696	STAT cascade	0.00196171	0.0304458	17	4
GO:0046425 regulation of JAK-STAT cascade	19	0.0309049	1.603	0.119	Biological Process	GO:0046425	regulation of JAK-STAT cascade	0.00199549	0.0309049	17	2
GO:0042476 odontogenesis	16	0.0314526	1.35	0.128	Biological Process	GO:0042476	odontogenesis	0.00203512	0.0314526	7	9
GO:0070663 regulation of leukocyte proliferation	24	0.0315522	2.025	0.108	Biological Process	GO:0070663	regulation of leukocyte proliferation	0.00204632	0.0315522	21	3
GO:0004725 protein tyrosine phosphatase activity	14	0.070268	1.154	0.14	Molecular Function	GO:0004725	protein tyrosine phosphatase activity	0.00204948	0.070268	12	2
GO:0050707 regulation of cytokine secretion	22	0.0315522	1.857	0.112	Biological Process	GO:0050707	regulation of cytokine secretion	0.00205012	0.0315522	14	8
GO:0007154 cell communication	448	0.031724	37.806	0.064	Biological Process	GO:0007154	cell communication	0.00206559	0.031724	307	141
GO:0032693 negative regulation of interleukin-10 production	5	0.0319632	0.422	0.294	Biological Process	GO:0032693	negative regulation of interleukin-10 production	0.00209417	0.0319632	3	2
GO:0045986 negative regulation of smooth muscle contraction	5	0.0319632	0.422	0.294	Biological Process	GO:0045986	negative regulation of smooth muscle contraction	0.00209417	0.0319632	4	1
GO:0051546 keratinocyte migration	5	0.0319632	0.422	0.294	Biological Process	GO:0051546	keratinocyte migration	0.00209417	0.0319632	4	1
GO:0050670 regulation of lymphocyte proliferation	23	0.0322877	1.941	0.11	Biological Process	GO:0050670	regulation of lymphocyte proliferation	0.00211981	0.0322877	20	3
GO:0032409 regulation of transporter activity	28	0.032324	2.363	0.102	Biological Process	GO:0032409	regulation of transporter activity	0.00212658	0.032324	17	11
GO:0072006 nephron development	18	0.0324151	1.519	0.121	Biological Process	GO:0072006	nephron development	0.00213697	0.0324151	12	6
GO:0031644 regulation of neurological system process	14	0.0324899	1.181	0.136	Biological Process	GO:0031644	regulation of neurological system process	0.00214948	0.0324899	10	4
GO:0006810 transport	293	0.0324899	24.726	0.066	Biological Process	GO:0006810	transport	0.00215071	0.0324899	206	87
GO:0008237 metallopeptidase activity	22	0.0725528	1.814	0.114	Molecular Function	GO:0008237	metallopeptidase activity	0.00216651	0.0725528	13	9
GO:0008361 regulation of cell size	22	0.0329447	1.857	0.111	Biological Process	GO:0008361	regulation of cell size	0.00218529	0.0329447	15	7
GO:0002711 positive regulation of T cell mediated immunity	11	0.0330073	0.928	0.155	Biological Process	GO:0002711	positive regulation of T cell mediated immunity	0.0021984	0.0330073	10	1
GO:0032890 regulation of organic acid transport	11	0.0330073	0.928	0.155	Biological Process	GO:0032890	regulation of organic acid transport	0.0021984	0.0330073	8	3
GO:0005912 adherens junction	30	0.0456995	2.536	0.099	Cellular Component	GO:0005912	adherens junction	0.00221648	0.0456995	20	10
GO:0050771 negative regulation of axonogenesis	10	0.0335336	0.844	0.164	Biological Process	GO:0050771	negative regulation of axonogenesis	0.0022402	0.0335336	6	4
GO:0010574 regulation of vascular endothelial growth factor production	7	0.0335336	0.591	0.212	Biological Process	GO:0010574	regulation of vascular endothelial growth factor production	0.0022471	0.0335336	7	0
GO:0051953 negative regulation of amine transport	7	0.0335336	0.591	0.212	Biological Process	GO:0051953	negative regulation of amine transport	0.0022471	0.0335336	5	2
GO:0098858 actin-based cell projection	24	0.0456995	2.029	0.106	Cellular Component	GO:0098858	actin-based cell projection	0.00227714	0.0456995	15	9
GO:0046649 lymphocyte activation	64	0.0339162	5.401	0.082	Biological Process	GO:0046649	lymphocyte activation	0.00227733	0.0339162	50	14
GO:0042056 chemoattractant activity	8	0.0751173	0.66	0.195	Molecular Function	GO:0042056	chemoattractant activity	0.00229525	0.0751173	6	2
GO:1902107 positive regulation of leukocyte differentiation	19	0.0342233	1.603	0.117	Biological Process	GO:1902107	positive regulation of leukocyte differentiation	0.0023026	0.0342233	16	3
GO:0061458 reproductive system development	43	0.0342609	3.629	0.09	Biological Process	GO:0061458	reproductive system development	0.00230978	0.0342609	27	16
GO:0090023 positive regulation of neutrophil chemotaxis	6	0.035096	0.506	0.24	Biological Process	GO:0090023	positive regulation of neutrophil chemotaxis	0.0023756	0.035096	6	0
GO:1902668 negative regulation of axon guidance	6	0.035096	0.506	0.24	Biological Process	GO:1902668	negative regulation of axon guidance	0.0023756	0.035096	3	3
GO:0032944 regulation of mononuclear cell proliferation	23	0.0353176	1.941	0.108	Biological Process	GO:0032944	regulation of mononuclear cell proliferation	0.00239538	0.0353176	20	3
GO:0070161 anchoring junction	31	0.0456995	2.62	0.097	Cellular Component	GO:0070161	anchoring junction	0.00239826	0.0456995	21	10
GO:0001527 microfibril	4	0.0456995	0.338	0.364	Cellular Component	GO:0001527	microfibril	0.00243652	0.0456995	3	1
GO:0043205 fibril	4	0.0456995	0.338	0.364	Cellular Component	GO:0043205	fibril	0.00243652	0.0456995	3	1
GO:0050878 regulation of body fluid levels	33	0.0358944	2.785	0.096	Biological Process	GO:0050878	regulation of body fluid levels	0.00243937	0.0358944	29	4
GO:0010596 negative regulation of endothelial cell migration	9	0.0366517	0.759	0.173	Biological Process	GO:0010596	negative regulation of endothelial cell migration	0.00250079	0.0366517	5	4
GO:0030514 negative regulation of BMP signaling pathway	9	0.0366517	0.759	0.173	Biological Process	GO:0030514	negative regulation of BMP signaling pathway	0.00250079	0.0366517	9	0
GO:0006527 arginine catabolic process	4	0.0366866	0.338	0.364	Biological Process	GO:0006527	arginine catabolic process	0.00252805	0.0366866	4	0
GO:0048262 determination of dorsal/ventral asymmetry	4	0.0366866	0.338	0.364	Biological Process	GO:0048262	determination of dorsal/ventral asymmetry	0.00252805	0.0366866	4	0
GO:0048263 determination of dorsal identity	4	0.0366866	0.338	0.364	Biological Process	GO:0048263	determination of dorsal identity	0.00252805	0.0366866	4	0
GO:0048541 Peyer's patch development	4	0.0366866	0.338	0.364	Biological Process	GO:0048541	Peyer's patch development	0.00252805	0.0366866	4	0
GO:0051549 positive regulation of keratinocyte migration	4	0.0366866	0.338	0.364	Biological Process	GO:0051549	positive regulation of keratinocyte migration	0.00252805	0.0366866	3	1
GO:0007492 endoderm development	12	0.037278	1.013	0.145	Biological Process	GO:0007492	endoderm development	0.00257891	0.037278	8	4
GO:0014910 regulation of smooth muscle cell migration	12	0.037278	1.013	0.145	Biological Process	GO:0014910	regulation of smooth muscle cell migration	0.00257891	0.037278	8	4
GO:0045121 membrane raft	35	0.0472724	2.959	0.093	Cellular Component	GO:0045121	membrane raft	0.00258185	0.0472724	29	6
GO:1901701 cellular response to oxygen-containing compound	84	0.0373512	7.089	0.078	Biological Process	GO:1901701	cellular response to oxygen-containing compound	0.00259422	0.0373512	57	27
GO:0051928 positive regulation of calcium ion transport	16	0.0373512	1.35	0.125	Biological Process	GO:0051928	positive regulation of calcium ion transport	0.00259918	0.0373512	13	3
GO:0070555 response to interleukin-1	16	0.0373512	1.35	0.125	Biological Process	GO:0070555	response to interleukin-1	0.00259918	0.0373512	14	2
GO:0032940 secretion by cell	80	0.0375592	6.751	0.078	Biological Process	GO:0032940	secretion by cell	0.00261875	0.0375592	59	21
GO:0010941 regulation of cell death	123	0.0380641	10.38	0.073	Biological Process	GO:0010941	regulation of cell death	0.00265912	0.0380641	84	39
GO:0035987 endodermal cell differentiation	8	0.0383371	0.675	0.186	Biological Process	GO:0035987	endodermal cell differentiation	0.00268339	0.0383371	6	2
GO:0002920 regulation of humoral immune response	7	0.0383898	0.591	0.206	Biological Process	GO:0002920	regulation of humoral immune response	0.00269229	0.0383898	7	0
GO:0098857 membrane microdomain	35	0.0482274	2.959	0.093	Cellular Component	GO:0098857	membrane microdomain	0.00269672	0.0482274	29	6
GO:0045499 chemorepellent activity	6	0.0864395	0.495	0.24	Molecular Function	GO:0045499	chemorepellent activity	0.00270123	0.0864395	4	2
GO:1902578 single-organism localization	279	0.0385388	23.544	0.066	Biological Process	GO:1902578	single-organism localization	0.00270796	0.0385388	196	83
GO:0071222 cellular response to lipopolysaccharide	24	0.038982	2.025	0.106	Biological Process	GO:0071222	cellular response to lipopolysaccharide	0.00274439	0.038982	21	3
GO:0006809 nitric oxide biosynthetic process	11	0.0390469	0.928	0.151	Biological Process	GO:0006809	nitric oxide biosynthetic process	0.00275426	0.0390469	10	1
GO:1900451 positive regulation of glutamate receptor signaling pathway	5	0.0391177	0.422	0.278	Biological Process	GO:1900451	positive regulation of glutamate receptor signaling pathway	0.00276456	0.0391177	4	1
GO:0048661 positive regulation of smooth muscle cell proliferation	14	0.0397415	1.181	0.132	Biological Process	GO:0048661	positive regulation of smooth muscle cell proliferation	0.00281926	0.0397415	10	4
GO:0070997 neuron death	36	0.0397415	3.038	0.093	Biological Process	GO:0070997	neuron death	0.00281942	0.0397415	24	12
GO:1904064 positive regulation of cation transmembrane transport	17	0.0401194	1.435	0.121	Biological Process	GO:1904064	positive regulation of cation transmembrane transport	0.00285715	0.0401194	12	5
GO:0035904 aorta development	9	0.0401194	0.759	0.17	Biological Process	GO:0035904	aorta development	0.00286256	0.0401194	7	2
GO:1900449 regulation of glutamate receptor signaling pathway	9	0.0401194	0.759	0.17	Biological Process	GO:1900449	regulation of glutamate receptor signaling pathway	0.00286256	0.0401194	5	4
GO:0060541 respiratory system development	24	0.0406486	2.025	0.105	Biological Process	GO:0060541	respiratory system development	0.00290584	0.0406486	17	7
GO:0015672 monovalent inorganic cation transport	51	0.0408306	4.304	0.085	Biological Process	GO:0015672	monovalent inorganic cation transport	0.00292733	0.0408306	39	12
GO:0007263 nitric oxide mediated signal transduction	6	0.0408306	0.506	0.231	Biological Process	GO:0007263	nitric oxide mediated signal transduction	0.002941	0.0408306	5	1
GO:0010575 positive regulation of vascular endothelial growth factor production	6	0.0408306	0.506	0.231	Biological Process	GO:0010575	positive regulation of vascular endothelial growth factor production	0.002941	0.0408306	6	0
GO:0090025 regulation of monocyte chemotaxis	6	0.0408306	0.506	0.231	Biological Process	GO:0090025	regulation of monocyte chemotaxis	0.002941	0.0408306	6	0
GO:0032496 response to lipopolysaccharide	34	0.0413647	2.869	0.094	Biological Process	GO:0032496	response to lipopolysaccharide	0.00298508	0.0413647	26	8
GO:0044070 regulation of anion transport	19	0.0420034	1.603	0.114	Biological Process	GO:0044070	regulation of anion transport	0.00303687	0.0420034	14	5
GO:0046631 alpha-beta T cell activation	17	0.0424854	1.435	0.12	Biological Process	GO:0046631	alpha-beta T cell activation	0.00307748	0.0424854	13	4
GO:0047555 3',5'-cyclic-GMP phosphodiesterase activity	5	0.0967146	0.412	0.278	Molecular Function	GO:0047555	3',5'-cyclic-GMP phosphodiesterase activity	0.00308949	0.0967146	4	1
GO:0051955 regulation of amino acid transport	8	0.0426692	0.675	0.182	Biological Process	GO:0051955	regulation of amino acid transport	0.00311846	0.0426692	5	3
GO:0042493 response to drug	42	0.0426692	3.544	0.089	Biological Process	GO:0042493	response to drug	0.00314235	0.0426692	30	12
GO:0003300 cardiac muscle hypertrophy	13	0.0426692	1.097	0.135	Biological Process	GO:0003300	cardiac muscle hypertrophy	0.00314958	0.0426692	10	3
GO:0007215 glutamate receptor signaling pathway	13	0.0426692	1.097	0.135	Biological Process	GO:0007215	glutamate receptor signaling pathway	0.00314958	0.0426692	7	6
GO:0035335 peptidyl-tyrosine dephosphorylation	13	0.0426692	1.097	0.135	Biological Process	GO:0035335	peptidyl-tyrosine dephosphorylation	0.00314958	0.0426692	12	1
GO:2000027 regulation of organ morphogenesis	20	0.0426692	1.688	0.112	Biological Process	GO:2000027	regulation of organ morphogenesis	0.00317583	0.0426692	15	5
GO:0071753 IgM immunoglobulin complex	2	0.0528158	0.169	1	Cellular Component	GO:0071753	IgM immunoglobulin complex	0.00319552	0.0528158	2	0
GO:0071754 IgM immunoglobulin complex, circulating	2	0.0528158	0.169	1	Cellular Component	GO:0071754	IgM immunoglobulin complex, circulating	0.00319552	0.0528158	2	0
GO:0071756 pentameric IgM immunoglobulin complex	2	0.0528158	0.169	1	Cellular Component	GO:0071756	pentameric IgM immunoglobulin complex	0.00319552	0.0528158	2	0
GO:0010573 vascular endothelial growth factor production	7	0.0426692	0.591	0.2	Biological Process	GO:0010573	vascular endothelial growth factor production	0.00320212	0.0426692	7	0
GO:0035850 epithelial cell differentiation involved in kidney development	7	0.0426692	0.591	0.2	Biological Process	GO:0035850	epithelial cell differentiation involved in kidney development	0.00320212	0.0426692	3	4
GO:0048846 axon extension involved in axon guidance	7	0.0426692	0.591	0.2	Biological Process	GO:0048846	axon extension involved in axon guidance	0.00320212	0.0426692	4	3
GO:1902284 neuron projection extension involved in neuron projection guidance	7	0.0426692	0.591	0.2	Biological Process	GO:1902284	neuron projection extension involved in neuron projection guidance	0.00320212	0.0426692	4	3
GO:0008277 regulation of G-protein coupled receptor protein signaling pathway	15	0.0426692	1.266	0.126	Biological Process	GO:0008277	regulation of G-protein coupled receptor protein signaling pathway	0.00321273	0.0426692	11	4
GO:0033627 cell adhesion mediated by integrin	10	0.0426692	0.844	0.156	Biological Process	GO:0033627	cell adhesion mediated by integrin	0.00322478	0.0426692	8	2
GO:0031252 cell leading edge	37	0.0528158	3.128	0.091	Cellular Component	GO:0031252	cell leading edge	0.00322801	0.0528158	25	12
GO:0010045 response to nickel cation	2	0.0426692	0.169	1	Biological Process	GO:0010045	response to nickel cation	0.00326035	0.0426692	0	2
GO:0014852 regulation of skeletal muscle contraction by neural stimulation via neuromuscular junction	2	0.0426692	0.169	1	Biological Process	GO:0014852	regulation of skeletal muscle contraction by neural stimulation via neuromuscular junction	0.00326035	0.0426692	1	1
GO:0014853 regulation of excitatory postsynaptic membrane potential involved in skeletal muscle contraction	2	0.0426692	0.169	1	Biological Process	GO:0014853	regulation of excitatory postsynaptic membrane potential involved in skeletal muscle contraction	0.00326035	0.0426692	1	1
GO:0038098 sequestering of BMP from receptor via BMP binding	2	0.0426692	0.169	1	Biological Process	GO:0038098	sequestering of BMP from receptor via BMP binding	0.00326035	0.0426692	2	0
GO:0042404 thyroid hormone catabolic process	2	0.0426692	0.169	1	Biological Process	GO:0042404	thyroid hormone catabolic process	0.00326035	0.0426692	2	0
GO:1900924 negative regulation of glycine import	2	0.0426692	0.169	1	Biological Process	GO:1900924	negative regulation of glycine import	0.00326035	0.0426692	1	1
GO:2000683 regulation of cellular response to X-ray	2	0.0426692	0.169	1	Biological Process	GO:2000683	regulation of cellular response to X-ray	0.00326035	0.0426692	1	1
GO:0071216 cellular response to biotic stimulus	26	0.0426692	2.194	0.102	Biological Process	GO:0071216	cellular response to biotic stimulus	0.00326248	0.0426692	22	4
GO:0033600 negative regulation of mammary gland epithelial cell proliferation	3	0.0426692	0.253	0.5	Biological Process	GO:0033600	negative regulation of mammary gland epithelial cell proliferation	0.00326339	0.0426692	1	2
GO:0045588 positive regulation of gamma-delta T cell differentiation	3	0.0426692	0.253	0.5	Biological Process	GO:0045588	positive regulation of gamma-delta T cell differentiation	0.00326339	0.0426692	3	0
GO:0046645 positive regulation of gamma-delta T cell activation	3	0.0426692	0.253	0.5	Biological Process	GO:0046645	positive regulation of gamma-delta T cell activation	0.00326339	0.0426692	3	0
GO:0048677 axon extension involved in regeneration	3	0.0426692	0.253	0.5	Biological Process	GO:0048677	axon extension involved in regeneration	0.00326339	0.0426692	2	1
GO:0048682 sprouting of injured axon	3	0.0426692	0.253	0.5	Biological Process	GO:0048682	sprouting of injured axon	0.00326339	0.0426692	2	1
GO:0070447 positive regulation of oligodendrocyte progenitor proliferation	3	0.0426692	0.253	0.5	Biological Process	GO:0070447	positive regulation of oligodendrocyte progenitor proliferation	0.00326339	0.0426692	2	1
GO:0071895 odontoblast differentiation	3	0.0426692	0.253	0.5	Biological Process	GO:0071895	odontoblast differentiation	0.00326339	0.0426692	2	1
GO:0001960 negative regulation of cytokine-mediated signaling pathway	9	0.0426692	0.759	0.167	Biological Process	GO:0001960	negative regulation of cytokine-mediated signaling pathway	0.00326444	0.0426692	6	3
GO:0042531 positive regulation of tyrosine phosphorylation of STAT protein	9	0.0426692	0.759	0.167	Biological Process	GO:0042531	positive regulation of tyrosine phosphorylation of STAT protein	0.00326444	0.0426692	9	0
GO:0045773 positive regulation of axon extension	9	0.0426692	0.759	0.167	Biological Process	GO:0045773	positive regulation of axon extension	0.00326444	0.0426692	7	2
GO:0001508 action potential	16	0.0428913	1.35	0.122	Biological Process	GO:0001508	action potential	0.00328725	0.0428913	10	6
GO:0098802 plasma membrane receptor complex	19	0.05329	1.606	0.112	Cellular Component	GO:0098802	plasma membrane receptor complex	0.00332629	0.05329	7	12
GO:0001906 cell killing	20	0.0440275	1.688	0.111	Biological Process	GO:0001906	cell killing	0.00338627	0.0440275	16	4
GO:0007259 JAK-STAT cascade	20	0.0440275	1.688	0.111	Biological Process	GO:0007259	JAK-STAT cascade	0.00338627	0.0440275	17	3
GO:0098644 complex of collagen trimers	5	0.053759	0.423	0.263	Cellular Component	GO:0098644	complex of collagen trimers	0.00342547	0.053759	1	4
GO:0004692 cGMP-dependent protein kinase activity	2	0.102926	0.165	1	Molecular Function	GO:0004692	cGMP-dependent protein kinase activity	0.00343085	0.102926	2	0
GO:0086059 voltage-gated calcium channel activity involved SA node cell action potential	2	0.102926	0.165	1	Molecular Function	GO:0086059	voltage-gated calcium channel activity involved SA node cell action potential	0.00343085	0.102926	1	1
GO:0016055 Wnt signaling pathway	36	0.0451657	3.038	0.092	Biological Process	GO:0016055	Wnt signaling pathway	0.00347994	0.0451657	24	12
GO:0046651 lymphocyte proliferation	29	0.0452782	2.447	0.098	Biological Process	GO:0046651	lymphocyte proliferation	0.00349475	0.0452782	26	3
GO:0035662 Toll-like receptor 4 binding	3	0.103171	0.247	0.5	Molecular Function	GO:0035662	Toll-like receptor 4 binding	0.00351069	0.103171	3	0
GO:0007178 transmembrane receptor protein serine/threonine kinase signaling pathway	31	0.0454602	2.616	0.096	Biological Process	GO:0007178	transmembrane receptor protein serine/threonine kinase signaling pathway	0.00351997	0.0454602	26	5
GO:0061041 regulation of wound healing	16	0.0454602	1.35	0.121	Biological Process	GO:0061041	regulation of wound healing	0.0035475	0.0454602	14	2
GO:0003215 cardiac right ventricle morphogenesis	5	0.0454602	0.422	0.263	Biological Process	GO:0003215	cardiac right ventricle morphogenesis	0.00357741	0.0454602	4	1
GO:0007635 chemosensory behavior	5	0.0454602	0.422	0.263	Biological Process	GO:0007635	chemosensory behavior	0.00357741	0.0454602	3	2
GO:0033599 regulation of mammary gland epithelial cell proliferation	5	0.0454602	0.422	0.263	Biological Process	GO:0033599	regulation of mammary gland epithelial cell proliferation	0.00357741	0.0454602	2	3
GO:0048245 eosinophil chemotaxis	5	0.0454602	0.422	0.263	Biological Process	GO:0048245	eosinophil chemotaxis	0.00357741	0.0454602	5	0
GO:0050755 chemokine metabolic process	5	0.0454602	0.422	0.263	Biological Process	GO:0050755	chemokine metabolic process	0.00357741	0.0454602	4	1
GO:0050849 negative regulation of calcium-mediated signaling	6	0.0454602	0.506	0.222	Biological Process	GO:0050849	negative regulation of calcium-mediated signaling	0.00360119	0.0454602	5	1
GO:0070723 response to cholesterol	6	0.0454602	0.506	0.222	Biological Process	GO:0070723	response to cholesterol	0.00360119	0.0454602	2	4
GO:0071624 positive regulation of granulocyte chemotaxis	6	0.0454602	0.506	0.222	Biological Process	GO:0071624	positive regulation of granulocyte chemotaxis	0.00360119	0.0454602	6	0
GO:0021983 pituitary gland development	8	0.0454602	0.675	0.178	Biological Process	GO:0021983	pituitary gland development	0.00360641	0.0454602	6	2
GO:0045104 intermediate filament cytoskeleton organization	8	0.0454602	0.675	0.178	Biological Process	GO:0045104	intermediate filament cytoskeleton organization	0.00360641	0.0454602	5	3
GO:0046903 secretion	90	0.0454602	7.595	0.076	Biological Process	GO:0046903	secretion	0.00360894	0.0454602	67	23
GO:0001660 fever generation	4	0.0454602	0.338	0.333	Biological Process	GO:0001660	fever generation	0.00362177	0.0454602	3	1
GO:0038063 collagen-activated tyrosine kinase receptor signaling pathway	4	0.0454602	0.338	0.333	Biological Process	GO:0038063	collagen-activated tyrosine kinase receptor signaling pathway	0.00362177	0.0454602	2	2
GO:0048537 mucosal-associated lymphoid tissue development	4	0.0454602	0.338	0.333	Biological Process	GO:0048537	mucosal-associated lymphoid tissue development	0.00362177	0.0454602	4	0
GO:0051547 regulation of keratinocyte migration	4	0.0454602	0.338	0.333	Biological Process	GO:0051547	regulation of keratinocyte migration	0.00362177	0.0454602	3	1
GO:0072015 glomerular visceral epithelial cell development	4	0.0454602	0.338	0.333	Biological Process	GO:0072015	glomerular visceral epithelial cell development	0.00362177	0.0454602	2	2
GO:0007507 heart development	50	0.0454602	4.219	0.085	Biological Process	GO:0007507	heart development	0.00362596	0.0454602	33	17
GO:0071219 cellular response to molecule of bacterial origin	24	0.0454864	2.025	0.103	Biological Process	GO:0071219	cellular response to molecule of bacterial origin	0.00363422	0.0454864	21	3
GO:0045619 regulation of lymphocyte differentiation	19	0.046114	1.603	0.112	Biological Process	GO:0045619	regulation of lymphocyte differentiation	0.00370774	0.046114	13	6
GO:0060401 cytosolic calcium ion transport	19	0.046114	1.603	0.112	Biological Process	GO:0060401	cytosolic calcium ion transport	0.00370774	0.046114	13	6
GO:0002548 monocyte chemotaxis	9	0.046114	0.759	0.164	Biological Process	GO:0002548	monocyte chemotaxis	0.00370939	0.046114	9	0
GO:0090303 positive regulation of wound healing	9	0.046114	0.759	0.164	Biological Process	GO:0090303	positive regulation of wound healing	0.00370939	0.046114	8	1
GO:0003924 GTPase activity	30	0.107155	2.473	0.099	Molecular Function	GO:0003924	GTPase activity	0.00372065	0.107155	24	6
GO:0030018 Z disc	16	0.0575164	1.352	0.119	Cellular Component	GO:0030018	Z disc	0.00373969	0.0575164	11	5
GO:0009636 response to toxic substance	27	0.0468642	2.278	0.099	Biological Process	GO:0009636	response to toxic substance	0.00377699	0.0468642	20	7
GO:0030225 macrophage differentiation	7	0.0468642	0.591	0.194	Biological Process	GO:0030225	macrophage differentiation	0.00378245	0.0468642	5	2
GO:0030856 regulation of epithelial cell differentiation	17	0.0473062	1.435	0.117	Biological Process	GO:0030856	regulation of epithelial cell differentiation	0.00382454	0.0473062	11	6
GO:0048738 cardiac muscle tissue development	24	0.0473785	2.025	0.103	Biological Process	GO:0048738	cardiac muscle tissue development	0.00383855	0.0473785	15	9
GO:0032943 mononuclear cell proliferation	29	0.0473785	2.447	0.097	Biological Process	GO:0032943	mononuclear cell proliferation	0.00384552	0.0473785	26	3
GO:1903530 regulation of secretion by cell	64	0.0473785	5.401	0.08	Biological Process	GO:1903530	regulation of secretion by cell	0.00384967	0.0473785	48	16
GO:0036122 BMP binding	4	0.110574	0.33	0.333	Molecular Function	GO:0036122	BMP binding	0.00397192	0.110574	4	0
GO:0008553 hydrogen-exporting ATPase activity, phosphorylative mechanism	5	0.110574	0.412	0.263	Molecular Function	GO:0008553	hydrogen-exporting ATPase activity, phosphorylative mechanism	0.00399295	0.110574	4	1
GO:0045669 positive regulation of osteoblast differentiation	10	0.0498005	0.844	0.152	Biological Process	GO:0045669	positive regulation of osteoblast differentiation	0.00405321	0.0498005	5	5
GO:0035295 tube development	53	0.0498307	4.473	0.083	Biological Process	GO:0035295	tube development	0.00406243	0.0498307	41	12
GO:0060041 retina development in camera-type eye	17	0.0502629	1.435	0.116	Biological Process	GO:0060041	retina development in camera-type eye	0.00410449	0.0502629	11	6
GO:0045103 intermediate filament-based process	8	0.0505853	0.675	0.174	Biological Process	GO:0045103	intermediate filament-based process	0.0041514	0.0505853	5	3
GO:0061005 cell differentiation involved in kidney development	8	0.0505853	0.675	0.174	Biological Process	GO:0061005	cell differentiation involved in kidney development	0.0041514	0.0505853	4	4
GO:1904036 negative regulation of epithelial cell apoptotic process	8	0.0505853	0.675	0.174	Biological Process	GO:1904036	negative regulation of epithelial cell apoptotic process	0.0041514	0.0505853	5	3
GO:0030427 site of polarized growth	22	0.063731	1.86	0.104	Cellular Component	GO:0030427	site of polarized growth	0.00422663	0.063731	17	5
GO:0050804 modulation of synaptic transmission	43	0.0529421	3.629	0.087	Biological Process	GO:0050804	modulation of synaptic transmission	0.00435199	0.0529421	27	16
GO:0034706 sodium channel complex	5	0.0644378	0.423	0.25	Cellular Component	GO:0034706	sodium channel complex	0.0043573	0.0644378	2	3
GO:0045598 regulation of fat cell differentiation	15	0.0535153	1.266	0.122	Biological Process	GO:0045598	regulation of fat cell differentiation	0.00440638	0.0535153	11	4
GO:0008045 motor neuron axon guidance	7	0.0537372	0.591	0.189	Biological Process	GO:0008045	motor neuron axon guidance	0.00443922	0.0537372	5	2
GO:0071526 semaphorin-plexin signaling pathway	7	0.0537372	0.591	0.189	Biological Process	GO:0071526	semaphorin-plexin signaling pathway	0.00443922	0.0537372	3	4
GO:0014897 striated muscle hypertrophy	13	0.0543614	1.097	0.13	Biological Process	GO:0014897	striated muscle hypertrophy	0.00450042	0.0543614	10	3
GO:0005913 cell-cell adherens junction	13	0.0654358	1.099	0.129	Cellular Component	GO:0005913	cell-cell adherens junction	0.00450988	0.0654358	10	3
GO:0033002 muscle cell proliferation	23	0.0543614	1.941	0.103	Biological Process	GO:0033002	muscle cell proliferation	0.00451291	0.0543614	16	7
GO:0060348 bone development	23	0.0543614	1.941	0.103	Biological Process	GO:0060348	bone development	0.00451291	0.0543614	14	9
GO:0002726 positive regulation of T cell cytokine production	5	0.0546105	0.422	0.25	Biological Process	GO:0002726	positive regulation of T cell cytokine production	0.00454841	0.0546105	4	1
GO:0003159 morphogenesis of an endothelium	5	0.0546105	0.422	0.25	Biological Process	GO:0003159	morphogenesis of an endothelium	0.00454841	0.0546105	3	2
GO:0051402 neuron apoptotic process	27	0.0550892	2.278	0.098	Biological Process	GO:0051402	neuron apoptotic process	0.00460074	0.0550892	17	10
GO:0007568 aging	31	0.0550892	2.616	0.094	Biological Process	GO:0007568	aging	0.00461014	0.0550892	23	8
GO:0003779 actin binding	39	0.12541	3.215	0.091	Molecular Function	GO:0003779	actin binding	0.00461579	0.12541	26	13
GO:0045582 positive regulation of T cell differentiation	12	0.0550892	1.013	0.135	Biological Process	GO:0045582	positive regulation of T cell differentiation	0.00462458	0.0550892	10	2
GO:0060840 artery development	12	0.0550892	1.013	0.135	Biological Process	GO:0060840	artery development	0.00462458	0.0550892	9	3
GO:0048598 embryonic morphogenesis	51	0.0550892	4.304	0.083	Biological Process	GO:0048598	embryonic morphogenesis	0.00462564	0.0550892	35	16
GO:1904427 positive regulation of calcium ion transmembrane transport	11	0.0552693	0.928	0.141	Biological Process	GO:1904427	positive regulation of calcium ion transmembrane transport	0.00464826	0.0552693	8	3
GO:0048634 regulation of muscle organ development	17	0.0559724	1.435	0.115	Biological Process	GO:0048634	regulation of muscle organ development	0.00471498	0.0559724	9	8
GO:0044281 small molecule metabolic process	132	0.0560279	11.139	0.071	Biological Process	GO:0044281	small molecule metabolic process	0.00473613	0.0560279	83	49
GO:0048247 lymphocyte chemotaxis	9	0.0560279	0.759	0.158	Biological Process	GO:0048247	lymphocyte chemotaxis	0.00474086	0.0560279	8	1
GO:0031099 regeneration	22	0.0560279	1.857	0.104	Biological Process	GO:0031099	regeneration	0.00474989	0.0560279	16	6
GO:0002526 acute inflammatory response	15	0.0560279	1.266	0.121	Biological Process	GO:0002526	acute inflammatory response	0.00475521	0.0560279	11	4
GO:0048010 vascular endothelial growth factor receptor signaling pathway	8	0.0560279	0.675	0.17	Biological Process	GO:0048010	vascular endothelial growth factor receptor signaling pathway	0.00475766	0.0560279	5	3
GO:0010001 glial cell differentiation	23	0.0560316	1.941	0.103	Biological Process	GO:0010001	glial cell differentiation	0.00476558	0.0560316	14	9
GO:0020005 symbiont-containing vacuole membrane	4	0.0686477	0.338	0.308	Cellular Component	GO:0020005	symbiont-containing vacuole membrane	0.00482051	0.0686477	4	0
GO:0002252 immune effector process	66	0.0566018	5.57	0.079	Biological Process	GO:0002252	immune effector process	0.00482175	0.0566018	55	11
GO:0040007 growth	77	0.0566646	6.498	0.077	Biological Process	GO:0040007	growth	0.00483479	0.0566646	53	24
GO:0031399 regulation of protein modification process	134	0.0566925	11.308	0.071	Biological Process	GO:0031399	regulation of protein modification process	0.00484485	0.0566925	104	30
GO:0042379 chemokine receptor binding	10	0.127112	0.824	0.152	Molecular Function	GO:0042379	chemokine receptor binding	0.0048478	0.127112	10	0
GO:0005198 structural molecule activity	50	0.127112	4.122	0.085	Molecular Function	GO:0005198	structural molecule activity	0.00485496	0.127112	26	24
GO:0045621 positive regulation of lymphocyte differentiation	13	0.0572727	1.097	0.129	Biological Process	GO:0045621	positive regulation of lymphocyte differentiation	0.0049022	0.0572727	11	2
GO:0004114 3',5'-cyclic-nucleotide phosphodiesterase activity	6	0.127156	0.495	0.214	Molecular Function	GO:0004114	3',5'-cyclic-nucleotide phosphodiesterase activity	0.00494495	0.127156	5	1
GO:0033993 response to lipid	77	0.0577894	6.498	0.077	Biological Process	GO:0033993	response to lipid	0.00495427	0.0577894	51	26
GO:0060560 developmental growth involved in morphogenesis	25	0.0578302	2.11	0.1	Biological Process	GO:0060560	developmental growth involved in morphogenesis	0.00496784	0.0578302	16	9
GO:0032270 positive regulation of cellular protein metabolic process	113	0.0578302	9.536	0.072	Biological Process	GO:0032270	positive regulation of cellular protein metabolic process	0.00498737	0.0578302	88	25
GO:0036379 myofilament	6	0.0692894	0.507	0.207	Cellular Component	GO:0036379	myofilament	0.00499288	0.0692894	3	3
GO:0009214 cyclic nucleotide catabolic process	4	0.0578302	0.338	0.308	Biological Process	GO:0009214	cyclic nucleotide catabolic process	0.004997	0.0578302	3	1
GO:0042492 gamma-delta T cell differentiation	4	0.0578302	0.338	0.308	Biological Process	GO:0042492	gamma-delta T cell differentiation	0.004997	0.0578302	3	1
GO:0072310 glomerular epithelial cell development	4	0.0578302	0.338	0.308	Biological Process	GO:0072310	glomerular epithelial cell development	0.004997	0.0578302	2	2
GO:0010611 regulation of cardiac muscle hypertrophy	10	0.0582261	0.844	0.147	Biological Process	GO:0010611	regulation of cardiac muscle hypertrophy	0.00504121	0.0582261	7	3
GO:0030178 negative regulation of Wnt signaling pathway	17	0.0582261	1.435	0.114	Biological Process	GO:0030178	negative regulation of Wnt signaling pathway	0.005047	0.0582261	12	5
GO:0046209 nitric oxide metabolic process	11	0.0589803	0.928	0.139	Biological Process	GO:0046209	nitric oxide metabolic process	0.00512837	0.0589803	10	1
GO:0050688 regulation of defense response to virus	11	0.0589803	0.928	0.139	Biological Process	GO:0050688	regulation of defense response to virus	0.00512837	0.0589803	11	0
GO:0070661 leukocyte proliferation	30	0.0593718	2.532	0.094	Biological Process	GO:0070661	leukocyte proliferation	0.00517696	0.0593718	27	3
GO:0046633 alpha-beta T cell proliferation	7	0.0593718	0.591	0.184	Biological Process	GO:0046633	alpha-beta T cell proliferation	0.00517852	0.0593718	7	0
GO:0051968 positive regulation of synaptic transmission, glutamatergic	6	0.0599202	0.506	0.207	Biological Process	GO:0051968	positive regulation of synaptic transmission, glutamatergic	0.00524261	0.0599202	4	2
GO:0090075 relaxation of muscle	6	0.0599202	0.506	0.207	Biological Process	GO:0090075	relaxation of muscle	0.00524261	0.0599202	6	0
GO:0018209 peptidyl-serine modification	31	0.0599591	2.616	0.093	Biological Process	GO:0018209	peptidyl-serine modification	0.00525415	0.0599591	20	11
GO:0030278 regulation of ossification	21	0.0601311	1.772	0.105	Biological Process	GO:0030278	regulation of ossification	0.00527738	0.0601311	12	9
GO:0008083 growth factor activity	17	0.13343	1.401	0.116	Molecular Function	GO:0008083	growth factor activity	0.00528162	0.13343	14	3
GO:0002573 myeloid leukocyte differentiation	22	0.0603864	1.857	0.103	Biological Process	GO:0002573	myeloid leukocyte differentiation	0.00530798	0.0603864	17	5
GO:0005587 collagen type IV trimer	3	0.0692894	0.254	0.429	Cellular Component	GO:0005587	collagen type IV trimer	0.00531609	0.0692894	1	2
GO:0098642 network-forming collagen trimer	3	0.0692894	0.254	0.429	Cellular Component	GO:0098642	network-forming collagen trimer	0.00531609	0.0692894	1	2
GO:0098645 collagen network	3	0.0692894	0.254	0.429	Cellular Component	GO:0098645	collagen network	0.00531609	0.0692894	1	2
GO:0098651 basement membrane collagen trimer	3	0.0692894	0.254	0.429	Cellular Component	GO:0098651	basement membrane collagen trimer	0.00531609	0.0692894	1	2
GO:0014896 muscle hypertrophy	13	0.0604005	1.097	0.127	Biological Process	GO:0014896	muscle hypertrophy	0.00533227	0.0604005	10	3
GO:0060761 negative regulation of response to cytokine stimulus	9	0.0604005	0.759	0.155	Biological Process	GO:0060761	negative regulation of response to cytokine stimulus	0.00533372	0.0604005	6	3
GO:0051234 establishment of localization	297	0.0604005	25.063	0.065	Biological Process	GO:0051234	establishment of localization	0.00533379	0.0604005	209	88
GO:0002237 response to molecule of bacterial origin	34	0.0609275	2.869	0.091	Biological Process	GO:0002237	response to molecule of bacterial origin	0.0053886	0.0609275	26	8
GO:0002822 regulation of adaptive immune response based on somatic recombination of immune receptors built from immunoglobulin superfamily domains	19	0.0609811	1.603	0.109	Biological Process	GO:0002822	regulation of adaptive immune response based on somatic recombination of immune receptors built from immunoglobulin superfamily domains	0.00542046	0.0609811	16	3
GO:0001706 endoderm formation	8	0.0609811	0.675	0.167	Biological Process	GO:0001706	endoderm formation	0.0054295	0.0609811	6	2
GO:0099558 maintenance of synapse structure	8	0.0609811	0.675	0.167	Biological Process	GO:0099558	maintenance of synapse structure	0.0054295	0.0609811	4	4
GO:0008627 intrinsic apoptotic signaling pathway in response to osmotic stress	3	0.0609811	0.253	0.429	Biological Process	GO:0008627	intrinsic apoptotic signaling pathway in response to osmotic stress	0.00546903	0.0609811	2	1
GO:0045110 intermediate filament bundle assembly	3	0.0609811	0.253	0.429	Biological Process	GO:0045110	intermediate filament bundle assembly	0.00546903	0.0609811	3	0
GO:0060872 semicircular canal development	3	0.0609811	0.253	0.429	Biological Process	GO:0060872	semicircular canal development	0.00546903	0.0609811	3	0
GO:0061156 pulmonary artery morphogenesis	3	0.0609811	0.253	0.429	Biological Process	GO:0061156	pulmonary artery morphogenesis	0.00546903	0.0609811	2	1
GO:0070100 negative regulation of chemokine-mediated signaling pathway	3	0.0609811	0.253	0.429	Biological Process	GO:0070100	negative regulation of chemokine-mediated signaling pathway	0.00546903	0.0609811	1	2
GO:2000553 positive regulation of T-helper 2 cell cytokine production	3	0.0609811	0.253	0.429	Biological Process	GO:2000553	positive regulation of T-helper 2 cell cytokine production	0.00546903	0.0609811	2	1
GO:0019215 intermediate filament binding	4	0.135895	0.33	0.308	Molecular Function	GO:0019215	intermediate filament binding	0.00547357	0.135895	3	1
GO:0010243 response to organonitrogen compound	70	0.0609811	5.907	0.078	Biological Process	GO:0010243	response to organonitrogen compound	0.00547605	0.0609811	44	26
GO:0018105 peptidyl-serine phosphorylation	29	0.0617641	2.447	0.094	Biological Process	GO:0018105	peptidyl-serine phosphorylation	0.00556084	0.0617641	20	9
GO:0042326 negative regulation of phosphorylation	39	0.0617641	3.291	0.087	Biological Process	GO:0042326	negative regulation of phosphorylation	0.00556312	0.0617641	29	10
GO:0048167 regulation of synaptic plasticity	21	0.0619072	1.772	0.104	Biological Process	GO:0048167	regulation of synaptic plasticity	0.00558542	0.0619072	12	9
GO:0010633 negative regulation of epithelial cell migration	10	0.0619072	0.844	0.145	Biological Process	GO:0010633	negative regulation of epithelial cell migration	0.00560121	0.0619072	6	4
GO:0014068 positive regulation of phosphatidylinositol 3-kinase signaling	10	0.0619072	0.844	0.145	Biological Process	GO:0014068	positive regulation of phosphatidylinositol 3-kinase signaling	0.00560121	0.0619072	5	5
GO:0045981 positive regulation of nucleotide metabolic process	11	0.0622249	0.928	0.138	Biological Process	GO:0045981	positive regulation of nucleotide metabolic process	0.00564683	0.0622249	8	3
GO:1900544 positive regulation of purine nucleotide metabolic process	11	0.0622249	0.928	0.138	Biological Process	GO:1900544	positive regulation of purine nucleotide metabolic process	0.00564683	0.0622249	8	3
GO:0033630 positive regulation of cell adhesion mediated by integrin	5	0.0626405	0.422	0.238	Biological Process	GO:0033630	positive regulation of cell adhesion mediated by integrin	0.00569304	0.0626405	5	0
GO:0010469 regulation of receptor activity	19	0.0632905	1.603	0.108	Biological Process	GO:0010469	regulation of receptor activity	0.0057607	0.0632905	13	6
GO:0009187 cyclic nucleotide metabolic process	13	0.0634453	1.097	0.126	Biological Process	GO:0009187	cyclic nucleotide metabolic process	0.00579201	0.0634453	10	3
GO:0014812 muscle cell migration	13	0.0634453	1.097	0.126	Biological Process	GO:0014812	muscle cell migration	0.00579201	0.0634453	9	4
GO:0002819 regulation of adaptive immune response	20	0.064068	1.688	0.106	Biological Process	GO:0002819	regulation of adaptive immune response	0.00585755	0.064068	17	3
GO:0051249 regulation of lymphocyte activation	44	0.0641541	3.713	0.085	Biological Process	GO:0051249	regulation of lymphocyte activation	0.00587662	0.0641541	33	11
GO:0004012 phospholipid-translocating ATPase activity	3	0.142351	0.247	0.429	Molecular Function	GO:0004012	phospholipid-translocating ATPase activity	0.0058768	0.142351	1	2
GO:0019233 sensory perception of pain	16	0.0641541	1.35	0.115	Biological Process	GO:0019233	sensory perception of pain	0.00588282	0.0641541	10	6
GO:0004112 cyclic-nucleotide phosphodiesterase activity	6	0.142351	0.495	0.207	Molecular Function	GO:0004112	cyclic-nucleotide phosphodiesterase activity	0.0059313	0.142351	5	1
GO:0050671 positive regulation of lymphocyte proliferation	15	0.0646628	1.266	0.118	Biological Process	GO:0050671	positive regulation of lymphocyte proliferation	0.00593824	0.0646628	13	2
GO:0002673 regulation of acute inflammatory response	9	0.0649265	0.759	0.153	Biological Process	GO:0002673	regulation of acute inflammatory response	0.00598235	0.0649265	7	2
GO:0030801 positive regulation of cyclic nucleotide metabolic process	7	0.0649265	0.591	0.179	Biological Process	GO:0030801	positive regulation of cyclic nucleotide metabolic process	0.0060065	0.0649265	5	2
GO:0030804 positive regulation of cyclic nucleotide biosynthetic process	7	0.0649265	0.591	0.179	Biological Process	GO:0030804	positive regulation of cyclic nucleotide biosynthetic process	0.0060065	0.0649265	5	2
GO:0031646 positive regulation of neurological system process	7	0.0649265	0.591	0.179	Biological Process	GO:0031646	positive regulation of neurological system process	0.0060065	0.0649265	4	3
GO:1902622 regulation of neutrophil migration	7	0.0649265	0.591	0.179	Biological Process	GO:1902622	regulation of neutrophil migration	0.0060065	0.0649265	7	0
GO:0071396 cellular response to lipid	51	0.0660028	4.304	0.082	Biological Process	GO:0071396	cellular response to lipid	0.00611501	0.0660028	36	15
GO:0050808 synapse organization	30	0.0664159	2.532	0.093	Biological Process	GO:0050808	synapse organization	0.00616349	0.0664159	15	15
GO:0045933 positive regulation of muscle contraction	8	0.0664159	0.675	0.163	Biological Process	GO:0045933	positive regulation of muscle contraction	0.00617131	0.0664159	5	3
GO:0044463 cell projection part	89	0.0799672	7.523	0.074	Cellular Component	GO:0044463	cell projection part	0.00623931	0.0799672	61	28
GO:0036314 response to sterol	6	0.0668875	0.506	0.2	Biological Process	GO:0036314	response to sterol	0.00624235	0.0668875	2	4
GO:0048841 regulation of axon extension involved in axon guidance	6	0.0668875	0.506	0.2	Biological Process	GO:0048841	regulation of axon extension involved in axon guidance	0.00624235	0.0668875	3	3
GO:0090200 positive regulation of release of cytochrome c from mitochondria	6	0.0668875	0.506	0.2	Biological Process	GO:0090200	positive regulation of release of cytochrome c from mitochondria	0.00624235	0.0668875	1	5
GO:0050715 positive regulation of cytokine secretion	16	0.0673642	1.35	0.114	Biological Process	GO:0050715	positive regulation of cytokine secretion	0.00629995	0.0673642	10	6
GO:0016820 hydrolase activity, acting on acid anhydrides, catalyzing transmembrane movement of substances	14	0.146422	1.154	0.124	Molecular Function	GO:0016820	hydrolase activity, acting on acid anhydrides, catalyzing transmembrane movement of substances	0.00630429	0.146422	8	6
GO:0042626 ATPase activity, coupled to transmembrane movement of substances	14	0.146422	1.154	0.124	Molecular Function	GO:0042626	ATPase activity, coupled to transmembrane movement of substances	0.00630429	0.146422	8	6
GO:0030098 lymphocyte differentiation	33	0.0673642	2.785	0.09	Biological Process	GO:0030098	lymphocyte differentiation	0.00630511	0.0673642	23	10
GO:0045321 leukocyte activation	71	0.0676816	5.992	0.077	Biological Process	GO:0045321	leukocyte activation	0.006344	0.0676816	57	14
GO:0002009 morphogenesis of an epithelium	43	0.0678636	3.629	0.085	Biological Process	GO:0002009	morphogenesis of an epithelium	0.00637027	0.0678636	37	6
GO:0050680 negative regulation of epithelial cell proliferation	15	0.0678849	1.266	0.117	Biological Process	GO:0050680	negative regulation of epithelial cell proliferation	0.00638148	0.0678849	7	8
GO:0002703 regulation of leukocyte mediated immunity	23	0.0694778	1.941	0.1	Biological Process	GO:0002703	regulation of leukocyte mediated immunity	0.00654064	0.0694778	19	4
GO:0032535 regulation of cellular component size	34	0.0697076	2.869	0.089	Biological Process	GO:0032535	regulation of cellular component size	0.00657173	0.0697076	24	10
GO:0045778 positive regulation of ossification	12	0.069802	1.013	0.129	Biological Process	GO:0045778	positive regulation of ossification	0.00659346	0.069802	6	6
GO:0048639 positive regulation of developmental growth	21	0.069802	1.772	0.103	Biological Process	GO:0048639	positive regulation of developmental growth	0.00659956	0.069802	17	4
GO:0051247 positive regulation of protein metabolic process	119	0.0698572	10.042	0.071	Biological Process	GO:0051247	positive regulation of protein metabolic process	0.0066811	0.0698572	93	26
GO:0014819 regulation of skeletal muscle contraction	4	0.0698572	0.338	0.286	Biological Process	GO:0014819	regulation of skeletal muscle contraction	0.00668295	0.0698572	2	2
GO:0043116 negative regulation of vascular permeability	4	0.0698572	0.338	0.286	Biological Process	GO:0043116	negative regulation of vascular permeability	0.00668295	0.0698572	1	3
GO:0061154 endothelial tube morphogenesis	4	0.0698572	0.338	0.286	Biological Process	GO:0061154	endothelial tube morphogenesis	0.00668295	0.0698572	3	1
GO:0061430 bone trabecula morphogenesis	4	0.0698572	0.338	0.286	Biological Process	GO:0061430	bone trabecula morphogenesis	0.00668295	0.0698572	1	3
GO:0061450 trophoblast cell migration	4	0.0698572	0.338	0.286	Biological Process	GO:0061450	trophoblast cell migration	0.00668295	0.0698572	3	1
GO:0014911 positive regulation of smooth muscle cell migration	9	0.0698572	0.759	0.15	Biological Process	GO:0014911	positive regulation of smooth muscle cell migration	0.00669007	0.0698572	5	4
GO:0050879 multicellular organismal movement	9	0.0698572	0.759	0.15	Biological Process	GO:0050879	multicellular organismal movement	0.00669007	0.0698572	4	5
GO:0050881 musculoskeletal movement	9	0.0698572	0.759	0.15	Biological Process	GO:0050881	musculoskeletal movement	0.00669007	0.0698572	4	5
GO:0050865 regulation of cell activation	52	0.0703724	4.388	0.081	Biological Process	GO:0050865	regulation of cell activation	0.00675137	0.0703724	41	11
GO:0044093 positive regulation of molecular function	117	0.0703724	9.873	0.071	Biological Process	GO:0044093	positive regulation of molecular function	0.0067585	0.0703724	78	39
GO:0030175 filopodium	13	0.0856173	1.099	0.123	Cellular Component	GO:0030175	filopodium	0.00679149	0.0856173	12	1
GO:0043492 ATPase activity, coupled to movement of substances	14	0.155665	1.154	0.123	Molecular Function	GO:0043492	ATPase activity, coupled to movement of substances	0.00681034	0.155665	8	6
GO:0032946 positive regulation of mononuclear cell proliferation	15	0.071234	1.266	0.116	Biological Process	GO:0032946	positive regulation of mononuclear cell proliferation	0.00685091	0.071234	13	2
GO:0014743 regulation of muscle hypertrophy	10	0.0712907	0.844	0.141	Biological Process	GO:0014743	regulation of muscle hypertrophy	0.00686603	0.0712907	7	3
GO:0052547 regulation of peptidase activity	39	0.071545	3.291	0.086	Biological Process	GO:0052547	regulation of peptidase activity	0.00690457	0.071545	24	15
GO:0046942 carboxylic acid transport	29	0.071545	2.447	0.093	Biological Process	GO:0046942	carboxylic acid transport	0.00692751	0.071545	23	6
GO:0002369 T cell cytokine production	7	0.071545	0.591	0.175	Biological Process	GO:0002369	T cell cytokine production	0.00692934	0.071545	6	1
GO:0045851 pH reduction	7	0.071545	0.591	0.175	Biological Process	GO:0045851	pH reduction	0.00692934	0.071545	3	4
GO:0015711 organic anion transport	38	0.0718157	3.207	0.087	Biological Process	GO:0015711	organic anion transport	0.0069653	0.0718157	31	7
GO:1900271 regulation of long-term synaptic potentiation	8	0.0719435	0.675	0.16	Biological Process	GO:1900271	regulation of long-term synaptic potentiation	0.00698755	0.0719435	5	3
GO:0032331 negative regulation of chondrocyte differentiation	5	0.0719435	0.422	0.227	Biological Process	GO:0032331	negative regulation of chondrocyte differentiation	0.0070265	0.0719435	3	2
GO:0035743 CD4-positive, alpha-beta T cell cytokine production	5	0.0719435	0.422	0.227	Biological Process	GO:0035743	CD4-positive, alpha-beta T cell cytokine production	0.0070265	0.0719435	4	1
GO:0042403 thyroid hormone metabolic process	5	0.0719435	0.422	0.227	Biological Process	GO:0042403	thyroid hormone metabolic process	0.0070265	0.0719435	4	1
GO:1900120 regulation of receptor binding	5	0.0719435	0.422	0.227	Biological Process	GO:1900120	regulation of receptor binding	0.0070265	0.0719435	3	2
GO:0051345 positive regulation of hydrolase activity	54	0.0720299	4.557	0.08	Biological Process	GO:0051345	positive regulation of hydrolase activity	0.00704471	0.0720299	36	18
GO:0055006 cardiac cell development	12	0.0732216	1.013	0.128	Biological Process	GO:0055006	cardiac cell development	0.00717638	0.0732216	7	5
GO:0060402 calcium ion transport into cytosol	18	0.0732216	1.519	0.108	Biological Process	GO:0060402	calcium ion transport into cytosol	0.00718834	0.0732216	12	6
GO:0090596 sensory organ morphogenesis	26	0.0732216	2.194	0.096	Biological Process	GO:0090596	sensory organ morphogenesis	0.00719105	0.0732216	17	9
GO:0015849 organic acid transport	29	0.073535	2.447	0.093	Biological Process	GO:0015849	organic acid transport	0.00723181	0.073535	23	6
GO:0051051 negative regulation of transport	45	0.0739199	3.797	0.083	Biological Process	GO:0051051	negative regulation of transport	0.00727969	0.0739199	32	13
GO:0007369 gastrulation	19	0.0739439	1.603	0.106	Biological Process	GO:0007369	gastrulation	0.00730086	0.0739439	11	8
GO:0042886 amide transport	30	0.0739439	2.532	0.092	Biological Process	GO:0042886	amide transport	0.00730211	0.0739439	26	4
GO:0035325 Toll-like receptor binding	4	0.164512	0.33	0.286	Molecular Function	GO:0035325	Toll-like receptor binding	0.00731163	0.164512	4	0
GO:0006869 lipid transport	31	0.0742614	2.616	0.091	Biological Process	GO:0006869	lipid transport	0.00735014	0.0742614	21	10
GO:0010614 negative regulation of cardiac muscle hypertrophy	6	0.0742614	0.506	0.194	Biological Process	GO:0010614	negative regulation of cardiac muscle hypertrophy	0.00737375	0.0742614	3	3
GO:0033598 mammary gland epithelial cell proliferation	6	0.0742614	0.506	0.194	Biological Process	GO:0033598	mammary gland epithelial cell proliferation	0.00737375	0.0742614	3	3
GO:0090022 regulation of neutrophil chemotaxis	6	0.0742614	0.506	0.194	Biological Process	GO:0090022	regulation of neutrophil chemotaxis	0.00737375	0.0742614	6	0
GO:0010817 regulation of hormone levels	44	0.0744155	3.713	0.084	Biological Process	GO:0010817	regulation of hormone levels	0.00740222	0.0744155	36	8
GO:0045667 regulation of osteoblast differentiation	14	0.0744155	1.181	0.119	Biological Process	GO:0045667	regulation of osteoblast differentiation	0.00740925	0.0744155	8	6
GO:2001057 reactive nitrogen species metabolic process	11	0.0746447	0.928	0.133	Biological Process	GO:2001057	reactive nitrogen species metabolic process	0.00745302	0.0746447	10	1
GO:0030512 negative regulation of transforming growth factor beta receptor signaling pathway	9	0.0746447	0.759	0.148	Biological Process	GO:0030512	negative regulation of transforming growth factor beta receptor signaling pathway	0.00746024	0.0746447	8	1
GO:0033135 regulation of peptidyl-serine phosphorylation	17	0.0746447	1.435	0.11	Biological Process	GO:0033135	regulation of peptidyl-serine phosphorylation	0.00746244	0.0746447	14	3
GO:0043065 positive regulation of apoptotic process	50	0.0747045	4.219	0.081	Biological Process	GO:0043065	positive regulation of apoptotic process	0.00747856	0.0747045	34	16
GO:0021700 developmental maturation	27	0.0765201	2.278	0.094	Biological Process	GO:0021700	developmental maturation	0.00767448	0.0765201	15	12
GO:0006066 alcohol metabolic process	33	0.0765201	2.785	0.089	Biological Process	GO:0006066	alcohol metabolic process	0.00768107	0.0765201	21	12
GO:0030215 semaphorin receptor binding	5	0.173107	0.412	0.227	Molecular Function	GO:0030215	semaphorin receptor binding	0.00781388	0.173107	3	2
GO:0002824 positive regulation of adaptive immune response based on somatic recombination of immune receptors built from immunoglobulin superfamily domains	15	0.0778969	1.266	0.115	Biological Process	GO:0002824	positive regulation of adaptive immune response based on somatic recombination of immune receptors built from immunoglobulin superfamily domains	0.00787264	0.0778969	13	2
GO:0032330 regulation of chondrocyte differentiation	8	0.0778969	0.675	0.157	Biological Process	GO:0032330	regulation of chondrocyte differentiation	0.00788268	0.0778969	6	2
GO:0055078 sodium ion homeostasis	8	0.0778969	0.675	0.157	Biological Process	GO:0055078	sodium ion homeostasis	0.00788268	0.0778969	6	2
GO:0097035 regulation of membrane lipid distribution	8	0.0778969	0.675	0.157	Biological Process	GO:0097035	regulation of membrane lipid distribution	0.00788268	0.0778969	6	2
GO:1903202 negative regulation of oxidative stress-induced cell death	8	0.0778969	0.675	0.157	Biological Process	GO:1903202	negative regulation of oxidative stress-induced cell death	0.00788268	0.0778969	6	2
GO:2000273 positive regulation of receptor activity	8	0.0778969	0.675	0.157	Biological Process	GO:2000273	positive regulation of receptor activity	0.00788268	0.0778969	6	2
GO:0051896 regulation of protein kinase B signaling	17	0.0783891	1.435	0.109	Biological Process	GO:0051896	regulation of protein kinase B signaling	0.00794311	0.0783891	11	6
GO:0009628 response to abiotic stimulus	84	0.07853	7.089	0.074	Biological Process	GO:0009628	response to abiotic stimulus	0.00796804	0.07853	55	29
GO:0050790 regulation of catalytic activity	150	0.0799607	12.658	0.069	Biological Process	GO:0050790	regulation of catalytic activity	0.00814564	0.0799607	101	49
GO:0002718 regulation of cytokine production involved in immune response	11	0.0799607	0.928	0.131	Biological Process	GO:0002718	regulation of cytokine production involved in immune response	0.00814575	0.0799607	9	2
GO:0006835 dicarboxylic acid transport	11	0.0799607	0.928	0.131	Biological Process	GO:0006835	dicarboxylic acid transport	0.00814575	0.0799607	9	2
GO:0032584 growth cone membrane	3	0.0993167	0.254	0.375	Cellular Component	GO:0032584	growth cone membrane	0.0081501	0.0993167	2	1
GO:0002700 regulation of production of molecular mediator of immune response	16	0.0804102	1.35	0.111	Biological Process	GO:0002700	regulation of production of molecular mediator of immune response	0.00821336	0.0804102	13	3
GO:0016202 regulation of striated muscle tissue development	16	0.0804102	1.35	0.111	Biological Process	GO:0016202	regulation of striated muscle tissue development	0.00821336	0.0804102	8	8
GO:0008305 integrin complex	6	0.0993167	0.507	0.188	Cellular Component	GO:0008305	integrin complex	0.008246	0.0993167	1	5
GO:0001101 response to acid chemical	31	0.0811205	2.616	0.09	Biological Process	GO:0001101	response to acid chemical	0.00829691	0.0811205	18	13
GO:0009635 response to herbicide	3	0.081402	0.253	0.375	Biological Process	GO:0009635	response to herbicide	0.00838092	0.081402	2	1
GO:0031622 positive regulation of fever generation	3	0.081402	0.253	0.375	Biological Process	GO:0031622	positive regulation of fever generation	0.00838092	0.081402	3	0
GO:0032819 positive regulation of natural killer cell proliferation	3	0.081402	0.253	0.375	Biological Process	GO:0032819	positive regulation of natural killer cell proliferation	0.00838092	0.081402	3	0
GO:0060836 lymphatic endothelial cell differentiation	3	0.081402	0.253	0.375	Biological Process	GO:0060836	lymphatic endothelial cell differentiation	0.00838092	0.081402	2	1
GO:0070099 regulation of chemokine-mediated signaling pathway	3	0.081402	0.253	0.375	Biological Process	GO:0070099	regulation of chemokine-mediated signaling pathway	0.00838092	0.081402	1	2
GO:0020003 symbiont-containing vacuole	4	0.0993167	0.338	0.267	Cellular Component	GO:0020003	symbiont-containing vacuole	0.00840666	0.0993167	4	0
GO:0030029 actin filament-based process	57	0.081545	4.81	0.079	Biological Process	GO:0030029	actin filament-based process	0.00840671	0.081545	38	19
GO:0035637 multicellular organismal signaling	15	0.0816359	1.266	0.114	Biological Process	GO:0035637	multicellular organismal signaling	0.00842715	0.0816359	10	5
GO:0000786 nucleosome	14	0.0993167	1.183	0.116	Cellular Component	GO:0000786	nucleosome	0.00845433	0.0993167	13	1
GO:0031674 I band	16	0.0993167	1.352	0.11	Cellular Component	GO:0031674	I band	0.00852393	0.0993167	11	5
GO:0071840 cellular component organization or biogenesis	398	0.0824227	33.586	0.063	Biological Process	GO:0071840	cellular component organization or biogenesis	0.00852883	0.0824227	260	138
GO:0001780 neutrophil homeostasis	5	0.0824227	0.422	0.217	Biological Process	GO:0001780	neutrophil homeostasis	0.00856347	0.0824227	4	1
GO:0014808 release of sequestered calcium ion into cytosol by sarcoplasmic reticulum	5	0.0824227	0.422	0.217	Biological Process	GO:0014808	release of sequestered calcium ion into cytosol by sarcoplasmic reticulum	0.00856347	0.0824227	4	1
GO:0048799 organ maturation	5	0.0824227	0.422	0.217	Biological Process	GO:0048799	organ maturation	0.00856347	0.0824227	3	2
GO:0007268 synaptic transmission	54	0.0824227	4.557	0.08	Biological Process	GO:0007268	synaptic transmission	0.00858545	0.0824227	33	21
GO:0043255 regulation of carbohydrate biosynthetic process	13	0.0824227	1.097	0.12	Biological Process	GO:0043255	regulation of carbohydrate biosynthetic process	0.00858596	0.0824227	9	4
GO:0010876 lipid localization	34	0.0824227	2.869	0.088	Biological Process	GO:0010876	lipid localization	0.00858663	0.0824227	24	10
GO:0043068 positive regulation of programmed cell death	50	0.0824988	4.219	0.081	Biological Process	GO:0043068	positive regulation of programmed cell death	0.00866603	0.0824988	34	16
GO:0050731 positive regulation of peptidyl-tyrosine phosphorylation	20	0.0824988	1.688	0.102	Biological Process	GO:0050731	positive regulation of peptidyl-tyrosine phosphorylation	0.00866827	0.0824988	18	2
GO:0015693 magnesium ion transport	4	0.0824988	0.338	0.267	Biological Process	GO:0015693	magnesium ion transport	0.00870646	0.0824988	4	0
GO:0033089 positive regulation of T cell differentiation in thymus	4	0.0824988	0.338	0.267	Biological Process	GO:0033089	positive regulation of T cell differentiation in thymus	0.00870646	0.0824988	3	1
GO:0038065 collagen-activated signaling pathway	4	0.0824988	0.338	0.267	Biological Process	GO:0038065	collagen-activated signaling pathway	0.00870646	0.0824988	2	2
GO:0042033 chemokine biosynthetic process	4	0.0824988	0.338	0.267	Biological Process	GO:0042033	chemokine biosynthetic process	0.00870646	0.0824988	3	1
GO:0045073 regulation of chemokine biosynthetic process	4	0.0824988	0.338	0.267	Biological Process	GO:0045073	regulation of chemokine biosynthetic process	0.00870646	0.0824988	3	1
GO:0060100 positive regulation of phagocytosis, engulfment	4	0.0824988	0.338	0.267	Biological Process	GO:0060100	positive regulation of phagocytosis, engulfment	0.00870646	0.0824988	3	1
GO:1900452 regulation of long term synaptic depression	4	0.0824988	0.338	0.267	Biological Process	GO:1900452	regulation of long term synaptic depression	0.00870646	0.0824988	2	2
GO:2000400 positive regulation of thymocyte aggregation	4	0.0824988	0.338	0.267	Biological Process	GO:2000400	positive regulation of thymocyte aggregation	0.00870646	0.0824988	3	1
GO:0030199 collagen fibril organization	8	0.0836617	0.675	0.154	Biological Process	GO:0030199	collagen fibril organization	0.0088612	0.0836617	4	4
GO:0045859 regulation of protein kinase activity	56	0.0836617	4.726	0.079	Biological Process	GO:0045859	regulation of protein kinase activity	0.00886308	0.0836617	42	14
GO:0050789 regulation of biological process	733	0.0836617	61.857	0.06	Biological Process	GO:0050789	regulation of biological process	0.00886324	0.0836617	493	240
GO:0014015 positive regulation of gliogenesis	11	0.0837825	0.928	0.129	Biological Process	GO:0014015	positive regulation of gliogenesis	0.0088874	0.0837825	9	2
GO:0044699 single-organism process	893	0.0839905	75.359	0.059	Biological Process	GO:0044699	single-organism process	0.00892085	0.0839905	571	322
GO:0006865 amino acid transport	17	0.0843223	1.435	0.108	Biological Process	GO:0006865	amino acid transport	0.00897897	0.0843223	13	4
GO:2000736 regulation of stem cell differentiation	17	0.0843223	1.435	0.108	Biological Process	GO:2000736	regulation of stem cell differentiation	0.00897897	0.0843223	14	3
GO:0051209 release of sequestered calcium ion into cytosol	15	0.084527	1.266	0.113	Biological Process	GO:0051209	release of sequestered calcium ion into cytosol	0.00901223	0.084527	12	3
GO:0099536 synaptic signaling	54	0.0847504	4.557	0.079	Biological Process	GO:0099536	synaptic signaling	0.00907446	0.0847504	33	21
GO:0099537 trans-synaptic signaling	54	0.0847504	4.557	0.079	Biological Process	GO:0099537	trans-synaptic signaling	0.00907446	0.0847504	33	21
GO:0045637 regulation of myeloid cell differentiation	21	0.0847504	1.772	0.1	Biological Process	GO:0045637	regulation of myeloid cell differentiation	0.0090806	0.0847504	20	1
GO:0031281 positive regulation of cyclase activity	7	0.0847504	0.591	0.167	Biological Process	GO:0031281	positive regulation of cyclase activity	0.00908449	0.0847504	5	2
GO:0051223 regulation of protein transport	55	0.0847504	4.641	0.079	Biological Process	GO:0051223	regulation of protein transport	0.00909354	0.0847504	40	15
GO:0042445 hormone metabolic process	20	0.0850053	1.688	0.102	Biological Process	GO:0042445	hormone metabolic process	0.00914647	0.0850053	15	5
GO:0071346 cellular response to interferon-gamma	14	0.0850053	1.181	0.116	Biological Process	GO:0071346	cellular response to interferon-gamma	0.00918803	0.0850053	14	0
GO:0006940 regulation of smooth muscle contraction	9	0.0850053	0.759	0.143	Biological Process	GO:0006940	regulation of smooth muscle contraction	0.00920157	0.0850053	6	3
GO:0048844 artery morphogenesis	9	0.0850053	0.759	0.143	Biological Process	GO:0048844	artery morphogenesis	0.00920157	0.0850053	7	2
GO:1903845 negative regulation of cellular response to transforming growth factor beta stimulus	9	0.0850053	0.759	0.143	Biological Process	GO:1903845	negative regulation of cellular response to transforming growth factor beta stimulus	0.00920157	0.0850053	8	1
GO:0005608 laminin-3 complex	2	0.101351	0.169	0.667	Cellular Component	GO:0005608	laminin-3 complex	0.00922571	0.101351	1	1
GO:0005610 laminin-5 complex	2	0.101351	0.169	0.667	Cellular Component	GO:0005610	laminin-5 complex	0.00922571	0.101351	2	0
GO:1903143 adrenomedullin receptor complex	2	0.101351	0.169	0.667	Cellular Component	GO:1903143	adrenomedullin receptor complex	0.00922571	0.101351	1	1
GO:1990578 perinuclear endoplasmic reticulum membrane	2	0.101351	0.169	0.667	Cellular Component	GO:1990578	perinuclear endoplasmic reticulum membrane	0.00922571	0.101351	2	0
GO:0003014 renal system process	13	0.0850053	1.097	0.119	Biological Process	GO:0003014	renal system process	0.00925417	0.0850053	11	2
GO:0031349 positive regulation of defense response	31	0.0850053	2.616	0.089	Biological Process	GO:0031349	positive regulation of defense response	0.00934225	0.0850053	27	4
GO:0097285 cell-type specific apoptotic process	45	0.0850053	3.797	0.082	Biological Process	GO:0097285	cell-type specific apoptotic process	0.0093555	0.0850053	28	17
GO:0044304 main axon	10	0.101841	0.845	0.133	Cellular Component	GO:0044304	main axon	0.00940277	0.101841	5	5
GO:0010159 specification of organ position	2	0.0850053	0.169	0.667	Biological Process	GO:0010159	specification of organ position	0.00940916	0.0850053	0	2
GO:0015688 iron chelate transport	2	0.0850053	0.169	0.667	Biological Process	GO:0015688	iron chelate transport	0.00940916	0.0850053	1	1
GO:0015891 siderophore transport	2	0.0850053	0.169	0.667	Biological Process	GO:0015891	siderophore transport	0.00940916	0.0850053	1	1
GO:0019677 NAD catabolic process	2	0.0850053	0.169	0.667	Biological Process	GO:0019677	NAD catabolic process	0.00940916	0.0850053	1	1
GO:0034155 regulation of toll-like receptor 7 signaling pathway	2	0.0850053	0.169	0.667	Biological Process	GO:0034155	regulation of toll-like receptor 7 signaling pathway	0.00940916	0.0850053	2	0
GO:0034157 positive regulation of toll-like receptor 7 signaling pathway	2	0.0850053	0.169	0.667	Biological Process	GO:0034157	positive regulation of toll-like receptor 7 signaling pathway	0.00940916	0.0850053	2	0
GO:0035691 macrophage migration inhibitory factor signaling pathway	2	0.0850053	0.169	0.667	Biological Process	GO:0035691	macrophage migration inhibitory factor signaling pathway	0.00940916	0.0850053	1	1
GO:0035799 ureter maturation	2	0.0850053	0.169	0.667	Biological Process	GO:0035799	ureter maturation	0.00940916	0.0850053	1	1
GO:0061182 negative regulation of chondrocyte development	2	0.0850053	0.169	0.667	Biological Process	GO:0061182	negative regulation of chondrocyte development	0.00940916	0.0850053	2	0
GO:0070488 neutrophil aggregation	2	0.0850053	0.169	0.667	Biological Process	GO:0070488	neutrophil aggregation	0.00940916	0.0850053	2	0
GO:0071691 cardiac muscle thin filament assembly	2	0.0850053	0.169	0.667	Biological Process	GO:0071691	cardiac muscle thin filament assembly	0.00940916	0.0850053	1	1
GO:0090673 endothelial cell-matrix adhesion	2	0.0850053	0.169	0.667	Biological Process	GO:0090673	endothelial cell-matrix adhesion	0.00940916	0.0850053	1	1
GO:1900623 regulation of monocyte aggregation	2	0.0850053	0.169	0.667	Biological Process	GO:1900623	regulation of monocyte aggregation	0.00940916	0.0850053	2	0
GO:1900625 positive regulation of monocyte aggregation	2	0.0850053	0.169	0.667	Biological Process	GO:1900625	positive regulation of monocyte aggregation	0.00940916	0.0850053	2	0
GO:1900923 regulation of glycine import	2	0.0850053	0.169	0.667	Biological Process	GO:1900923	regulation of glycine import	0.00940916	0.0850053	1	1
GO:1901329 regulation of odontoblast differentiation	2	0.0850053	0.169	0.667	Biological Process	GO:1901329	regulation of odontoblast differentiation	0.00940916	0.0850053	2	0
GO:2000446 regulation of macrophage migration inhibitory factor signaling pathway	2	0.0850053	0.169	0.667	Biological Process	GO:2000446	regulation of macrophage migration inhibitory factor signaling pathway	0.00940916	0.0850053	1	1
GO:0031005 filamin binding	4	0.195112	0.33	0.267	Molecular Function	GO:0031005	filamin binding	0.00951426	0.195112	3	1
GO:0033549 MAP kinase phosphatase activity	4	0.195112	0.33	0.267	Molecular Function	GO:0033549	MAP kinase phosphatase activity	0.00951426	0.195112	4	0
GO:0050794 regulation of cellular process	702	0.0866517	59.241	0.061	Biological Process	GO:0050794	regulation of cellular process	0.00960315	0.0866517	472	230
GO:0043271 negative regulation of ion transport	18	0.0869386	1.519	0.105	Biological Process	GO:0043271	negative regulation of ion transport	0.00964674	0.0869386	14	4
GO:0002244 hematopoietic progenitor cell differentiation	19	0.0870145	1.603	0.103	Biological Process	GO:0002244	hematopoietic progenitor cell differentiation	0.00967877	0.0870145	15	4
GO:0030308 negative regulation of cell growth	19	0.0870145	1.603	0.103	Biological Process	GO:0030308	negative regulation of cell growth	0.00967877	0.0870145	12	7
GO:0001605 adrenomedullin receptor activity	2	0.195112	0.165	0.667	Molecular Function	GO:0001605	adrenomedullin receptor activity	0.00989111	0.195112	1	1
GO:0004517 nitric-oxide synthase activity	2	0.195112	0.165	0.667	Molecular Function	GO:0004517	nitric-oxide synthase activity	0.00989111	0.195112	2	0
GO:0004800 thyroxine 5'-deiodinase activity	2	0.195112	0.165	0.667	Molecular Function	GO:0004800	thyroxine 5'-deiodinase activity	0.00989111	0.195112	2	0
GO:0005146 leukemia inhibitory factor receptor binding	2	0.195112	0.165	0.667	Molecular Function	GO:0005146	leukemia inhibitory factor receptor binding	0.00989111	0.195112	2	0
GO:0015173 aromatic amino acid transmembrane transporter activity	2	0.195112	0.165	0.667	Molecular Function	GO:0015173	aromatic amino acid transmembrane transporter activity	0.00989111	0.195112	2	0
GO:0070704 sterol desaturase activity	2	0.195112	0.165	0.667	Molecular Function	GO:0070704	sterol desaturase activity	0.00989111	0.195112	0	2
GO:0050775 positive regulation of dendrite morphogenesis	8	0.0887542	0.675	0.151	Biological Process	GO:0050775	positive regulation of dendrite morphogenesis	0.00992763	0.0887542	5	3
GO:1900408 negative regulation of cellular response to oxidative stress	8	0.0887542	0.675	0.151	Biological Process	GO:1900408	negative regulation of cellular response to oxidative stress	0.00992763	0.0887542	6	2
GO:1904705 regulation of vascular smooth muscle cell proliferation	8	0.0887542	0.675	0.151	Biological Process	GO:1904705	regulation of vascular smooth muscle cell proliferation	0.00992763	0.0887542	5	3
GO:1990874 vascular smooth muscle cell proliferation	8	0.0887542	0.675	0.151	Biological Process	GO:1990874	vascular smooth muscle cell proliferation	0.00992763	0.0887542	5	3
GO:1901861 regulation of muscle tissue development	16	0.0887542	1.35	0.109	Biological Process	GO:1901861	regulation of muscle tissue development	0.00993248	0.0887542	8	8
GO:0014741 negative regulation of muscle hypertrophy	6	0.0896515	0.506	0.182	Biological Process	GO:0014741	negative regulation of muscle hypertrophy	0.0100679	0.0896515	3	3
GO:0021591 ventricular system development	6	0.0896515	0.506	0.182	Biological Process	GO:0021591	ventricular system development	0.0100679	0.0896515	3	3
GO:0071900 regulation of protein serine/threonine kinase activity	39	0.0896515	3.291	0.084	Biological Process	GO:0071900	regulation of protein serine/threonine kinase activity	0.0100694	0.0896515	28	11
GO:0010942 positive regulation of cell death	54	0.090018	4.557	0.079	Biological Process	GO:0010942	positive regulation of cell death	0.0101228	0.090018	37	17
GO:0002250 adaptive immune response	44	0.0901354	3.713	0.082	Biological Process	GO:0002250	adaptive immune response	0.0101482	0.0901354	38	6
GO:0010810 regulation of cell-substrate adhesion	20	0.0901906	1.688	0.101	Biological Process	GO:0010810	regulation of cell-substrate adhesion	0.0101666	0.0901906	17	3
GO:1903510 mucopolysaccharide metabolic process	9	0.090197	0.759	0.141	Biological Process	GO:1903510	mucopolysaccharide metabolic process	0.0101796	0.090197	5	4
GO:0012505 endomembrane system	247	0.108228	20.879	0.065	Cellular Component	GO:0012505	endomembrane system	0.0102637	0.108228	170	77
GO:0031227 intrinsic component of endoplasmic reticulum membrane	16	0.108228	1.352	0.107	Cellular Component	GO:0031227	intrinsic component of endoplasmic reticulum membrane	0.0102739	0.108228	8	8
GO:0051283 negative regulation of sequestering of calcium ion	15	0.0905428	1.266	0.111	Biological Process	GO:0051283	negative regulation of sequestering of calcium ion	0.0102787	0.0905428	12	3
GO:0070665 positive regulation of leukocyte proliferation	15	0.0905428	1.266	0.111	Biological Process	GO:0070665	positive regulation of leukocyte proliferation	0.0102787	0.0905428	13	2
GO:0030194 positive regulation of blood coagulation	5	0.0905428	0.422	0.208	Biological Process	GO:0030194	positive regulation of blood coagulation	0.0103181	0.0905428	4	1
GO:0045109 intermediate filament organization	5	0.0905428	0.422	0.208	Biological Process	GO:0045109	intermediate filament organization	0.0103181	0.0905428	3	2
GO:1900048 positive regulation of hemostasis	5	0.0905428	0.422	0.208	Biological Process	GO:1900048	positive regulation of hemostasis	0.0103181	0.0905428	4	1
GO:1903514 calcium ion transport from endoplasmic reticulum to cytosol	5	0.0905428	0.422	0.208	Biological Process	GO:1903514	calcium ion transport from endoplasmic reticulum to cytosol	0.0103181	0.0905428	4	1
GO:0051349 positive regulation of lyase activity	7	0.0905428	0.591	0.163	Biological Process	GO:0051349	positive regulation of lyase activity	0.0103291	0.0905428	5	2
GO:1902667 regulation of axon guidance	7	0.0905428	0.591	0.163	Biological Process	GO:1902667	regulation of axon guidance	0.0103291	0.0905428	4	3
GO:1904645 response to beta-amyloid	7	0.0905428	0.591	0.163	Biological Process	GO:1904645	response to beta-amyloid	0.0103291	0.0905428	3	4
GO:0044092 negative regulation of molecular function	83	0.0909677	7.004	0.074	Biological Process	GO:0044092	negative regulation of molecular function	0.010397	0.0909677	61	22
GO:2000021 regulation of ion homeostasis	22	0.0909677	1.857	0.097	Biological Process	GO:2000021	regulation of ion homeostasis	0.0104023	0.0909677	15	7
GO:0002761 regulation of myeloid leukocyte differentiation	14	0.0920374	1.181	0.114	Biological Process	GO:0002761	regulation of myeloid leukocyte differentiation	0.0105496	0.0920374	13	1
GO:0043500 muscle adaptation	14	0.0920374	1.181	0.114	Biological Process	GO:0043500	muscle adaptation	0.0105496	0.0920374	10	4
GO:0030324 lung development	20	0.093002	1.688	0.1	Biological Process	GO:0030324	lung development	0.0107099	0.093002	15	5
GO:0001704 formation of primary germ layer	13	0.093002	1.097	0.117	Biological Process	GO:0001704	formation of primary germ layer	0.0107122	0.093002	8	5
GO:0001959 regulation of cytokine-mediated signaling pathway	13	0.093002	1.097	0.117	Biological Process	GO:0001959	regulation of cytokine-mediated signaling pathway	0.0107122	0.093002	9	4
GO:0001518 voltage-gated sodium channel complex	4	0.111346	0.338	0.25	Cellular Component	GO:0001518	voltage-gated sodium channel complex	0.0107147	0.111346	1	3
GO:0019222 regulation of metabolic process	415	0.093002	35.021	0.063	Biological Process	GO:0019222	regulation of metabolic process	0.0107163	0.093002	284	131
GO:0046427 positive regulation of JAK-STAT cascade	12	0.093002	1.013	0.121	Biological Process	GO:0046427	positive regulation of JAK-STAT cascade	0.0107232	0.093002	11	1
GO:0034308 primary alcohol metabolic process	8	0.0956356	0.675	0.148	Biological Process	GO:0034308	primary alcohol metabolic process	0.0110864	0.0956356	6	2
GO:0032793 positive regulation of CREB transcription factor activity	4	0.0956356	0.338	0.25	Biological Process	GO:0032793	positive regulation of CREB transcription factor activity	0.0110918	0.0956356	3	1
GO:0051044 positive regulation of membrane protein ectodomain proteolysis	4	0.0956356	0.338	0.25	Biological Process	GO:0051044	positive regulation of membrane protein ectodomain proteolysis	0.0110918	0.0956356	3	1
GO:0060231 mesenchymal to epithelial transition	4	0.0956356	0.338	0.25	Biological Process	GO:0060231	mesenchymal to epithelial transition	0.0110918	0.0956356	2	2
GO:1904861 excitatory synapse assembly	4	0.0956356	0.338	0.25	Biological Process	GO:1904861	excitatory synapse assembly	0.0110918	0.0956356	3	1
GO:0007165 signal transduction	409	0.0964722	34.515	0.063	Biological Process	GO:0007165	signal transduction	0.0112019	0.0964722	284	125
GO:0044291 cell-cell contact zone	10	0.115341	0.845	0.13	Cellular Component	GO:0044291	cell-cell contact zone	0.0112491	0.115341	8	2
GO:0071804 cellular potassium ion transport	20	0.0968852	1.688	0.1	Biological Process	GO:0071804	cellular potassium ion transport	0.0112761	0.0968852	14	6
GO:0071805 potassium ion transmembrane transport	20	0.0968852	1.688	0.1	Biological Process	GO:0071805	potassium ion transmembrane transport	0.0112761	0.0968852	14	6
GO:0004364 glutathione transferase activity	6	0.220553	0.495	0.182	Molecular Function	GO:0004364	glutathione transferase activity	0.011334	0.220553	2	4
GO:0002262 myeloid cell homeostasis	17	0.0974245	1.435	0.105	Biological Process	GO:0002262	myeloid cell homeostasis	0.0113734	0.0974245	12	5
GO:0002705 positive regulation of leukocyte mediated immunity	17	0.0974245	1.435	0.105	Biological Process	GO:0002705	positive regulation of leukocyte mediated immunity	0.0113734	0.0974245	15	2
GO:0009266 response to temperature stimulus	19	0.0974245	1.603	0.101	Biological Process	GO:0009266	response to temperature stimulus	0.0113802	0.0974245	15	4
GO:0002706 regulation of lymphocyte mediated immunity	18	0.0974245	1.519	0.103	Biological Process	GO:0002706	regulation of lymphocyte mediated immunity	0.0114178	0.0974245	14	4
GO:0006885 regulation of pH	11	0.0974245	0.928	0.125	Biological Process	GO:0006885	regulation of pH	0.011428	0.0974245	4	7
GO:0055013 cardiac muscle cell development	11	0.0974245	0.928	0.125	Biological Process	GO:0055013	cardiac muscle cell development	0.011428	0.0974245	6	5
GO:1901698 response to nitrogen compound	76	0.0974245	6.414	0.074	Biological Process	GO:1901698	response to nitrogen compound	0.0114314	0.0974245	49	27
GO:0032432 actin filament bundle	11	0.116509	0.93	0.124	Cellular Component	GO:0032432	actin filament bundle	0.0115562	0.116509	8	3
GO:0014704 intercalated disc	8	0.116509	0.676	0.145	Cellular Component	GO:0014704	intercalated disc	0.0116661	0.116509	6	2
GO:0002821 positive regulation of adaptive immune response	15	0.0993125	1.266	0.109	Biological Process	GO:0002821	positive regulation of adaptive immune response	0.0116813	0.0993125	13	2
GO:0051282 regulation of sequestering of calcium ion	15	0.0993125	1.266	0.109	Biological Process	GO:0051282	regulation of sequestering of calcium ion	0.0116813	0.0993125	12	3
GO:0033628 regulation of cell adhesion mediated by integrin	7	0.0993125	0.591	0.159	Biological Process	GO:0033628	regulation of cell adhesion mediated by integrin	0.0116933	0.0993125	7	0
GO:0070588 calcium ion transmembrane transport	28	0.100218	2.363	0.09	Biological Process	GO:0070588	calcium ion transmembrane transport	0.0118193	0.100218	21	7
GO:0036293 response to decreased oxygen levels	29	0.100218	2.447	0.089	Biological Process	GO:0036293	response to decreased oxygen levels	0.0118272	0.100218	23	6
GO:0051716 cellular response to stimulus	498	0.10028	42.025	0.062	Biological Process	GO:0051716	cellular response to stimulus	0.0118481	0.10028	340	158
GO:0005507 copper ion binding	9	0.228444	0.742	0.141	Molecular Function	GO:0005507	copper ion binding	0.0118981	0.228444	5	4
GO:0030509 BMP signaling pathway	16	0.100652	1.35	0.107	Biological Process	GO:0030509	BMP signaling pathway	0.0119249	0.100652	15	1
GO:0031032 actomyosin structure organization	19	0.100652	1.603	0.101	Biological Process	GO:0031032	actomyosin structure organization	0.0119974	0.100652	13	6
GO:0071248 cellular response to metal ion	19	0.100652	1.603	0.101	Biological Process	GO:0071248	cellular response to metal ion	0.0119974	0.100652	12	7
GO:0030168 platelet activation	10	0.100652	0.844	0.13	Biological Process	GO:0030168	platelet activation	0.0120102	0.100652	8	2
GO:0007171 activation of transmembrane receptor protein tyrosine kinase activity	3	0.100652	0.253	0.333	Biological Process	GO:0007171	activation of transmembrane receptor protein tyrosine kinase activity	0.0120421	0.100652	2	1
GO:0031620 regulation of fever generation	3	0.100652	0.253	0.333	Biological Process	GO:0031620	regulation of fever generation	0.0120421	0.100652	3	0
GO:0033689 negative regulation of osteoblast proliferation	3	0.100652	0.253	0.333	Biological Process	GO:0033689	negative regulation of osteoblast proliferation	0.0120421	0.100652	2	1
GO:0036363 transforming growth factor beta activation	3	0.100652	0.253	0.333	Biological Process	GO:0036363	transforming growth factor beta activation	0.0120421	0.100652	3	0
GO:0060137 maternal process involved in parturition	3	0.100652	0.253	0.333	Biological Process	GO:0060137	maternal process involved in parturition	0.0120421	0.100652	3	0
GO:0071313 cellular response to caffeine	3	0.100652	0.253	0.333	Biological Process	GO:0071313	cellular response to caffeine	0.0120421	0.100652	2	1
GO:1901678 iron coordination entity transport	3	0.100652	0.253	0.333	Biological Process	GO:1901678	iron coordination entity transport	0.0120421	0.100652	2	1
GO:0015629 actin cytoskeleton	40	0.119299	3.381	0.082	Cellular Component	GO:0015629	actin cytoskeleton	0.0121005	0.119299	24	16
GO:0051090 regulation of sequence-specific DNA binding transcription factor activity	32	0.101228	2.7	0.087	Biological Process	GO:0051090	regulation of sequence-specific DNA binding transcription factor activity	0.0121248	0.101228	28	4
GO:0030165 PDZ domain binding	13	0.230091	1.072	0.118	Molecular Function	GO:0030165	PDZ domain binding	0.0121437	0.230091	9	4
GO:0043086 negative regulation of catalytic activity	62	0.101642	5.232	0.076	Biological Process	GO:0043086	negative regulation of catalytic activity	0.0121882	0.101642	42	20
GO:0001945 lymph vessel development	5	0.101949	0.422	0.2	Biological Process	GO:0001945	lymph vessel development	0.0123037	0.101949	3	2
GO:0010226 response to lithium ion	5	0.101949	0.422	0.2	Biological Process	GO:0010226	response to lithium ion	0.0123037	0.101949	4	1
GO:0034114 regulation of heterotypic cell-cell adhesion	5	0.101949	0.422	0.2	Biological Process	GO:0034114	regulation of heterotypic cell-cell adhesion	0.0123037	0.101949	2	3
GO:0086019 cell-cell signaling involved in cardiac conduction	5	0.101949	0.422	0.2	Biological Process	GO:0086019	cell-cell signaling involved in cardiac conduction	0.0123037	0.101949	3	2
GO:1900273 positive regulation of long-term synaptic potentiation	5	0.101949	0.422	0.2	Biological Process	GO:1900273	positive regulation of long-term synaptic potentiation	0.0123037	0.101949	4	1
GO:0043549 regulation of kinase activity	60	0.101949	5.063	0.077	Biological Process	GO:0043549	regulation of kinase activity	0.0123081	0.101949	44	16
GO:0070167 regulation of biomineral tissue development	11	0.102492	0.928	0.124	Biological Process	GO:0070167	regulation of biomineral tissue development	0.0123874	0.102492	6	5
GO:0052548 regulation of endopeptidase activity	36	0.102667	3.038	0.085	Biological Process	GO:0052548	regulation of endopeptidase activity	0.0124362	0.102667	22	14
GO:0051208 sequestering of calcium ion	15	0.102667	1.266	0.109	Biological Process	GO:0051208	sequestering of calcium ion	0.0124365	0.102667	12	3
GO:0008324 cation transmembrane transporter activity	48	0.233082	3.957	0.082	Molecular Function	GO:0008324	cation transmembrane transporter activity	0.0124634	0.233082	38	10
GO:1904894 positive regulation of STAT cascade	12	0.102683	1.013	0.119	Biological Process	GO:1904894	positive regulation of STAT cascade	0.0124711	0.102683	11	1
GO:0030426 growth cone	20	0.121426	1.691	0.098	Cellular Component	GO:0030426	growth cone	0.0124742	0.121426	15	5
GO:0030323 respiratory tube development	20	0.102683	1.688	0.099	Biological Process	GO:0030323	respiratory tube development	0.0124802	0.102683	15	5
GO:0070509 calcium ion import	20	0.102683	1.688	0.099	Biological Process	GO:0070509	calcium ion import	0.0124802	0.102683	16	4
GO:0015833 peptide transport	27	0.105041	2.278	0.09	Biological Process	GO:0015833	peptide transport	0.012781	0.105041	23	4
GO:0098636 protein complex involved in cell adhesion	6	0.122987	0.507	0.171	Cellular Component	GO:0098636	protein complex involved in cell adhesion	0.0127945	0.122987	1	5
GO:0050786 RAGE receptor binding	3	0.236353	0.247	0.333	Molecular Function	GO:0050786	RAGE receptor binding	0.012911	0.236353	2	1
GO:1901652 response to peptide	41	0.106401	3.46	0.082	Biological Process	GO:1901652	response to peptide	0.0129609	0.106401	26	15
GO:0015405 P-P-bond-hydrolysis-driven transmembrane transporter activity	14	0.236353	1.154	0.114	Molecular Function	GO:0015405	P-P-bond-hydrolysis-driven transmembrane transporter activity	0.0129666	0.236353	8	6
GO:0048708 astrocyte differentiation	10	0.107364	0.844	0.128	Biological Process	GO:0048708	astrocyte differentiation	0.0130929	0.107364	7	3
GO:0060548 negative regulation of cell death	77	0.10755	6.498	0.074	Biological Process	GO:0060548	negative regulation of cell death	0.0131379	0.10755	53	24
GO:0043547 positive regulation of GTPase activity	31	0.10755	2.616	0.087	Biological Process	GO:0043547	positive regulation of GTPase activity	0.0131447	0.10755	22	9
GO:0050891 multicellular organismal water homeostasis	7	0.107625	0.591	0.156	Biological Process	GO:0050891	multicellular organismal water homeostasis	0.013183	0.107625	6	1
GO:0070527 platelet aggregation	7	0.107625	0.591	0.156	Biological Process	GO:0070527	platelet aggregation	0.013183	0.107625	6	1
GO:0071229 cellular response to acid chemical	19	0.108453	1.603	0.099	Biological Process	GO:0071229	cellular response to acid chemical	0.0133115	0.108453	11	8
GO:0001666 response to hypoxia	28	0.108453	2.363	0.089	Biological Process	GO:0001666	response to hypoxia	0.0133139	0.108453	22	6
GO:0042805 actinin binding	7	0.239784	0.577	0.159	Molecular Function	GO:0042805	actinin binding	0.0133214	0.239784	4	3
GO:0060255 regulation of macromolecule metabolic process	368	0.108616	31.055	0.063	Biological Process	GO:0060255	regulation of macromolecule metabolic process	0.0133487	0.108616	260	108
GO:0060071 Wnt signaling pathway, planar cell polarity pathway	6	0.108761	0.506	0.171	Biological Process	GO:0060071	Wnt signaling pathway, planar cell polarity pathway	0.0133959	0.108761	5	1
GO:2000758 positive regulation of peptidyl-lysine acetylation	6	0.108761	0.506	0.171	Biological Process	GO:2000758	positive regulation of peptidyl-lysine acetylation	0.0133959	0.108761	5	1
GO:0071772 response to BMP	17	0.109202	1.435	0.103	Biological Process	GO:0071772	response to BMP	0.0134799	0.109202	15	2
GO:0071773 cellular response to BMP stimulus	17	0.109202	1.435	0.103	Biological Process	GO:0071773	cellular response to BMP stimulus	0.0134799	0.109202	15	2
GO:0043407 negative regulation of MAP kinase activity	9	0.109686	0.759	0.134	Biological Process	GO:0043407	negative regulation of MAP kinase activity	0.0135843	0.109686	8	1
GO:0050766 positive regulation of phagocytosis	9	0.109686	0.759	0.134	Biological Process	GO:0050766	positive regulation of phagocytosis	0.0135843	0.109686	7	2
GO:0060976 coronary vasculature development	9	0.109686	0.759	0.134	Biological Process	GO:0060976	coronary vasculature development	0.0135843	0.109686	4	5
GO:1901700 response to oxygen-containing compound	115	0.109723	9.705	0.07	Biological Process	GO:1901700	response to oxygen-containing compound	0.0136038	0.109723	73	42
GO:0007566 embryo implantation	8	0.11001	0.675	0.143	Biological Process	GO:0007566	embryo implantation	0.013699	0.11001	6	2
GO:0034113 heterotypic cell-cell adhesion	8	0.11001	0.675	0.143	Biological Process	GO:0034113	heterotypic cell-cell adhesion	0.013699	0.11001	5	3
GO:0071695 anatomical structure maturation	8	0.11001	0.675	0.143	Biological Process	GO:0071695	anatomical structure maturation	0.013699	0.11001	3	5
GO:1902883 negative regulation of response to oxidative stress	8	0.11001	0.675	0.143	Biological Process	GO:1902883	negative regulation of response to oxidative stress	0.013699	0.11001	6	2
GO:0030176 integral component of endoplasmic reticulum membrane	15	0.13047	1.268	0.106	Cellular Component	GO:0030176	integral component of endoplasmic reticulum membrane	0.0137427	0.13047	8	7
GO:0070201 regulation of establishment of protein localization	56	0.110702	4.726	0.077	Biological Process	GO:0070201	regulation of establishment of protein localization	0.0138116	0.110702	40	16
GO:0006525 arginine metabolic process	4	0.110702	0.338	0.235	Biological Process	GO:0006525	arginine metabolic process	0.0138602	0.110702	4	0
GO:0009404 toxin metabolic process	4	0.110702	0.338	0.235	Biological Process	GO:0009404	toxin metabolic process	0.0138602	0.110702	2	2
GO:0071605 monocyte chemotactic protein-1 production	4	0.110702	0.338	0.235	Biological Process	GO:0071605	monocyte chemotactic protein-1 production	0.0138602	0.110702	2	2
GO:0071637 regulation of monocyte chemotactic protein-1 production	4	0.110702	0.338	0.235	Biological Process	GO:0071637	regulation of monocyte chemotactic protein-1 production	0.0138602	0.110702	2	2
GO:0005865 striated muscle thin filament	5	0.130932	0.423	0.192	Cellular Component	GO:0005865	striated muscle thin filament	0.0139615	0.130932	2	3
GO:0014013 regulation of gliogenesis	15	0.112182	1.266	0.107	Biological Process	GO:0014013	regulation of gliogenesis	0.0140608	0.112182	12	3
GO:0044815 DNA packaging complex	14	0.133493	1.183	0.109	Cellular Component	GO:0044815	DNA packaging complex	0.0144082	0.133493	13	1
GO:0001776 leukocyte homeostasis	12	0.11483	1.013	0.117	Biological Process	GO:0001776	leukocyte homeostasis	0.0144292	0.11483	9	3
GO:0035249 synaptic transmission, glutamatergic	12	0.11483	1.013	0.117	Biological Process	GO:0035249	synaptic transmission, glutamatergic	0.0144292	0.11483	8	4
GO:0051091 positive regulation of sequence-specific DNA binding transcription factor activity	22	0.11483	1.857	0.094	Biological Process	GO:0051091	positive regulation of sequence-specific DNA binding transcription factor activity	0.0144608	0.11483	19	3
GO:0014066 regulation of phosphatidylinositol 3-kinase signaling	11	0.11483	0.928	0.121	Biological Process	GO:0014066	regulation of phosphatidylinositol 3-kinase signaling	0.0144886	0.11483	5	6
GO:0030101 natural killer cell activation	11	0.11483	0.928	0.121	Biological Process	GO:0030101	natural killer cell activation	0.0144886	0.11483	8	3
GO:0050820 positive regulation of coagulation	5	0.11483	0.422	0.192	Biological Process	GO:0050820	positive regulation of coagulation	0.0145329	0.11483	4	1
GO:0099560 synaptic membrane adhesion	5	0.11483	0.422	0.192	Biological Process	GO:0099560	synaptic membrane adhesion	0.0145329	0.11483	3	2
GO:1904738 vascular associated smooth muscle cell migration	5	0.11483	0.422	0.192	Biological Process	GO:1904738	vascular associated smooth muscle cell migration	0.0145329	0.11483	3	2
GO:2000310 regulation of N-methyl-D-aspartate selective glutamate receptor activity	5	0.11483	0.422	0.192	Biological Process	GO:2000310	regulation of N-methyl-D-aspartate selective glutamate receptor activity	0.0145329	0.11483	3	2
GO:0050708 regulation of protein secretion	38	0.115455	3.207	0.083	Biological Process	GO:0050708	regulation of protein secretion	0.0146276	0.115455	28	10
GO:0033017 sarcoplasmic reticulum membrane	6	0.134006	0.507	0.167	Cellular Component	GO:0033017	sarcoplasmic reticulum membrane	0.0146378	0.134006	3	3
GO:0044763 single-organism cellular process	818	0.115535	69.03	0.06	Biological Process	GO:0044763	single-organism cellular process	0.0146534	0.115535	526	292
GO:0022890 inorganic cation transmembrane transporter activity	42	0.259714	3.462	0.083	Molecular Function	GO:0022890	inorganic cation transmembrane transporter activity	0.0147371	0.259714	33	9
GO:0015399 primary active transmembrane transporter activity	14	0.259714	1.154	0.112	Molecular Function	GO:0015399	primary active transmembrane transporter activity	0.0147893	0.259714	8	6
GO:0070169 positive regulation of biomineral tissue development	7	0.116474	0.591	0.152	Biological Process	GO:0070169	positive regulation of biomineral tissue development	0.0148041	0.116474	3	4
GO:0098815 modulation of excitatory postsynaptic potential	7	0.116474	0.591	0.152	Biological Process	GO:0098815	modulation of excitatory postsynaptic potential	0.0148041	0.116474	3	4
GO:0071944 cell periphery	386	0.134584	32.629	0.062	Cellular Component	GO:0071944	cell periphery	0.014876	0.134584	262	124
GO:0090279 regulation of calcium ion import	13	0.118906	1.097	0.112	Biological Process	GO:0090279	regulation of calcium ion import	0.0151398	0.118906	11	2
GO:0031640 killing of cells of other organism	8	0.118906	0.675	0.14	Biological Process	GO:0031640	killing of cells of other organism	0.0151616	0.118906	7	1
GO:0044364 disruption of cells of other organism	8	0.118906	0.675	0.14	Biological Process	GO:0044364	disruption of cells of other organism	0.0151616	0.118906	7	1
GO:0051452 intracellular pH reduction	6	0.120009	0.506	0.167	Biological Process	GO:0051452	intracellular pH reduction	0.0153186	0.120009	2	4
GO:0043523 regulation of neuron apoptotic process	23	0.120058	1.941	0.093	Biological Process	GO:0043523	regulation of neuron apoptotic process	0.0153411	0.120058	15	8
GO:0010563 negative regulation of phosphorus metabolic process	46	0.12081	3.882	0.079	Biological Process	GO:0010563	negative regulation of phosphorus metabolic process	0.01547	0.12081	32	14
GO:0045936 negative regulation of phosphate metabolic process	46	0.12081	3.882	0.079	Biological Process	GO:0045936	negative regulation of phosphate metabolic process	0.01547	0.12081	32	14
GO:0016323 basolateral plasma membrane	22	0.137061	1.86	0.093	Cellular Component	GO:0016323	basolateral plasma membrane	0.0155947	0.137061	14	8
GO:0002708 positive regulation of lymphocyte mediated immunity	14	0.121661	1.181	0.109	Biological Process	GO:0002708	positive regulation of lymphocyte mediated immunity	0.0155954	0.121661	12	2
GO:0046634 regulation of alpha-beta T cell activation	11	0.121829	0.928	0.12	Biological Process	GO:0046634	regulation of alpha-beta T cell activation	0.0156348	0.121829	9	2
GO:1901615 organic hydroxy compound metabolic process	42	0.121829	3.544	0.081	Biological Process	GO:1901615	organic hydroxy compound metabolic process	0.01565	0.121829	28	14
GO:0001725 stress fiber	10	0.137061	0.845	0.123	Cellular Component	GO:0001725	stress fiber	0.015749	0.137061	7	3
GO:0097517 contractile actin filament bundle	10	0.137061	0.845	0.123	Cellular Component	GO:0097517	contractile actin filament bundle	0.015749	0.137061	7	3
GO:0002699 positive regulation of immune effector process	22	0.123066	1.857	0.094	Biological Process	GO:0002699	positive regulation of immune effector process	0.0158256	0.123066	20	2
GO:0005886 plasma membrane	377	0.137061	31.868	0.062	Cellular Component	GO:0005886	plasma membrane	0.0158945	0.137061	254	123
GO:0051238 sequestering of metal ion	16	0.123737	1.35	0.103	Biological Process	GO:0051238	sequestering of metal ion	0.0159287	0.123737	13	3
GO:0031325 positive regulation of cellular metabolic process	214	0.124193	18.059	0.065	Biological Process	GO:0031325	positive regulation of cellular metabolic process	0.0160042	0.124193	151	63
GO:0030056 hemidesmosome	3	0.137061	0.254	0.3	Cellular Component	GO:0030056	hemidesmosome	0.016041	0.137061	2	1
GO:0010038 response to metal ion	32	0.124933	2.7	0.085	Biological Process	GO:0010038	response to metal ion	0.0161166	0.124933	19	13
GO:0042107 cytokine metabolic process	13	0.1251	1.097	0.111	Biological Process	GO:0042107	cytokine metabolic process	0.0161721	0.1251	9	4
GO:1903409 reactive oxygen species biosynthetic process	13	0.1251	1.097	0.111	Biological Process	GO:1903409	reactive oxygen species biosynthetic process	0.0161721	0.1251	12	1
GO:0042509 regulation of tyrosine phosphorylation of STAT protein	9	0.125807	0.759	0.13	Biological Process	GO:0042509	regulation of tyrosine phosphorylation of STAT protein	0.0162805	0.125807	9	0
GO:0031253 cell projection membrane	29	0.137637	2.451	0.086	Cellular Component	GO:0031253	cell projection membrane	0.0164438	0.137637	22	7
GO:0031527 filopodium membrane	4	0.137637	0.338	0.222	Cellular Component	GO:0031527	filopodium membrane	0.0164663	0.137637	4	0
GO:0019227 neuronal action potential propagation	3	0.126429	0.253	0.3	Biological Process	GO:0019227	neuronal action potential propagation	0.0164811	0.126429	2	1
GO:0032817 regulation of natural killer cell proliferation	3	0.126429	0.253	0.3	Biological Process	GO:0032817	regulation of natural killer cell proliferation	0.0164811	0.126429	3	0
GO:0046549 retinal cone cell development	3	0.126429	0.253	0.3	Biological Process	GO:0046549	retinal cone cell development	0.0164811	0.126429	2	1
GO:0070278 extracellular matrix constituent secretion	3	0.126429	0.253	0.3	Biological Process	GO:0070278	extracellular matrix constituent secretion	0.0164811	0.126429	3	0
GO:0071639 positive regulation of monocyte chemotactic protein-1 production	3	0.126429	0.253	0.3	Biological Process	GO:0071639	positive regulation of monocyte chemotactic protein-1 production	0.0164811	0.126429	2	1
GO:0098870 action potential propagation	3	0.126429	0.253	0.3	Biological Process	GO:0098870	action potential propagation	0.0164811	0.126429	2	1
GO:2000551 regulation of T-helper 2 cell cytokine production	3	0.126429	0.253	0.3	Biological Process	GO:2000551	regulation of T-helper 2 cell cytokine production	0.0164811	0.126429	2	1
GO:0033559 unsaturated fatty acid metabolic process	14	0.127139	1.181	0.108	Biological Process	GO:0033559	unsaturated fatty acid metabolic process	0.0165908	0.127139	11	3
GO:0071300 cellular response to retinoic acid	8	0.128067	0.675	0.138	Biological Process	GO:0071300	cellular response to retinoic acid	0.0167341	0.128067	5	3
GO:0016529 sarcoplasmic reticulum	9	0.138494	0.761	0.129	Cellular Component	GO:0016529	sarcoplasmic reticulum	0.016749	0.138494	4	5
GO:0010827 regulation of glucose transport	10	0.128067	0.844	0.123	Biological Process	GO:0010827	regulation of glucose transport	0.0167814	0.128067	7	3
GO:0019226 transmission of nerve impulse	10	0.128067	0.844	0.123	Biological Process	GO:0019226	transmission of nerve impulse	0.0167814	0.128067	6	4
GO:1901379 regulation of potassium ion transmembrane transport	10	0.128067	0.844	0.123	Biological Process	GO:1901379	regulation of potassium ion transmembrane transport	0.0167814	0.128067	7	3
GO:0032787 monocarboxylic acid metabolic process	47	0.128199	3.966	0.079	Biological Process	GO:0032787	monocarboxylic acid metabolic process	0.0168161	0.128199	30	17
GO:0030004 cellular monovalent inorganic cation homeostasis	11	0.128306	0.928	0.118	Biological Process	GO:0030004	cellular monovalent inorganic cation homeostasis	0.0168476	0.128306	5	6
GO:0030728 ovulation	5	0.128403	0.422	0.185	Biological Process	GO:0030728	ovulation	0.0170174	0.128403	4	1
GO:0001946 lymphangiogenesis	4	0.128403	0.338	0.222	Biological Process	GO:0001946	lymphangiogenesis	0.0170304	0.128403	2	2
GO:0031643 positive regulation of myelination	4	0.128403	0.338	0.222	Biological Process	GO:0031643	positive regulation of myelination	0.0170304	0.128403	1	3
GO:0035313 wound healing, spreading of epidermal cells	4	0.128403	0.338	0.222	Biological Process	GO:0035313	wound healing, spreading of epidermal cells	0.0170304	0.128403	4	0
GO:0060099 regulation of phagocytosis, engulfment	4	0.128403	0.338	0.222	Biological Process	GO:0060099	regulation of phagocytosis, engulfment	0.0170304	0.128403	3	1
GO:0061318 renal filtration cell differentiation	4	0.128403	0.338	0.222	Biological Process	GO:0061318	renal filtration cell differentiation	0.0170304	0.128403	2	2
GO:0071397 cellular response to cholesterol	4	0.128403	0.338	0.222	Biological Process	GO:0071397	cellular response to cholesterol	0.0170304	0.128403	1	3
GO:0072112 glomerular visceral epithelial cell differentiation	4	0.128403	0.338	0.222	Biological Process	GO:0072112	glomerular visceral epithelial cell differentiation	0.0170304	0.128403	2	2
GO:0097106 postsynaptic density organization	4	0.128403	0.338	0.222	Biological Process	GO:0097106	postsynaptic density organization	0.0170304	0.128403	2	2
GO:0060322 head development	58	0.128403	4.895	0.076	Biological Process	GO:0060322	head development	0.0170345	0.128403	38	20
GO:1901214 regulation of neuron death	30	0.128603	2.532	0.086	Biological Process	GO:1901214	regulation of neuron death	0.0170905	0.128603	21	9
GO:0007266 Rho protein signal transduction	19	0.128603	1.603	0.097	Biological Process	GO:0007266	Rho protein signal transduction	0.0170958	0.128603	14	5
GO:0006813 potassium ion transport	22	0.129931	1.857	0.093	Biological Process	GO:0006813	potassium ion transport	0.0172901	0.129931	16	6
GO:0019838 growth factor binding	15	0.291286	1.237	0.107	Molecular Function	GO:0019838	growth factor binding	0.0173335	0.291286	11	4
GO:0042572 retinol metabolic process	6	0.130498	0.506	0.162	Biological Process	GO:0042572	retinol metabolic process	0.0174243	0.130498	6	0
GO:0072210 metanephric nephron development	6	0.130498	0.506	0.162	Biological Process	GO:0072210	metanephric nephron development	0.0174243	0.130498	4	2
GO:0090175 regulation of establishment of planar polarity	6	0.130498	0.506	0.162	Biological Process	GO:0090175	regulation of establishment of planar polarity	0.0174243	0.130498	5	1
GO:0050840 extracellular matrix binding	8	0.291286	0.66	0.14	Molecular Function	GO:0050840	extracellular matrix binding	0.0174309	0.291286	2	6
GO:0005525 GTP binding	33	0.291286	2.721	0.086	Molecular Function	GO:0005525	GTP binding	0.0174672	0.291286	28	5
GO:0051704 multi-organism process	165	0.130498	13.924	0.067	Biological Process	GO:0051704	multi-organism process	0.0176295	0.130498	120	45
GO:0003231 cardiac ventricle development	14	0.130498	1.181	0.107	Biological Process	GO:0003231	cardiac ventricle development	0.017634	0.130498	10	4
GO:0031347 regulation of defense response	47	0.130498	3.966	0.078	Biological Process	GO:0031347	regulation of defense response	0.017743	0.130498	37	10
GO:1903439 calcitonin family receptor complex	2	0.145294	0.169	0.5	Cellular Component	GO:1903439	calcitonin family receptor complex	0.0177603	0.145294	1	1
GO:0003257 positive regulation of transcription from RNA polymerase II promoter involved in myocardial precursor cell differentiation	2	0.130498	0.169	0.5	Biological Process	GO:0003257	positive regulation of transcription from RNA polymerase II promoter involved in myocardial precursor cell differentiation	0.0181063	0.130498	2	0
GO:0014016 neuroblast differentiation	2	0.130498	0.169	0.5	Biological Process	GO:0014016	neuroblast differentiation	0.0181063	0.130498	1	1
GO:0018057 peptidyl-lysine oxidation	2	0.130498	0.169	0.5	Biological Process	GO:0018057	peptidyl-lysine oxidation	0.0181063	0.130498	2	0
GO:0035684 helper T cell extravasation	2	0.130498	0.169	0.5	Biological Process	GO:0035684	helper T cell extravasation	0.0181063	0.130498	2	0
GO:0036022 limb joint morphogenesis	2	0.130498	0.169	0.5	Biological Process	GO:0036022	limb joint morphogenesis	0.0181063	0.130498	1	1
GO:0036233 glycine import	2	0.130498	0.169	0.5	Biological Process	GO:0036233	glycine import	0.0181063	0.130498	1	1
GO:0036515 serotonergic neuron axon guidance	2	0.130498	0.169	0.5	Biological Process	GO:0036515	serotonergic neuron axon guidance	0.0181063	0.130498	2	0
GO:0038156 interleukin-3-mediated signaling pathway	2	0.130498	0.169	0.5	Biological Process	GO:0038156	interleukin-3-mediated signaling pathway	0.0181063	0.130498	2	0
GO:0045341 MHC class I biosynthetic process	2	0.130498	0.169	0.5	Biological Process	GO:0045341	MHC class I biosynthetic process	0.0181063	0.130498	2	0
GO:0045343 regulation of MHC class I biosynthetic process	2	0.130498	0.169	0.5	Biological Process	GO:0045343	regulation of MHC class I biosynthetic process	0.0181063	0.130498	2	0
GO:0045345 positive regulation of MHC class I biosynthetic process	2	0.130498	0.169	0.5	Biological Process	GO:0045345	positive regulation of MHC class I biosynthetic process	0.0181063	0.130498	2	0
GO:0045917 positive regulation of complement activation	2	0.130498	0.169	0.5	Biological Process	GO:0045917	positive regulation of complement activation	0.0181063	0.130498	2	0
GO:0048104 establishment of body hair or bristle planar orientation	2	0.130498	0.169	0.5	Biological Process	GO:0048104	establishment of body hair or bristle planar orientation	0.0181063	0.130498	2	0
GO:0048105 establishment of body hair planar orientation	2	0.130498	0.169	0.5	Biological Process	GO:0048105	establishment of body hair planar orientation	0.0181063	0.130498	2	0
GO:0048619 embryonic hindgut morphogenesis	2	0.130498	0.169	0.5	Biological Process	GO:0048619	embryonic hindgut morphogenesis	0.0181063	0.130498	1	1
GO:0048861 leukemia inhibitory factor signaling pathway	2	0.130498	0.169	0.5	Biological Process	GO:0048861	leukemia inhibitory factor signaling pathway	0.0181063	0.130498	2	0
GO:0051135 positive regulation of NK T cell activation	2	0.130498	0.169	0.5	Biological Process	GO:0051135	positive regulation of NK T cell activation	0.0181063	0.130498	2	0
GO:0060686 negative regulation of prostatic bud formation	2	0.130498	0.169	0.5	Biological Process	GO:0060686	negative regulation of prostatic bud formation	0.0181063	0.130498	1	1
GO:0061181 regulation of chondrocyte development	2	0.130498	0.169	0.5	Biological Process	GO:0061181	regulation of chondrocyte development	0.0181063	0.130498	2	0
GO:0061209 cell proliferation involved in mesonephros development	2	0.130498	0.169	0.5	Biological Process	GO:0061209	cell proliferation involved in mesonephros development	0.0181063	0.130498	0	2
GO:0061218 negative regulation of mesonephros development	2	0.130498	0.169	0.5	Biological Process	GO:0061218	negative regulation of mesonephros development	0.0181063	0.130498	0	2
GO:0070268 cornification	2	0.130498	0.169	0.5	Biological Process	GO:0070268	cornification	0.0181063	0.130498	1	1
GO:0072179 nephric duct formation	2	0.130498	0.169	0.5	Biological Process	GO:0072179	nephric duct formation	0.0181063	0.130498	0	2
GO:0086046 membrane depolarization during SA node cell action potential	2	0.130498	0.169	0.5	Biological Process	GO:0086046	membrane depolarization during SA node cell action potential	0.0181063	0.130498	1	1
GO:1900158 negative regulation of bone mineralization involved in bone maturation	2	0.130498	0.169	0.5	Biological Process	GO:1900158	negative regulation of bone mineralization involved in bone maturation	0.0181063	0.130498	2	0
GO:1902219 negative regulation of intrinsic apoptotic signaling pathway in response to osmotic stress	2	0.130498	0.169	0.5	Biological Process	GO:1902219	negative regulation of intrinsic apoptotic signaling pathway in response to osmotic stress	0.0181063	0.130498	2	0
GO:1903575 cornified envelope assembly	2	0.130498	0.169	0.5	Biological Process	GO:1903575	cornified envelope assembly	0.0181063	0.130498	2	0
GO:1903964 monounsaturated fatty acid metabolic process	2	0.130498	0.169	0.5	Biological Process	GO:1903964	monounsaturated fatty acid metabolic process	0.0181063	0.130498	0	2
GO:1903966 monounsaturated fatty acid biosynthetic process	2	0.130498	0.169	0.5	Biological Process	GO:1903966	monounsaturated fatty acid biosynthetic process	0.0181063	0.130498	0	2
GO:1904612 response to 2,3,7,8-tetrachlorodibenzodioxine	2	0.130498	0.169	0.5	Biological Process	GO:1904612	response to 2,3,7,8-tetrachlorodibenzodioxine	0.0181063	0.130498	0	2
GO:1990410 adrenomedullin receptor signaling pathway	2	0.130498	0.169	0.5	Biological Process	GO:1990410	adrenomedullin receptor signaling pathway	0.0181063	0.130498	1	1
GO:1990511 piRNA biosynthetic process	2	0.130498	0.169	0.5	Biological Process	GO:1990511	piRNA biosynthetic process	0.0181063	0.130498	1	1
GO:2000259 positive regulation of protein activation cascade	2	0.130498	0.169	0.5	Biological Process	GO:2000259	positive regulation of protein activation cascade	0.0181063	0.130498	2	0
GO:2000418 positive regulation of eosinophil migration	2	0.130498	0.169	0.5	Biological Process	GO:2000418	positive regulation of eosinophil migration	0.0181063	0.130498	2	0
GO:2000660 negative regulation of interleukin-1-mediated signaling pathway	2	0.130498	0.169	0.5	Biological Process	GO:2000660	negative regulation of interleukin-1-mediated signaling pathway	0.0181063	0.130498	1	1
GO:0045639 positive regulation of myeloid cell differentiation	11	0.130498	0.928	0.117	Biological Process	GO:0045639	positive regulation of myeloid cell differentiation	0.0181293	0.130498	11	0
GO:0050764 regulation of phagocytosis	11	0.130498	0.928	0.117	Biological Process	GO:0050764	regulation of phagocytosis	0.0181293	0.130498	9	2
GO:0071417 cellular response to organonitrogen compound	43	0.130498	3.629	0.079	Biological Process	GO:0071417	cellular response to organonitrogen compound	0.0181443	0.130498	27	16
GO:0043066 negative regulation of apoptotic process	68	0.131282	5.738	0.074	Biological Process	GO:0043066	negative regulation of apoptotic process	0.0182713	0.131282	45	23
GO:0032722 positive regulation of chemokine production	8	0.132227	0.675	0.136	Biological Process	GO:0032722	positive regulation of chemokine production	0.0184206	0.132227	6	2
GO:0002762 negative regulation of myeloid leukocyte differentiation	7	0.132273	0.591	0.146	Biological Process	GO:0002762	negative regulation of myeloid leukocyte differentiation	0.0184629	0.132273	6	1
GO:0043949 regulation of cAMP-mediated signaling	7	0.132273	0.591	0.146	Biological Process	GO:0043949	regulation of cAMP-mediated signaling	0.0184629	0.132273	6	1
GO:0098862 cluster of actin-based cell projections	18	0.149529	1.522	0.097	Cellular Component	GO:0098862	cluster of actin-based cell projections	0.0184724	0.149529	10	8
GO:0042288 MHC class I protein binding	4	0.291286	0.33	0.222	Molecular Function	GO:0042288	MHC class I protein binding	0.0185454	0.291286	4	0
GO:0016709 oxidoreductase activity, acting on paired donors, with incorporation or reduction of molecular oxygen, NAD(P)H as one donor, and incorporation of one atom of oxygen	7	0.291286	0.577	0.149	Molecular Function	GO:0016709	oxidoreductase activity, acting on paired donors, with incorporation or reduction of molecular oxygen, NAD(P)H as one donor, and incorporation of one atom of oxygen	0.0187979	0.291286	5	2
GO:0097553 calcium ion transmembrane import into cytosol	15	0.134852	1.266	0.103	Biological Process	GO:0097553	calcium ion transmembrane import into cytosol	0.0188412	0.134852	12	3
GO:0007548 sex differentiation	26	0.135695	2.194	0.088	Biological Process	GO:0007548	sex differentiation	0.0189775	0.135695	16	10
GO:0003846 2-acylglycerol O-acyltransferase activity	2	0.291286	0.165	0.5	Molecular Function	GO:0003846	2-acylglycerol O-acyltransferase activity	0.0190145	0.291286	2	0
GO:0004118 cGMP-stimulated cyclic-nucleotide phosphodiesterase activity	2	0.291286	0.165	0.5	Molecular Function	GO:0004118	cGMP-stimulated cyclic-nucleotide phosphodiesterase activity	0.0190145	0.291286	1	1
GO:0004720 protein-lysine 6-oxidase activity	2	0.291286	0.165	0.5	Molecular Function	GO:0004720	protein-lysine 6-oxidase activity	0.0190145	0.291286	2	0
GO:0030297 transmembrane receptor protein tyrosine kinase activator activity	2	0.291286	0.165	0.5	Molecular Function	GO:0030297	transmembrane receptor protein tyrosine kinase activator activity	0.0190145	0.291286	2	0
GO:0031014 troponin T binding	2	0.291286	0.165	0.5	Molecular Function	GO:0031014	troponin T binding	0.0190145	0.291286	0	2
GO:0032896 palmitoyl-CoA 9-desaturase activity	2	0.291286	0.165	0.5	Molecular Function	GO:0032896	palmitoyl-CoA 9-desaturase activity	0.0190145	0.291286	0	2
GO:0097643 amylin receptor activity	2	0.291286	0.165	0.5	Molecular Function	GO:0097643	amylin receptor activity	0.0190145	0.291286	1	1
GO:0043266 regulation of potassium ion transport	12	0.13598	1.013	0.112	Biological Process	GO:0043266	regulation of potassium ion transport	0.0190358	0.13598	9	3
GO:0001933 negative regulation of protein phosphorylation	34	0.136155	2.869	0.083	Biological Process	GO:0001933	negative regulation of protein phosphorylation	0.0190787	0.136155	26	8
GO:0002694 regulation of leukocyte activation	47	0.136963	3.966	0.078	Biological Process	GO:0002694	regulation of leukocyte activation	0.0192105	0.136963	36	11
GO:0015914 phospholipid transport	9	0.137816	0.759	0.127	Biological Process	GO:0015914	phospholipid transport	0.0193488	0.137816	7	2
GO:0048018 receptor agonist activity	6	0.295875	0.495	0.162	Molecular Function	GO:0048018	receptor agonist activity	0.0195195	0.295875	4	2
GO:0007519 skeletal muscle tissue development	17	0.139004	1.435	0.099	Biological Process	GO:0007519	skeletal muscle tissue development	0.0195825	0.139004	11	6
GO:0003158 endothelium development	13	0.139004	1.097	0.108	Biological Process	GO:0003158	endothelium development	0.019591	0.139004	7	6
GO:0014065 phosphatidylinositol 3-kinase signaling	13	0.139004	1.097	0.108	Biological Process	GO:0014065	phosphatidylinositol 3-kinase signaling	0.019591	0.139004	6	7
GO:0050880 regulation of blood vessel size	13	0.139004	1.097	0.108	Biological Process	GO:0050880	regulation of blood vessel size	0.019591	0.139004	11	2
GO:0051279 regulation of release of sequestered calcium ion into cytosol	10	0.139054	0.844	0.12	Biological Process	GO:0051279	regulation of release of sequestered calcium ion into cytosol	0.0196343	0.139054	8	2
GO:0045665 negative regulation of neuron differentiation	22	0.139054	1.857	0.092	Biological Process	GO:0045665	negative regulation of neuron differentiation	0.0196838	0.139054	15	7
GO:0007616 long-term memory	6	0.139054	0.506	0.158	Biological Process	GO:0007616	long-term memory	0.0197204	0.139054	5	1
GO:0002230 positive regulation of defense response to virus by host	5	0.139054	0.422	0.179	Biological Process	GO:0002230	positive regulation of defense response to virus by host	0.0197678	0.139054	5	0
GO:0035025 positive regulation of Rho protein signal transduction	5	0.139054	0.422	0.179	Biological Process	GO:0035025	positive regulation of Rho protein signal transduction	0.0197678	0.139054	4	1
GO:0035909 aorta morphogenesis	5	0.139054	0.422	0.179	Biological Process	GO:0035909	aorta morphogenesis	0.0197678	0.139054	4	1
GO:0055075 potassium ion homeostasis	5	0.139054	0.422	0.179	Biological Process	GO:0055075	potassium ion homeostasis	0.0197678	0.139054	4	1
GO:0061037 negative regulation of cartilage development	5	0.139054	0.422	0.179	Biological Process	GO:0061037	negative regulation of cartilage development	0.0197678	0.139054	3	2
GO:0086010 membrane depolarization during action potential	5	0.139054	0.422	0.179	Biological Process	GO:0086010	membrane depolarization during action potential	0.0197678	0.139054	1	4
GO:0005516 calmodulin binding	18	0.297171	1.484	0.099	Molecular Function	GO:0005516	calmodulin binding	0.0198114	0.297171	13	5
GO:0001837 epithelial to mesenchymal transition	14	0.139634	1.181	0.105	Biological Process	GO:0001837	epithelial to mesenchymal transition	0.0198692	0.139634	12	2
GO:0034341 response to interferon-gamma	15	0.139796	1.266	0.103	Biological Process	GO:0034341	response to interferon-gamma	0.0199303	0.139796	15	0
GO:1902656 calcium ion import into cytosol	15	0.139796	1.266	0.103	Biological Process	GO:1902656	calcium ion import into cytosol	0.0199303	0.139796	12	3
GO:0001523 retinoid metabolic process	8	0.141462	0.675	0.133	Biological Process	GO:0001523	retinoid metabolic process	0.0202253	0.141462	7	1
GO:0006636 unsaturated fatty acid biosynthetic process	8	0.141462	0.675	0.133	Biological Process	GO:0006636	unsaturated fatty acid biosynthetic process	0.0202253	0.141462	6	2
GO:0060999 positive regulation of dendritic spine development	8	0.141462	0.675	0.133	Biological Process	GO:0060999	positive regulation of dendritic spine development	0.0202253	0.141462	4	4
GO:0033673 negative regulation of kinase activity	21	0.142346	1.772	0.093	Biological Process	GO:0033673	negative regulation of kinase activity	0.020371	0.142346	16	5
GO:0000188 inactivation of MAPK activity	4	0.143404	0.338	0.211	Biological Process	GO:0000188	inactivation of MAPK activity	0.0206179	0.143404	4	0
GO:0070242 thymocyte apoptotic process	4	0.143404	0.338	0.211	Biological Process	GO:0070242	thymocyte apoptotic process	0.0206179	0.143404	1	3
GO:0072311 glomerular epithelial cell differentiation	4	0.143404	0.338	0.211	Biological Process	GO:0072311	glomerular epithelial cell differentiation	0.0206179	0.143404	2	2
GO:0090382 phagosome maturation	4	0.143404	0.338	0.211	Biological Process	GO:0090382	phagosome maturation	0.0206179	0.143404	2	2
GO:0051048 negative regulation of secretion	23	0.143404	1.941	0.09	Biological Process	GO:0051048	negative regulation of secretion	0.0206197	0.143404	17	6
GO:0035150 regulation of tube size	13	0.144822	1.097	0.107	Biological Process	GO:0035150	regulation of tube size	0.0208432	0.144822	11	2
GO:0007260 tyrosine phosphorylation of STAT protein	9	0.145712	0.759	0.125	Biological Process	GO:0007260	tyrosine phosphorylation of STAT protein	0.0210306	0.145712	9	0
GO:0042490 mechanoreceptor differentiation	9	0.145712	0.759	0.125	Biological Process	GO:0042490	mechanoreceptor differentiation	0.0210306	0.145712	7	2
GO:0061180 mammary gland epithelium development	9	0.145712	0.759	0.125	Biological Process	GO:0061180	mammary gland epithelium development	0.0210306	0.145712	6	3
GO:0060076 excitatory synapse	29	0.16884	2.451	0.084	Cellular Component	GO:0060076	excitatory synapse	0.0210775	0.16884	20	9
GO:0043506 regulation of JUN kinase activity	10	0.146657	0.844	0.119	Biological Process	GO:0043506	regulation of JUN kinase activity	0.0211869	0.146657	6	4
GO:1903531 negative regulation of secretion by cell	21	0.147132	1.772	0.092	Biological Process	GO:1903531	negative regulation of secretion by cell	0.0212755	0.147132	16	5
GO:0005737 cytoplasm	640	0.170283	54.1	0.06	Cellular Component	GO:0005737	cytoplasm	0.0214984	0.170283	411	229
GO:0031225 anchored component of membrane	15	0.170283	1.268	0.101	Cellular Component	GO:0031225	anchored component of membrane	0.0217006	0.170283	9	6
GO:0003337 mesenchymal to epithelial transition involved in metanephros morphogenesis	3	0.147417	0.253	0.273	Biological Process	GO:0003337	mesenchymal to epithelial transition involved in metanephros morphogenesis	0.0217135	0.147417	2	1
GO:0006957 complement activation, alternative pathway	3	0.147417	0.253	0.273	Biological Process	GO:0006957	complement activation, alternative pathway	0.0217135	0.147417	1	2
GO:0010749 regulation of nitric oxide mediated signal transduction	3	0.147417	0.253	0.273	Biological Process	GO:0010749	regulation of nitric oxide mediated signal transduction	0.0217135	0.147417	2	1
GO:0010870 positive regulation of receptor biosynthetic process	3	0.147417	0.253	0.273	Biological Process	GO:0010870	positive regulation of receptor biosynthetic process	0.0217135	0.147417	2	1
GO:0014831 gastro-intestinal system smooth muscle contraction	3	0.147417	0.253	0.273	Biological Process	GO:0014831	gastro-intestinal system smooth muscle contraction	0.0217135	0.147417	2	1
GO:0030823 regulation of cGMP metabolic process	3	0.147417	0.253	0.273	Biological Process	GO:0030823	regulation of cGMP metabolic process	0.0217135	0.147417	2	1
GO:0030826 regulation of cGMP biosynthetic process	3	0.147417	0.253	0.273	Biological Process	GO:0030826	regulation of cGMP biosynthetic process	0.0217135	0.147417	2	1
GO:0031282 regulation of guanylate cyclase activity	3	0.147417	0.253	0.273	Biological Process	GO:0031282	regulation of guanylate cyclase activity	0.0217135	0.147417	2	1
GO:0032725 positive regulation of granulocyte macrophage colony-stimulating factor production	3	0.147417	0.253	0.273	Biological Process	GO:0032725	positive regulation of granulocyte macrophage colony-stimulating factor production	0.0217135	0.147417	3	0
GO:0042447 hormone catabolic process	3	0.147417	0.253	0.273	Biological Process	GO:0042447	hormone catabolic process	0.0217135	0.147417	3	0
GO:0042670 retinal cone cell differentiation	3	0.147417	0.253	0.273	Biological Process	GO:0042670	retinal cone cell differentiation	0.0217135	0.147417	2	1
GO:0060346 bone trabecula formation	3	0.147417	0.253	0.273	Biological Process	GO:0060346	bone trabecula formation	0.0217135	0.147417	1	2
GO:0060452 positive regulation of cardiac muscle contraction	3	0.147417	0.253	0.273	Biological Process	GO:0060452	positive regulation of cardiac muscle contraction	0.0217135	0.147417	2	1
GO:0061042 vascular wound healing	3	0.147417	0.253	0.273	Biological Process	GO:0061042	vascular wound healing	0.0217135	0.147417	3	0
GO:0070831 basement membrane assembly	3	0.147417	0.253	0.273	Biological Process	GO:0070831	basement membrane assembly	0.0217135	0.147417	1	2
GO:2000674 regulation of type B pancreatic cell apoptotic process	3	0.147417	0.253	0.273	Biological Process	GO:2000674	regulation of type B pancreatic cell apoptotic process	0.0217135	0.147417	2	1
GO:0009410 response to xenobiotic stimulus	12	0.147417	1.013	0.11	Biological Process	GO:0009410	response to xenobiotic stimulus	0.0217137	0.147417	5	7
GO:0048814 regulation of dendrite morphogenesis	12	0.147417	1.013	0.11	Biological Process	GO:0048814	regulation of dendrite morphogenesis	0.0217137	0.147417	6	6
GO:0045860 positive regulation of protein kinase activity	38	0.147417	3.207	0.08	Biological Process	GO:0045860	positive regulation of protein kinase activity	0.0217152	0.147417	27	11
GO:0030036 actin cytoskeleton organization	49	0.147417	4.135	0.077	Biological Process	GO:0030036	actin cytoskeleton organization	0.0217185	0.147417	33	16
GO:0014070 response to organic cyclic compound	77	0.147417	6.498	0.072	Biological Process	GO:0014070	response to organic cyclic compound	0.0217366	0.147417	48	29
GO:0009408 response to heat	13	0.149616	1.097	0.107	Biological Process	GO:0009408	response to heat	0.0221543	0.149616	11	2
GO:0033138 positive regulation of peptidyl-serine phosphorylation	13	0.149616	1.097	0.107	Biological Process	GO:0033138	positive regulation of peptidyl-serine phosphorylation	0.0221543	0.149616	12	1
GO:0034754 cellular hormone metabolic process	13	0.149616	1.097	0.107	Biological Process	GO:0034754	cellular hormone metabolic process	0.0221543	0.149616	10	3
GO:0060759 regulation of response to cytokine stimulus	13	0.149616	1.097	0.107	Biological Process	GO:0060759	regulation of response to cytokine stimulus	0.0221543	0.149616	9	4
GO:0044091 membrane biogenesis	6	0.149616	0.506	0.154	Biological Process	GO:0044091	membrane biogenesis	0.0222138	0.149616	3	3
GO:0090049 regulation of cell migration involved in sprouting angiogenesis	6	0.149616	0.506	0.154	Biological Process	GO:0090049	regulation of cell migration involved in sprouting angiogenesis	0.0222138	0.149616	5	1
GO:1903523 negative regulation of blood circulation	6	0.149616	0.506	0.154	Biological Process	GO:1903523	negative regulation of blood circulation	0.0222138	0.149616	3	3
GO:0030111 regulation of Wnt signaling pathway	25	0.149616	2.11	0.088	Biological Process	GO:0030111	regulation of Wnt signaling pathway	0.0222232	0.149616	18	7
GO:0006805 xenobiotic metabolic process	11	0.150732	0.928	0.113	Biological Process	GO:0006805	xenobiotic metabolic process	0.0224094	0.150732	5	6
GO:0043436 oxoacid metabolic process	70	0.150776	5.907	0.073	Biological Process	GO:0043436	oxoacid metabolic process	0.0224364	0.150776	44	26
GO:0010517 regulation of phospholipase activity	7	0.152081	0.591	0.14	Biological Process	GO:0010517	regulation of phospholipase activity	0.0227131	0.152081	5	2
GO:0030104 water homeostasis	7	0.152081	0.591	0.14	Biological Process	GO:0030104	water homeostasis	0.0227131	0.152081	6	1
GO:0043268 positive regulation of potassium ion transport	7	0.152081	0.591	0.14	Biological Process	GO:0043268	positive regulation of potassium ion transport	0.0227131	0.152081	5	2
GO:0090199 regulation of release of cytochrome c from mitochondria	7	0.152081	0.591	0.14	Biological Process	GO:0090199	regulation of release of cytochrome c from mitochondria	0.0227131	0.152081	1	6
GO:0031649 heat generation	5	0.152151	0.422	0.172	Biological Process	GO:0031649	heat generation	0.0227939	0.152151	4	1
GO:2000352 negative regulation of endothelial cell apoptotic process	5	0.152151	0.422	0.172	Biological Process	GO:2000352	negative regulation of endothelial cell apoptotic process	0.0227939	0.152151	2	3
GO:2000738 positive regulation of stem cell differentiation	9	0.152151	0.759	0.123	Biological Process	GO:2000738	positive regulation of stem cell differentiation	0.022815	0.152151	6	3
GO:1903524 positive regulation of blood circulation	10	0.152151	0.844	0.118	Biological Process	GO:1903524	positive regulation of blood circulation	0.0228268	0.152151	8	2
GO:1904035 regulation of epithelial cell apoptotic process	10	0.152151	0.844	0.118	Biological Process	GO:1904035	regulation of epithelial cell apoptotic process	0.0228268	0.152151	5	5
GO:0016787 hydrolase activity	173	0.338292	14.262	0.068	Molecular Function	GO:0016787	hydrolase activity	0.0231063	0.338292	107	66
GO:0071887 leukocyte apoptotic process	12	0.154134	1.013	0.109	Biological Process	GO:0071887	leukocyte apoptotic process	0.0231526	0.154134	8	4
GO:0032844 regulation of homeostatic process	40	0.154134	3.376	0.079	Biological Process	GO:0032844	regulation of homeostatic process	0.0231661	0.154134	31	9
GO:0035051 cardiocyte differentiation	16	0.154147	1.35	0.099	Biological Process	GO:0035051	cardiocyte differentiation	0.0231889	0.154147	11	5
GO:0008525 phosphatidylcholine transporter activity	3	0.338292	0.247	0.273	Molecular Function	GO:0008525	phosphatidylcholine transporter activity	0.0232287	0.338292	1	2
GO:0015077 monovalent inorganic cation transmembrane transporter activity	30	0.338292	2.473	0.086	Molecular Function	GO:0015077	monovalent inorganic cation transmembrane transporter activity	0.0232576	0.338292	23	7
GO:0043200 response to amino acid	13	0.156245	1.097	0.106	Biological Process	GO:0043200	response to amino acid	0.0235257	0.156245	8	5
GO:0016471 vacuolar proton-transporting V-type ATPase complex	4	0.1798	0.338	0.2	Cellular Component	GO:0016471	vacuolar proton-transporting V-type ATPase complex	0.0238405	0.1798	4	0
GO:0030430 host cell cytoplasm	4	0.1798	0.338	0.2	Cellular Component	GO:0030430	host cell cytoplasm	0.0238405	0.1798	4	0
GO:0033655 host cell cytoplasm part	4	0.1798	0.338	0.2	Cellular Component	GO:0033655	host cell cytoplasm part	0.0238405	0.1798	4	0
GO:0000788 nuclear nucleosome	6	0.1798	0.507	0.15	Cellular Component	GO:0000788	nuclear nucleosome	0.0238486	0.1798	6	0
GO:0019935 cyclic-nucleotide-mediated signaling	11	0.159029	0.928	0.112	Biological Process	GO:0019935	cyclic-nucleotide-mediated signaling	0.023988	0.159029	10	1
GO:0043502 regulation of muscle adaptation	11	0.159029	0.928	0.112	Biological Process	GO:0043502	regulation of muscle adaptation	0.023988	0.159029	7	4
GO:0030858 positive regulation of epithelial cell differentiation	8	0.160034	0.675	0.129	Biological Process	GO:0030858	positive regulation of epithelial cell differentiation	0.0242048	0.160034	5	3
GO:0031102 neuron projection regeneration	8	0.160034	0.675	0.129	Biological Process	GO:0031102	neuron projection regeneration	0.0242048	0.160034	5	3
GO:0060393 regulation of pathway-restricted SMAD protein phosphorylation	8	0.160034	0.675	0.129	Biological Process	GO:0060393	regulation of pathway-restricted SMAD protein phosphorylation	0.0242048	0.160034	7	1
GO:0002683 negative regulation of immune system process	37	0.160349	3.122	0.08	Biological Process	GO:0002683	negative regulation of immune system process	0.0242741	0.160349	30	7
GO:0010977 negative regulation of neuron projection development	16	0.160904	1.35	0.098	Biological Process	GO:0010977	negative regulation of neuron projection development	0.0244019	0.160904	10	6
GO:0045807 positive regulation of endocytosis	16	0.160904	1.35	0.098	Biological Process	GO:0045807	positive regulation of endocytosis	0.0244019	0.160904	12	4
GO:0031100 organ regeneration	10	0.161432	0.844	0.116	Biological Process	GO:0031100	organ regeneration	0.0245566	0.161432	7	3
GO:0002693 positive regulation of cellular extravasation	4	0.161432	0.338	0.2	Biological Process	GO:0002693	positive regulation of cellular extravasation	0.0246353	0.161432	3	1
GO:0007035 vacuolar acidification	4	0.161432	0.338	0.2	Biological Process	GO:0007035	vacuolar acidification	0.0246353	0.161432	2	2
GO:0010880 regulation of release of sequestered calcium ion into cytosol by sarcoplasmic reticulum	4	0.161432	0.338	0.2	Biological Process	GO:0010880	regulation of release of sequestered calcium ion into cytosol by sarcoplasmic reticulum	0.0246353	0.161432	3	1
GO:0036303 lymph vessel morphogenesis	4	0.161432	0.338	0.2	Biological Process	GO:0036303	lymph vessel morphogenesis	0.0246353	0.161432	2	2
GO:0072643 interferon-gamma secretion	4	0.161432	0.338	0.2	Biological Process	GO:0072643	interferon-gamma secretion	0.0246353	0.161432	3	1
GO:0090026 positive regulation of monocyte chemotaxis	4	0.161432	0.338	0.2	Biological Process	GO:0090026	positive regulation of monocyte chemotaxis	0.0246353	0.161432	4	0
GO:0060349 bone morphogenesis	12	0.161454	1.013	0.108	Biological Process	GO:0060349	bone morphogenesis	0.0246606	0.161454	5	7
GO:0004896 cytokine receptor activity	11	0.35301	0.907	0.115	Molecular Function	GO:0004896	cytokine receptor activity	0.0246754	0.35301	8	3
GO:0003208 cardiac ventricle morphogenesis	9	0.161602	0.759	0.122	Biological Process	GO:0003208	cardiac ventricle morphogenesis	0.024705	0.161602	7	2
GO:0016209 antioxidant activity	10	0.35301	0.824	0.119	Molecular Function	GO:0016209	antioxidant activity	0.0247598	0.35301	7	3
GO:0006109 regulation of carbohydrate metabolic process	19	0.16229	1.603	0.093	Biological Process	GO:0006109	regulation of carbohydrate metabolic process	0.0248322	0.16229	14	5
GO:0035418 protein localization to synapse	6	0.162517	0.506	0.15	Biological Process	GO:0035418	protein localization to synapse	0.0249111	0.162517	1	5
GO:2000403 positive regulation of lymphocyte migration	6	0.162517	0.506	0.15	Biological Process	GO:2000403	positive regulation of lymphocyte migration	0.0249111	0.162517	6	0
GO:1902652 secondary alcohol metabolic process	13	0.162686	1.097	0.105	Biological Process	GO:1902652	secondary alcohol metabolic process	0.0249591	0.162686	8	5
GO:0032589 neuron projection membrane	8	0.186821	0.676	0.127	Cellular Component	GO:0032589	neuron projection membrane	0.0250381	0.186821	4	4
GO:0032653 regulation of interleukin-10 production	7	0.163137	0.591	0.137	Biological Process	GO:0032653	regulation of interleukin-10 production	0.0250725	0.163137	4	3
GO:0035567 non-canonical Wnt signaling pathway	7	0.163137	0.591	0.137	Biological Process	GO:0035567	non-canonical Wnt signaling pathway	0.0250725	0.163137	5	2
GO:0017147 Wnt-protein binding	5	0.354283	0.412	0.172	Molecular Function	GO:0017147	Wnt-protein binding	0.0251359	0.354283	3	2
GO:0019829 cation-transporting ATPase activity	8	0.354283	0.66	0.131	Molecular Function	GO:0019829	cation-transporting ATPase activity	0.0253411	0.354283	7	1
GO:0043204 perikaryon	17	0.186821	1.437	0.095	Cellular Component	GO:0043204	perikaryon	0.0253943	0.186821	11	6
GO:0043069 negative regulation of programmed cell death	68	0.165367	5.738	0.072	Biological Process	GO:0043069	negative regulation of programmed cell death	0.0254377	0.165367	45	23
GO:0005789 endoplasmic reticulum membrane	66	0.186821	5.579	0.072	Cellular Component	GO:0005789	endoplasmic reticulum membrane	0.0255087	0.186821	45	21
GO:0010721 negative regulation of cell development	32	0.166137	2.7	0.082	Biological Process	GO:0010721	negative regulation of cell development	0.0255813	0.166137	22	10
GO:0010522 regulation of calcium ion transport into cytosol	11	0.166137	0.928	0.111	Biological Process	GO:0010522	regulation of calcium ion transport into cytosol	0.0256461	0.166137	8	3
GO:0042035 regulation of cytokine biosynthetic process	11	0.166137	0.928	0.111	Biological Process	GO:0042035	regulation of cytokine biosynthetic process	0.0256461	0.166137	7	4
GO:1900006 positive regulation of dendrite development	11	0.166137	0.928	0.111	Biological Process	GO:1900006	positive regulation of dendrite development	0.0256461	0.166137	6	5
GO:0005544 calcium-dependent phospholipid binding	7	0.355626	0.577	0.14	Molecular Function	GO:0005544	calcium-dependent phospholipid binding	0.0256841	0.355626	5	2
GO:0008202 steroid metabolic process	25	0.167059	2.11	0.087	Biological Process	GO:0008202	steroid metabolic process	0.0258112	0.167059	16	9
GO:0044087 regulation of cellular component biogenesis	66	0.167777	5.57	0.073	Biological Process	GO:0044087	regulation of cellular component biogenesis	0.0260804	0.167777	49	17
GO:0010543 regulation of platelet activation	5	0.167777	0.422	0.167	Biological Process	GO:0010543	regulation of platelet activation	0.0261042	0.167777	5	0
GO:0033081 regulation of T cell differentiation in thymus	5	0.167777	0.422	0.167	Biological Process	GO:0033081	regulation of T cell differentiation in thymus	0.0261042	0.167777	3	2
GO:0043537 negative regulation of blood vessel endothelial cell migration	5	0.167777	0.422	0.167	Biological Process	GO:0043537	negative regulation of blood vessel endothelial cell migration	0.0261042	0.167777	4	1
GO:0048710 regulation of astrocyte differentiation	5	0.167777	0.422	0.167	Biological Process	GO:0048710	regulation of astrocyte differentiation	0.0261042	0.167777	5	0
GO:0070306 lens fiber cell differentiation	5	0.167777	0.422	0.167	Biological Process	GO:0070306	lens fiber cell differentiation	0.0261042	0.167777	4	1
GO:0090314 positive regulation of protein targeting to membrane	5	0.167777	0.422	0.167	Biological Process	GO:0090314	positive regulation of protein targeting to membrane	0.0261042	0.167777	3	2
GO:2000398 regulation of thymocyte aggregation	5	0.167777	0.422	0.167	Biological Process	GO:2000398	regulation of thymocyte aggregation	0.0261042	0.167777	3	2
GO:0009306 protein secretion	44	0.169599	3.713	0.077	Biological Process	GO:0009306	protein secretion	0.0264106	0.169599	31	13
GO:0032102 negative regulation of response to external stimulus	28	0.170973	2.363	0.084	Biological Process	GO:0032102	negative regulation of response to external stimulus	0.0266478	0.170973	18	10
GO:0021675 nerve development	9	0.171033	0.759	0.12	Biological Process	GO:0021675	nerve development	0.0267036	0.171033	6	3
GO:0030193 regulation of blood coagulation	9	0.171033	0.759	0.12	Biological Process	GO:0030193	regulation of blood coagulation	0.0267036	0.171033	8	1
GO:0021537 telencephalon development	24	0.172936	2.025	0.087	Biological Process	GO:0021537	telencephalon development	0.0270242	0.172936	18	6
GO:0070482 response to oxygen levels	29	0.173243	2.447	0.083	Biological Process	GO:0070482	response to oxygen levels	0.0270957	0.173243	23	6
GO:0017015 regulation of transforming growth factor beta receptor signaling pathway	11	0.173624	0.928	0.11	Biological Process	GO:0017015	regulation of transforming growth factor beta receptor signaling pathway	0.0273857	0.173624	9	2
GO:0005783 endoplasmic reticulum	114	0.196993	9.637	0.067	Cellular Component	GO:0005783	endoplasmic reticulum	0.0273873	0.196993	79	35
GO:0043230 extracellular organelle	11	0.196993	0.93	0.109	Cellular Component	GO:0043230	extracellular organelle	0.02741	0.196993	8	3
GO:0006082 organic acid metabolic process	71	0.173624	5.992	0.072	Biological Process	GO:0006082	organic acid metabolic process	0.0275105	0.173624	44	27
GO:0010677 negative regulation of cellular carbohydrate metabolic process	7	0.173624	0.591	0.135	Biological Process	GO:0010677	negative regulation of cellular carbohydrate metabolic process	0.0275942	0.173624	5	2
GO:0033619 membrane protein proteolysis	7	0.173624	0.591	0.135	Biological Process	GO:0033619	membrane protein proteolysis	0.0275942	0.173624	5	2
GO:0045058 T cell selection	7	0.173624	0.591	0.135	Biological Process	GO:0045058	T cell selection	0.0275942	0.173624	6	1
GO:0061077 chaperone-mediated protein folding	7	0.173624	0.591	0.135	Biological Process	GO:0061077	chaperone-mediated protein folding	0.0275942	0.173624	5	2
GO:0090102 cochlea development	7	0.173624	0.591	0.135	Biological Process	GO:0090102	cochlea development	0.0275942	0.173624	6	1
GO:2000351 regulation of endothelial cell apoptotic process	7	0.173624	0.591	0.135	Biological Process	GO:2000351	regulation of endothelial cell apoptotic process	0.0275942	0.173624	2	5
GO:0046328 regulation of JNK cascade	17	0.173624	1.435	0.095	Biological Process	GO:0046328	regulation of JNK cascade	0.0276077	0.173624	12	5
GO:0042625 ATPase coupled ion transmembrane transporter activity	8	0.356028	0.66	0.129	Molecular Function	GO:0042625	ATPase coupled ion transmembrane transporter activity	0.0276551	0.356028	7	1
GO:0000052 citrulline metabolic process	3	0.173624	0.253	0.25	Biological Process	GO:0000052	citrulline metabolic process	0.0277441	0.173624	2	1
GO:0002524 hypersensitivity	3	0.173624	0.253	0.25	Biological Process	GO:0002524	hypersensitivity	0.0277441	0.173624	2	1
GO:0031652 positive regulation of heat generation	3	0.173624	0.253	0.25	Biological Process	GO:0031652	positive regulation of heat generation	0.0277441	0.173624	3	0
GO:0036005 response to macrophage colony-stimulating factor	3	0.173624	0.253	0.25	Biological Process	GO:0036005	response to macrophage colony-stimulating factor	0.0277441	0.173624	2	1
GO:0036006 cellular response to macrophage colony-stimulating factor stimulus	3	0.173624	0.253	0.25	Biological Process	GO:0036006	cellular response to macrophage colony-stimulating factor stimulus	0.0277441	0.173624	2	1
GO:0042118 endothelial cell activation	3	0.173624	0.253	0.25	Biological Process	GO:0042118	endothelial cell activation	0.0277441	0.173624	3	0
GO:0043922 negative regulation by host of viral transcription	3	0.173624	0.253	0.25	Biological Process	GO:0043922	negative regulation by host of viral transcription	0.0277441	0.173624	3	0
GO:0045080 positive regulation of chemokine biosynthetic process	3	0.173624	0.253	0.25	Biological Process	GO:0045080	positive regulation of chemokine biosynthetic process	0.0277441	0.173624	2	1
GO:0060601 lateral sprouting from an epithelium	3	0.173624	0.253	0.25	Biological Process	GO:0060601	lateral sprouting from an epithelium	0.0277441	0.173624	2	1
GO:0061052 negative regulation of cell growth involved in cardiac muscle cell development	3	0.173624	0.253	0.25	Biological Process	GO:0061052	negative regulation of cell growth involved in cardiac muscle cell development	0.0277441	0.173624	1	2
GO:0070444 oligodendrocyte progenitor proliferation	3	0.173624	0.253	0.25	Biological Process	GO:0070444	oligodendrocyte progenitor proliferation	0.0277441	0.173624	2	1
GO:0070445 regulation of oligodendrocyte progenitor proliferation	3	0.173624	0.253	0.25	Biological Process	GO:0070445	regulation of oligodendrocyte progenitor proliferation	0.0277441	0.173624	2	1
GO:0071415 cellular response to purine-containing compound	3	0.173624	0.253	0.25	Biological Process	GO:0071415	cellular response to purine-containing compound	0.0277441	0.173624	2	1
GO:0071872 cellular response to epinephrine stimulus	3	0.173624	0.253	0.25	Biological Process	GO:0071872	cellular response to epinephrine stimulus	0.0277441	0.173624	3	0
GO:0099562 maintenance of postsynaptic density structure	3	0.173624	0.253	0.25	Biological Process	GO:0099562	maintenance of postsynaptic density structure	0.0277441	0.173624	1	2
GO:1902473 regulation of protein localization to synapse	3	0.173624	0.253	0.25	Biological Process	GO:1902473	regulation of protein localization to synapse	0.0277441	0.173624	0	3
GO:0045823 positive regulation of heart contraction	6	0.173793	0.506	0.146	Biological Process	GO:0045823	positive regulation of heart contraction	0.0278181	0.173793	4	2
GO:1901021 positive regulation of calcium ion transmembrane transporter activity	6	0.173793	0.506	0.146	Biological Process	GO:1901021	positive regulation of calcium ion transmembrane transporter activity	0.0278181	0.173793	3	3
GO:0010634 positive regulation of epithelial cell migration	14	0.173916	1.181	0.101	Biological Process	GO:0010634	positive regulation of epithelial cell migration	0.0278614	0.173916	8	6
GO:0010675 regulation of cellular carbohydrate metabolic process	18	0.174716	1.519	0.093	Biological Process	GO:0010675	regulation of cellular carbohydrate metabolic process	0.0280525	0.174716	13	5
GO:0040008 regulation of growth	50	0.174716	4.219	0.075	Biological Process	GO:0040008	regulation of growth	0.0281836	0.174716	35	15
GO:0036473 cell death in response to oxidative stress	10	0.174716	0.844	0.114	Biological Process	GO:0036473	cell death in response to oxidative stress	0.0282955	0.174716	7	3
GO:0005160 transforming growth factor beta receptor binding	7	0.356028	0.577	0.137	Molecular Function	GO:0005160	transforming growth factor beta receptor binding	0.0283175	0.356028	6	1
GO:0005954 calcium- and calmodulin-dependent protein kinase complex	2	0.199221	0.169	0.4	Cellular Component	GO:0005954	calcium- and calmodulin-dependent protein kinase complex	0.0284971	0.199221	0	2
GO:0033093 Weibel-Palade body	2	0.199221	0.169	0.4	Cellular Component	GO:0033093	Weibel-Palade body	0.0284971	0.199221	2	0
GO:0044194 cytolytic granule	2	0.199221	0.169	0.4	Cellular Component	GO:0044194	cytolytic granule	0.0284971	0.199221	2	0
GO:0001913 T cell mediated cytotoxicity	8	0.174716	0.675	0.125	Biological Process	GO:0001913	T cell mediated cytotoxicity	0.0287025	0.174716	7	1
GO:0050885 neuromuscular process controlling balance	8	0.174716	0.675	0.125	Biological Process	GO:0050885	neuromuscular process controlling balance	0.0287025	0.174716	6	2
GO:0051057 positive regulation of small GTPase mediated signal transduction	8	0.174716	0.675	0.125	Biological Process	GO:0051057	positive regulation of small GTPase mediated signal transduction	0.0287025	0.174716	7	1
GO:0014032 neural crest cell development	9	0.174716	0.759	0.118	Biological Process	GO:0014032	neural crest cell development	0.0288135	0.174716	7	2
GO:0030500 regulation of bone mineralization	9	0.174716	0.759	0.118	Biological Process	GO:0030500	regulation of bone mineralization	0.0288135	0.174716	4	5
GO:1900046 regulation of hemostasis	9	0.174716	0.759	0.118	Biological Process	GO:1900046	regulation of hemostasis	0.0288135	0.174716	8	1
GO:0001806 type IV hypersensitivity	2	0.174716	0.169	0.4	Biological Process	GO:0001806	type IV hypersensitivity	0.0290412	0.174716	1	1
GO:0002378 immunoglobulin biosynthetic process	2	0.174716	0.169	0.4	Biological Process	GO:0002378	immunoglobulin biosynthetic process	0.0290412	0.174716	1	1
GO:0016128 phytosteroid metabolic process	2	0.174716	0.169	0.4	Biological Process	GO:0016128	phytosteroid metabolic process	0.0290412	0.174716	0	2
GO:0016129 phytosteroid biosynthetic process	2	0.174716	0.169	0.4	Biological Process	GO:0016129	phytosteroid biosynthetic process	0.0290412	0.174716	0	2
GO:0035905 ascending aorta development	2	0.174716	0.169	0.4	Biological Process	GO:0035905	ascending aorta development	0.0290412	0.174716	2	0
GO:0042091 interleukin-10 biosynthetic process	2	0.174716	0.169	0.4	Biological Process	GO:0042091	interleukin-10 biosynthetic process	0.0290412	0.174716	1	1
GO:0045074 regulation of interleukin-10 biosynthetic process	2	0.174716	0.169	0.4	Biological Process	GO:0045074	regulation of interleukin-10 biosynthetic process	0.0290412	0.174716	1	1
GO:0045168 cell-cell signaling involved in cell fate commitment	2	0.174716	0.169	0.4	Biological Process	GO:0045168	cell-cell signaling involved in cell fate commitment	0.0290412	0.174716	1	1
GO:0048686 regulation of sprouting of injured axon	2	0.174716	0.169	0.4	Biological Process	GO:0048686	regulation of sprouting of injured axon	0.0290412	0.174716	2	0
GO:0048690 regulation of axon extension involved in regeneration	2	0.174716	0.169	0.4	Biological Process	GO:0048690	regulation of axon extension involved in regeneration	0.0290412	0.174716	2	0
GO:0048752 semicircular canal morphogenesis	2	0.174716	0.169	0.4	Biological Process	GO:0048752	semicircular canal morphogenesis	0.0290412	0.174716	2	0
GO:0051132 NK T cell activation	2	0.174716	0.169	0.4	Biological Process	GO:0051132	NK T cell activation	0.0290412	0.174716	2	0
GO:0051133 regulation of NK T cell activation	2	0.174716	0.169	0.4	Biological Process	GO:0051133	regulation of NK T cell activation	0.0290412	0.174716	2	0
GO:0060024 rhythmic synaptic transmission	2	0.174716	0.169	0.4	Biological Process	GO:0060024	rhythmic synaptic transmission	0.0290412	0.174716	1	1
GO:0060235 lens induction in camera-type eye	2	0.174716	0.169	0.4	Biological Process	GO:0060235	lens induction in camera-type eye	0.0290412	0.174716	1	1
GO:0060708 spongiotrophoblast differentiation	2	0.174716	0.169	0.4	Biological Process	GO:0060708	spongiotrophoblast differentiation	0.0290412	0.174716	2	0
GO:0061073 ciliary body morphogenesis	2	0.174716	0.169	0.4	Biological Process	GO:0061073	ciliary body morphogenesis	0.0290412	0.174716	2	0
GO:0070460 thyroid-stimulating hormone secretion	2	0.174716	0.169	0.4	Biological Process	GO:0070460	thyroid-stimulating hormone secretion	0.0290412	0.174716	2	0
GO:0071442 positive regulation of histone H3-K14 acetylation	2	0.174716	0.169	0.4	Biological Process	GO:0071442	positive regulation of histone H3-K14 acetylation	0.0290412	0.174716	1	1
GO:0072049 comma-shaped body morphogenesis	2	0.174716	0.169	0.4	Biological Process	GO:0072049	comma-shaped body morphogenesis	0.0290412	0.174716	1	1
GO:0072103 glomerulus vasculature morphogenesis	2	0.174716	0.169	0.4	Biological Process	GO:0072103	glomerulus vasculature morphogenesis	0.0290412	0.174716	1	1
GO:0072104 glomerular capillary formation	2	0.174716	0.169	0.4	Biological Process	GO:0072104	glomerular capillary formation	0.0290412	0.174716	1	1
GO:0090027 negative regulation of monocyte chemotaxis	2	0.174716	0.169	0.4	Biological Process	GO:0090027	negative regulation of monocyte chemotaxis	0.0290412	0.174716	2	0
GO:0090131 mesenchyme migration	2	0.174716	0.169	0.4	Biological Process	GO:0090131	mesenchyme migration	0.0290412	0.174716	2	0
GO:1901723 negative regulation of cell proliferation involved in kidney development	2	0.174716	0.169	0.4	Biological Process	GO:1901723	negative regulation of cell proliferation involved in kidney development	0.0290412	0.174716	0	2
GO:1902218 regulation of intrinsic apoptotic signaling pathway in response to osmotic stress	2	0.174716	0.169	0.4	Biological Process	GO:1902218	regulation of intrinsic apoptotic signaling pathway in response to osmotic stress	0.0290412	0.174716	2	0
GO:1904428 negative regulation of tubulin deacetylation	2	0.174716	0.169	0.4	Biological Process	GO:1904428	negative regulation of tubulin deacetylation	0.0290412	0.174716	1	1
GO:2000298 regulation of Rho-dependent protein serine/threonine kinase activity	2	0.174716	0.169	0.4	Biological Process	GO:2000298	regulation of Rho-dependent protein serine/threonine kinase activity	0.0290412	0.174716	1	1
GO:2000503 positive regulation of natural killer cell chemotaxis	2	0.174716	0.169	0.4	Biological Process	GO:2000503	positive regulation of natural killer cell chemotaxis	0.0290412	0.174716	2	0
GO:2000977 regulation of forebrain neuron differentiation	2	0.174716	0.169	0.4	Biological Process	GO:2000977	regulation of forebrain neuron differentiation	0.0290412	0.174716	2	0
GO:0014912 negative regulation of smooth muscle cell migration	4	0.174716	0.338	0.19	Biological Process	GO:0014912	negative regulation of smooth muscle cell migration	0.0290923	0.174716	3	1
GO:0034505 tooth mineralization	4	0.174716	0.338	0.19	Biological Process	GO:0034505	tooth mineralization	0.0290923	0.174716	2	2
GO:0036315 cellular response to sterol	4	0.174716	0.338	0.19	Biological Process	GO:0036315	cellular response to sterol	0.0290923	0.174716	1	3
GO:0046641 positive regulation of alpha-beta T cell proliferation	4	0.174716	0.338	0.19	Biological Process	GO:0046641	positive regulation of alpha-beta T cell proliferation	0.0290923	0.174716	4	0
GO:0090050 positive regulation of cell migration involved in sprouting angiogenesis	4	0.174716	0.338	0.19	Biological Process	GO:0090050	positive regulation of cell migration involved in sprouting angiogenesis	0.0290923	0.174716	3	1
GO:0090330 regulation of platelet aggregation	4	0.174716	0.338	0.19	Biological Process	GO:0090330	regulation of platelet aggregation	0.0290923	0.174716	4	0
GO:2000050 regulation of non-canonical Wnt signaling pathway	4	0.174716	0.338	0.19	Biological Process	GO:2000050	regulation of non-canonical Wnt signaling pathway	0.0290923	0.174716	2	2
GO:0002790 peptide secretion	24	0.174716	2.025	0.086	Biological Process	GO:0002790	peptide secretion	0.0291036	0.174716	21	3
GO:0030900 forebrain development	33	0.174919	2.785	0.081	Biological Process	GO:0030900	forebrain development	0.0291733	0.174919	25	8
GO:0002702 positive regulation of production of molecular mediator of immune response	11	0.174919	0.928	0.109	Biological Process	GO:0002702	positive regulation of production of molecular mediator of immune response	0.0292086	0.174919	9	2
GO:0071466 cellular response to xenobiotic stimulus	11	0.174919	0.928	0.109	Biological Process	GO:0071466	cellular response to xenobiotic stimulus	0.0292086	0.174919	5	6
GO:0046660 female sex differentiation	14	0.175892	1.181	0.1	Biological Process	GO:0046660	female sex differentiation	0.0293948	0.175892	10	4
GO:0045862 positive regulation of proteolysis	28	0.176186	2.363	0.083	Biological Process	GO:0045862	positive regulation of proteolysis	0.0294679	0.176186	20	8
GO:0035239 tube morphogenesis	31	0.176466	2.616	0.082	Biological Process	GO:0035239	tube morphogenesis	0.0296029	0.176466	25	6
GO:0030021 extracellular matrix structural constituent conferring compression resistance	3	0.356028	0.247	0.25	Molecular Function	GO:0030021	extracellular matrix structural constituent conferring compression resistance	0.0296476	0.356028	1	2
GO:0010453 regulation of cell fate commitment	5	0.176466	0.422	0.161	Biological Process	GO:0010453	regulation of cell fate commitment	0.0297063	0.176466	4	1
GO:0030816 positive regulation of cAMP metabolic process	5	0.176466	0.422	0.161	Biological Process	GO:0030816	positive regulation of cAMP metabolic process	0.0297063	0.176466	3	2
GO:0030819 positive regulation of cAMP biosynthetic process	5	0.176466	0.422	0.161	Biological Process	GO:0030819	positive regulation of cAMP biosynthetic process	0.0297063	0.176466	3	2
GO:0032743 positive regulation of interleukin-2 production	5	0.176466	0.422	0.161	Biological Process	GO:0032743	positive regulation of interleukin-2 production	0.0297063	0.176466	4	1
GO:0045686 negative regulation of glial cell differentiation	5	0.176466	0.422	0.161	Biological Process	GO:0045686	negative regulation of glial cell differentiation	0.0297063	0.176466	4	1
GO:0045762 positive regulation of adenylate cyclase activity	5	0.176466	0.422	0.161	Biological Process	GO:0045762	positive regulation of adenylate cyclase activity	0.0297063	0.176466	3	2
GO:0070296 sarcoplasmic reticulum calcium ion transport	5	0.176466	0.422	0.161	Biological Process	GO:0070296	sarcoplasmic reticulum calcium ion transport	0.0297063	0.176466	4	1
GO:0010466 negative regulation of peptidase activity	24	0.178894	2.025	0.086	Biological Process	GO:0010466	negative regulation of peptidase activity	0.0301879	0.178894	16	8
GO:0030810 positive regulation of nucleotide biosynthetic process	7	0.178894	0.591	0.132	Biological Process	GO:0030810	positive regulation of nucleotide biosynthetic process	0.0302826	0.178894	5	2
GO:0061001 regulation of dendritic spine morphogenesis	7	0.178894	0.591	0.132	Biological Process	GO:0061001	regulation of dendritic spine morphogenesis	0.0302826	0.178894	4	3
GO:1900373 positive regulation of purine nucleotide biosynthetic process	7	0.178894	0.591	0.132	Biological Process	GO:1900373	positive regulation of purine nucleotide biosynthetic process	0.0302826	0.178894	5	2
GO:0080090 regulation of primary metabolic process	360	0.178894	30.38	0.062	Biological Process	GO:0080090	regulation of primary metabolic process	0.0302932	0.178894	251	109
GO:0060538 skeletal muscle organ development	17	0.178894	1.435	0.094	Biological Process	GO:0060538	skeletal muscle organ development	0.0302982	0.178894	11	6
GO:0060563 neuroepithelial cell differentiation	10	0.178894	0.844	0.112	Biological Process	GO:0060563	neuroepithelial cell differentiation	0.0303092	0.178894	7	3
GO:0060998 regulation of dendritic spine development	10	0.178894	0.844	0.112	Biological Process	GO:0060998	regulation of dendritic spine development	0.0303092	0.178894	5	5
GO:0007417 central nervous system development	68	0.179091	5.738	0.072	Biological Process	GO:0007417	central nervous system development	0.0303668	0.179091	42	26
GO:0031410 cytoplasmic vesicle	91	0.210504	7.692	0.069	Cellular Component	GO:0031410	cytoplasmic vesicle	0.0303848	0.210504	70	21
GO:0001730 2'-5'-oligoadenylate synthetase activity	2	0.356028	0.165	0.4	Molecular Function	GO:0001730	2'-5'-oligoadenylate synthetase activity	0.0304673	0.356028	2	0
GO:0005001 transmembrane receptor protein tyrosine phosphatase activity	2	0.356028	0.165	0.4	Molecular Function	GO:0005001	transmembrane receptor protein tyrosine phosphatase activity	0.0304673	0.356028	1	1
GO:0005030 neurotrophin receptor activity	2	0.356028	0.165	0.4	Molecular Function	GO:0005030	neurotrophin receptor activity	0.0304673	0.356028	2	0
GO:0019198 transmembrane receptor protein phosphatase activity	2	0.356028	0.165	0.4	Molecular Function	GO:0019198	transmembrane receptor protein phosphatase activity	0.0304673	0.356028	1	1
GO:0031727 CCR2 chemokine receptor binding	2	0.356028	0.165	0.4	Molecular Function	GO:0031727	CCR2 chemokine receptor binding	0.0304673	0.356028	2	0
GO:0033265 choline binding	2	0.356028	0.165	0.4	Molecular Function	GO:0033265	choline binding	0.0304673	0.356028	1	1
GO:0048248 CXCR3 chemokine receptor binding	2	0.356028	0.165	0.4	Molecular Function	GO:0048248	CXCR3 chemokine receptor binding	0.0304673	0.356028	2	0
GO:0048273 mitogen-activated protein kinase p38 binding	2	0.356028	0.165	0.4	Molecular Function	GO:0048273	mitogen-activated protein kinase p38 binding	0.0304673	0.356028	2	0
GO:0090555 phosphatidylethanolamine-translocating ATPase activity	2	0.356028	0.165	0.4	Molecular Function	GO:0090555	phosphatidylethanolamine-translocating ATPase activity	0.0304673	0.356028	1	1
GO:0005884 actin filament	13	0.212068	1.099	0.101	Cellular Component	GO:0005884	actin filament	0.0308864	0.212068	10	3
GO:0006509 membrane protein ectodomain proteolysis	6	0.181956	0.506	0.143	Biological Process	GO:0006509	membrane protein ectodomain proteolysis	0.0309404	0.181956	4	2
GO:0032965 regulation of collagen biosynthetic process	6	0.181956	0.506	0.143	Biological Process	GO:0032965	regulation of collagen biosynthetic process	0.0309404	0.181956	4	2
GO:1901381 positive regulation of potassium ion transmembrane transport	6	0.181956	0.506	0.143	Biological Process	GO:1901381	positive regulation of potassium ion transmembrane transport	0.0309404	0.181956	4	2
GO:0050776 regulation of immune response	62	0.181956	5.232	0.073	Biological Process	GO:0050776	regulation of immune response	0.0309513	0.181956	50	12
GO:0043087 regulation of GTPase activity	34	0.182422	2.869	0.08	Biological Process	GO:0043087	regulation of GTPase activity	0.0311046	0.182422	24	10
GO:0045446 endothelial cell differentiation	11	0.182422	0.928	0.108	Biological Process	GO:0045446	endothelial cell differentiation	0.0311167	0.182422	6	5
GO:1903844 regulation of cellular response to transforming growth factor beta stimulus	11	0.182422	0.928	0.108	Biological Process	GO:1903844	regulation of cellular response to transforming growth factor beta stimulus	0.0311167	0.182422	9	2
GO:0060113 inner ear receptor cell differentiation	8	0.182422	0.675	0.123	Biological Process	GO:0060113	inner ear receptor cell differentiation	0.0311542	0.182422	6	2
GO:0060389 pathway-restricted SMAD protein phosphorylation	8	0.182422	0.675	0.123	Biological Process	GO:0060389	pathway-restricted SMAD protein phosphorylation	0.0311542	0.182422	7	1
GO:0030534 adult behavior	16	0.182504	1.35	0.095	Biological Process	GO:0030534	adult behavior	0.031193	0.182504	13	3
GO:0051153 regulation of striated muscle cell differentiation	12	0.183519	1.013	0.104	Biological Process	GO:0051153	regulation of striated muscle cell differentiation	0.0314162	0.183519	7	5
GO:0060996 dendritic spine development	12	0.183519	1.013	0.104	Biological Process	GO:0060996	dendritic spine development	0.0314162	0.183519	6	6
GO:0051235 maintenance of location	28	0.183695	2.363	0.083	Biological Process	GO:0051235	maintenance of location	0.0314714	0.183695	23	5
GO:0046961 proton-transporting ATPase activity, rotational mechanism	4	0.356028	0.33	0.19	Molecular Function	GO:0046961	proton-transporting ATPase activity, rotational mechanism	0.0315711	0.356028	3	1
GO:0045137 development of primary sexual characteristics	22	0.186169	1.857	0.087	Biological Process	GO:0045137	development of primary sexual characteristics	0.0319204	0.186169	15	7
GO:0006575 cellular modified amino acid metabolic process	18	0.186677	1.519	0.092	Biological Process	GO:0006575	cellular modified amino acid metabolic process	0.0320371	0.186677	11	7
GO:0031331 positive regulation of cellular catabolic process	27	0.186677	2.278	0.083	Biological Process	GO:0031331	positive regulation of cellular catabolic process	0.0320583	0.186677	21	6
GO:0032846 positive regulation of homeostatic process	21	0.18686	1.772	0.088	Biological Process	GO:0032846	positive regulation of homeostatic process	0.032115	0.18686	17	4
GO:0051246 regulation of protein metabolic process	185	0.187568	15.612	0.065	Biological Process	GO:0051246	regulation of protein metabolic process	0.0322622	0.187568	136	49
GO:0044877 macromolecular complex binding	127	0.356028	10.47	0.069	Molecular Function	GO:0044877	macromolecular complex binding	0.03229	0.356028	78	49
GO:0043535 regulation of blood vessel endothelial cell migration	10	0.188201	0.844	0.111	Biological Process	GO:0043535	regulation of blood vessel endothelial cell migration	0.032422	0.188201	7	3
GO:0055024 regulation of cardiac muscle tissue development	10	0.188201	0.844	0.111	Biological Process	GO:0055024	regulation of cardiac muscle tissue development	0.032422	0.188201	6	4
GO:0005261 cation channel activity	24	0.356028	1.979	0.088	Molecular Function	GO:0005261	cation channel activity	0.0324406	0.356028	17	7
GO:0005903 brush border	13	0.22195	1.099	0.1	Cellular Component	GO:0005903	brush border	0.0326143	0.22195	8	5
GO:0036442 hydrogen-exporting ATPase activity	5	0.356028	0.412	0.161	Molecular Function	GO:0036442	hydrogen-exporting ATPase activity	0.0326814	0.356028	4	1
GO:0043394 proteoglycan binding	5	0.356028	0.412	0.161	Molecular Function	GO:0043394	proteoglycan binding	0.0326814	0.356028	5	0
GO:0001764 neuron migration	16	0.189684	1.35	0.095	Biological Process	GO:0001764	neuron migration	0.0327033	0.189684	9	7
GO:0006820 anion transport	48	0.19084	4.051	0.075	Biological Process	GO:0006820	anion transport	0.0329285	0.19084	38	10
GO:0055007 cardiac muscle cell differentiation	13	0.191624	1.097	0.101	Biological Process	GO:0055007	cardiac muscle cell differentiation	0.0331053	0.191624	8	5
GO:1901532 regulation of hematopoietic progenitor cell differentiation	7	0.191624	0.591	0.13	Biological Process	GO:1901532	regulation of hematopoietic progenitor cell differentiation	0.0331416	0.191624	7	0
GO:2001238 positive regulation of extrinsic apoptotic signaling pathway	7	0.191624	0.591	0.13	Biological Process	GO:2001238	positive regulation of extrinsic apoptotic signaling pathway	0.0331416	0.191624	5	2
GO:1901699 cellular response to nitrogen compound	47	0.191757	3.966	0.075	Biological Process	GO:1901699	cellular response to nitrogen compound	0.0331907	0.191757	30	17
GO:0051015 actin filament binding	18	0.356028	1.484	0.094	Molecular Function	GO:0051015	actin filament binding	0.0332901	0.356028	12	6
GO:0038034 signal transduction in absence of ligand	9	0.192317	0.759	0.115	Biological Process	GO:0038034	signal transduction in absence of ligand	0.0333781	0.192317	7	2
GO:0050818 regulation of coagulation	9	0.192317	0.759	0.115	Biological Process	GO:0050818	regulation of coagulation	0.0333781	0.192317	8	1
GO:0097192 extrinsic apoptotic signaling pathway in absence of ligand	9	0.192317	0.759	0.115	Biological Process	GO:0097192	extrinsic apoptotic signaling pathway in absence of ligand	0.0333781	0.192317	7	2
GO:0002064 epithelial cell development	21	0.192317	1.772	0.088	Biological Process	GO:0002064	epithelial cell development	0.0333919	0.192317	13	8
GO:0031345 negative regulation of cell projection organization	18	0.192525	1.519	0.091	Biological Process	GO:0031345	negative regulation of cell projection organization	0.0334542	0.192525	12	6
GO:0030947 regulation of vascular endothelial growth factor receptor signaling pathway	5	0.19272	0.422	0.156	Biological Process	GO:0030947	regulation of vascular endothelial growth factor receptor signaling pathway	0.0336063	0.19272	2	3
GO:0035066 positive regulation of histone acetylation	5	0.19272	0.422	0.156	Biological Process	GO:0035066	positive regulation of histone acetylation	0.0336063	0.19272	4	1
GO:0060292 long term synaptic depression	5	0.19272	0.422	0.156	Biological Process	GO:0060292	long term synaptic depression	0.0336063	0.19272	3	2
GO:0071709 membrane assembly	5	0.19272	0.422	0.156	Biological Process	GO:0071709	membrane assembly	0.0336063	0.19272	3	2
GO:0007420 brain development	53	0.19272	4.473	0.074	Biological Process	GO:0007420	brain development	0.0336188	0.19272	34	19
GO:0005777 peroxisome	14	0.224996	1.183	0.097	Cellular Component	GO:0005777	peroxisome	0.0336469	0.224996	7	7
GO:0042579 microbody	14	0.224996	1.183	0.097	Cellular Component	GO:0042579	microbody	0.0336469	0.224996	7	7
GO:0016101 diterpenoid metabolic process	8	0.192996	0.675	0.121	Biological Process	GO:0016101	diterpenoid metabolic process	0.0337455	0.192996	7	1
GO:0045428 regulation of nitric oxide biosynthetic process	8	0.192996	0.675	0.121	Biological Process	GO:0045428	regulation of nitric oxide biosynthetic process	0.0337455	0.192996	7	1
GO:0086003 cardiac muscle cell contraction	8	0.192996	0.675	0.121	Biological Process	GO:0086003	cardiac muscle cell contraction	0.0337455	0.192996	5	3
GO:0008210 estrogen metabolic process	4	0.193351	0.338	0.182	Biological Process	GO:0008210	estrogen metabolic process	0.0339958	0.193351	3	1
GO:0043092 L-amino acid import	4	0.193351	0.338	0.182	Biological Process	GO:0043092	L-amino acid import	0.0339958	0.193351	3	1
GO:0043586 tongue development	4	0.193351	0.338	0.182	Biological Process	GO:0043586	tongue development	0.0339958	0.193351	1	3
GO:0044321 response to leptin	4	0.193351	0.338	0.182	Biological Process	GO:0044321	response to leptin	0.0339958	0.193351	4	0
GO:0050857 positive regulation of antigen receptor-mediated signaling pathway	4	0.193351	0.338	0.182	Biological Process	GO:0050857	positive regulation of antigen receptor-mediated signaling pathway	0.0339958	0.193351	4	0
GO:0072010 glomerular epithelium development	4	0.193351	0.338	0.182	Biological Process	GO:0072010	glomerular epithelium development	0.0339958	0.193351	2	2
GO:0072273 metanephric nephron morphogenesis	4	0.193351	0.338	0.182	Biological Process	GO:0072273	metanephric nephron morphogenesis	0.0339958	0.193351	3	1
GO:0048511 rhythmic process	30	0.193351	2.532	0.081	Biological Process	GO:0048511	rhythmic process	0.0342407	0.193351	20	10
GO:0002063 chondrocyte development	6	0.193351	0.506	0.14	Biological Process	GO:0002063	chondrocyte development	0.0342828	0.193351	4	2
GO:0086009 membrane repolarization	6	0.193351	0.506	0.14	Biological Process	GO:0086009	membrane repolarization	0.0342828	0.193351	4	2
GO:1903115 regulation of actin filament-based movement	6	0.193351	0.506	0.14	Biological Process	GO:1903115	regulation of actin filament-based movement	0.0342828	0.193351	5	1
GO:0001787 natural killer cell proliferation	3	0.193351	0.253	0.231	Biological Process	GO:0001787	natural killer cell proliferation	0.0345682	0.193351	3	0
GO:0003091 renal water homeostasis	3	0.193351	0.253	0.231	Biological Process	GO:0003091	renal water homeostasis	0.0345682	0.193351	3	0
GO:0006968 cellular defense response	3	0.193351	0.253	0.231	Biological Process	GO:0006968	cellular defense response	0.0345682	0.193351	2	1
GO:0007614 short-term memory	3	0.193351	0.253	0.231	Biological Process	GO:0007614	short-term memory	0.0345682	0.193351	3	0
GO:0018158 protein oxidation	3	0.193351	0.253	0.231	Biological Process	GO:0018158	protein oxidation	0.0345682	0.193351	3	0
GO:0030007 cellular potassium ion homeostasis	3	0.193351	0.253	0.231	Biological Process	GO:0030007	cellular potassium ion homeostasis	0.0345682	0.193351	3	0
GO:0032604 granulocyte macrophage colony-stimulating factor production	3	0.193351	0.253	0.231	Biological Process	GO:0032604	granulocyte macrophage colony-stimulating factor production	0.0345682	0.193351	3	0
GO:0032645 regulation of granulocyte macrophage colony-stimulating factor production	3	0.193351	0.253	0.231	Biological Process	GO:0032645	regulation of granulocyte macrophage colony-stimulating factor production	0.0345682	0.193351	3	0
GO:0035745 T-helper 2 cell cytokine production	3	0.193351	0.253	0.231	Biological Process	GO:0035745	T-helper 2 cell cytokine production	0.0345682	0.193351	2	1
GO:0043584 nose development	3	0.193351	0.253	0.231	Biological Process	GO:0043584	nose development	0.0345682	0.193351	2	1
GO:0047484 regulation of response to osmotic stress	3	0.193351	0.253	0.231	Biological Process	GO:0047484	regulation of response to osmotic stress	0.0345682	0.193351	3	0
GO:0048711 positive regulation of astrocyte differentiation	3	0.193351	0.253	0.231	Biological Process	GO:0048711	positive regulation of astrocyte differentiation	0.0345682	0.193351	3	0
GO:0060263 regulation of respiratory burst	3	0.193351	0.253	0.231	Biological Process	GO:0060263	regulation of respiratory burst	0.0345682	0.193351	3	0
GO:0060394 negative regulation of pathway-restricted SMAD protein phosphorylation	3	0.193351	0.253	0.231	Biological Process	GO:0060394	negative regulation of pathway-restricted SMAD protein phosphorylation	0.0345682	0.193351	3	0
GO:1901163 regulation of trophoblast cell migration	3	0.193351	0.253	0.231	Biological Process	GO:1901163	regulation of trophoblast cell migration	0.0345682	0.193351	3	0
GO:2000095 regulation of Wnt signaling pathway, planar cell polarity pathway	3	0.193351	0.253	0.231	Biological Process	GO:2000095	regulation of Wnt signaling pathway, planar cell polarity pathway	0.0345682	0.193351	2	1
GO:2000194 regulation of female gonad development	3	0.193351	0.253	0.231	Biological Process	GO:2000194	regulation of female gonad development	0.0345682	0.193351	3	0
GO:2001241 positive regulation of extrinsic apoptotic signaling pathway in absence of ligand	3	0.193351	0.253	0.231	Biological Process	GO:2001241	positive regulation of extrinsic apoptotic signaling pathway in absence of ligand	0.0345682	0.193351	3	0
GO:0042475 odontogenesis of dentin-containing tooth	10	0.193583	0.844	0.11	Biological Process	GO:0042475	odontogenesis of dentin-containing tooth	0.034636	0.193583	4	6
GO:0007584 response to nutrient	17	0.193748	1.435	0.092	Biological Process	GO:0007584	response to nutrient	0.0346917	0.193748	6	11
GO:0042641 actomyosin	10	0.231133	0.845	0.109	Cellular Component	GO:0042641	actomyosin	0.0348653	0.231133	7	3
GO:0002443 leukocyte mediated immunity	37	0.194553	3.122	0.078	Biological Process	GO:0002443	leukocyte mediated immunity	0.0348824	0.194553	30	7
GO:0050768 negative regulation of neurogenesis	26	0.194553	2.194	0.083	Biological Process	GO:0050768	negative regulation of neurogenesis	0.0348887	0.194553	18	8
GO:0002367 cytokine production involved in immune response	11	0.195971	0.928	0.106	Biological Process	GO:0002367	cytokine production involved in immune response	0.0351961	0.195971	9	2
GO:0098754 detoxification	11	0.195971	0.928	0.106	Biological Process	GO:0098754	detoxification	0.0351961	0.195971	8	3
GO:0048015 phosphatidylinositol-mediated signaling	15	0.196239	1.266	0.096	Biological Process	GO:0048015	phosphatidylinositol-mediated signaling	0.0352708	0.196239	7	8
GO:0002831 regulation of response to biotic stimulus	14	0.200512	1.181	0.097	Biological Process	GO:0002831	regulation of response to biotic stimulus	0.0361494	0.200512	14	0
GO:0035270 endocrine system development	14	0.200512	1.181	0.097	Biological Process	GO:0035270	endocrine system development	0.0361494	0.200512	10	4
GO:0002720 positive regulation of cytokine production involved in immune response	7	0.200512	0.591	0.127	Biological Process	GO:0002720	positive regulation of cytokine production involved in immune response	0.0361749	0.200512	6	1
GO:0032613 interleukin-10 production	7	0.200512	0.591	0.127	Biological Process	GO:0032613	interleukin-10 production	0.0361749	0.200512	4	3
GO:0051290 protein heterotetramerization	7	0.200512	0.591	0.127	Biological Process	GO:0051290	protein heterotetramerization	0.0361749	0.200512	5	2
GO:0016528 sarcoplasm	9	0.239199	0.761	0.113	Cellular Component	GO:0016528	sarcoplasm	0.0363931	0.239199	4	5
GO:0043507 positive regulation of JUN kinase activity	8	0.202047	0.675	0.119	Biological Process	GO:0043507	positive regulation of JUN kinase activity	0.0364792	0.202047	5	3
GO:0003206 cardiac chamber morphogenesis	13	0.203602	1.097	0.099	Biological Process	GO:0003206	cardiac chamber morphogenesis	0.0368469	0.203602	9	4
GO:0016125 sterol metabolic process	13	0.203602	1.097	0.099	Biological Process	GO:0016125	sterol metabolic process	0.0368469	0.203602	8	5
GO:0030506 ankyrin binding	4	0.356028	0.33	0.182	Molecular Function	GO:0030506	ankyrin binding	0.0368505	0.356028	3	1
GO:0005523 tropomyosin binding	3	0.356028	0.247	0.231	Molecular Function	GO:0005523	tropomyosin binding	0.0368998	0.356028	2	1
GO:0017017 MAP kinase tyrosine/serine/threonine phosphatase activity	3	0.356028	0.247	0.231	Molecular Function	GO:0017017	MAP kinase tyrosine/serine/threonine phosphatase activity	0.0368998	0.356028	3	0
GO:0048185 activin binding	3	0.356028	0.247	0.231	Molecular Function	GO:0048185	activin binding	0.0368998	0.356028	3	0
GO:0002027 regulation of heart rate	10	0.203602	0.844	0.109	Biological Process	GO:0002027	regulation of heart rate	0.0369532	0.203602	6	4
GO:0035710 CD4-positive, alpha-beta T cell activation	10	0.203602	0.844	0.109	Biological Process	GO:0035710	CD4-positive, alpha-beta T cell activation	0.0369532	0.203602	8	2
GO:0043954 cellular component maintenance	10	0.203602	0.844	0.109	Biological Process	GO:0043954	cellular component maintenance	0.0369532	0.203602	6	4
GO:1901019 regulation of calcium ion transmembrane transporter activity	10	0.203602	0.844	0.109	Biological Process	GO:1901019	regulation of calcium ion transmembrane transporter activity	0.0369532	0.203602	6	4
GO:1903557 positive regulation of tumor necrosis factor superfamily cytokine production	10	0.203602	0.844	0.109	Biological Process	GO:1903557	positive regulation of tumor necrosis factor superfamily cytokine production	0.0369532	0.203602	9	1
GO:0032268 regulation of cellular protein metabolic process	172	0.205141	14.515	0.065	Biological Process	GO:0032268	regulation of cellular protein metabolic process	0.0372877	0.205141	128	44
GO:0008203 cholesterol metabolic process	12	0.205141	1.013	0.102	Biological Process	GO:0008203	cholesterol metabolic process	0.0372882	0.205141	8	4
GO:1901292 nucleoside phosphate catabolic process	11	0.205318	0.928	0.105	Biological Process	GO:1901292	nucleoside phosphate catabolic process	0.0373708	0.205318	7	4
GO:0030545 receptor regulator activity	10	0.356028	0.824	0.111	Molecular Function	GO:0030545	receptor regulator activity	0.0376059	0.356028	7	3
GO:0043085 positive regulation of catalytic activity	89	0.205318	7.511	0.069	Biological Process	GO:0043085	positive regulation of catalytic activity	0.0376388	0.205318	60	29
GO:0007015 actin filament organization	31	0.205318	2.616	0.08	Biological Process	GO:0007015	actin filament organization	0.037682	0.205318	21	10
GO:0043393 regulation of protein binding	20	0.205318	1.688	0.088	Biological Process	GO:0043393	regulation of protein binding	0.0377472	0.205318	13	7
GO:0006335 DNA replication-dependent nucleosome assembly	5	0.205318	0.422	0.152	Biological Process	GO:0006335	DNA replication-dependent nucleosome assembly	0.0378096	0.205318	5	0
GO:0010165 response to X-ray	5	0.205318	0.422	0.152	Biological Process	GO:0010165	response to X-ray	0.0378096	0.205318	2	3
GO:0014002 astrocyte development	5	0.205318	0.422	0.152	Biological Process	GO:0014002	astrocyte development	0.0378096	0.205318	3	2
GO:0034723 DNA replication-dependent nucleosome organization	5	0.205318	0.422	0.152	Biological Process	GO:0034723	DNA replication-dependent nucleosome organization	0.0378096	0.205318	5	0
GO:0036230 granulocyte activation	5	0.205318	0.422	0.152	Biological Process	GO:0036230	granulocyte activation	0.0378096	0.205318	5	0
GO:0042832 defense response to protozoan	5	0.205318	0.422	0.152	Biological Process	GO:0042832	defense response to protozoan	0.0378096	0.205318	5	0
GO:0046640 regulation of alpha-beta T cell proliferation	5	0.205318	0.422	0.152	Biological Process	GO:0046640	regulation of alpha-beta T cell proliferation	0.0378096	0.205318	5	0
GO:0070570 regulation of neuron projection regeneration	5	0.205318	0.422	0.152	Biological Process	GO:0070570	regulation of neuron projection regeneration	0.0378096	0.205318	4	1
GO:0001974 blood vessel remodeling	6	0.205318	0.506	0.136	Biological Process	GO:0001974	blood vessel remodeling	0.0378496	0.205318	5	1
GO:0006953 acute-phase response	6	0.205318	0.506	0.136	Biological Process	GO:0006953	acute-phase response	0.0378496	0.205318	5	1
GO:0008038 neuron recognition	6	0.205318	0.506	0.136	Biological Process	GO:0008038	neuron recognition	0.0378496	0.205318	4	2
GO:0045214 sarcomere organization	6	0.205318	0.506	0.136	Biological Process	GO:0045214	sarcomere organization	0.0378496	0.205318	3	3
GO:0086002 cardiac muscle cell action potential involved in contraction	6	0.205318	0.506	0.136	Biological Process	GO:0086002	cardiac muscle cell action potential involved in contraction	0.0378496	0.205318	3	3
GO:1901985 positive regulation of protein acetylation	6	0.205318	0.506	0.136	Biological Process	GO:1901985	positive regulation of protein acetylation	0.0378496	0.205318	5	1
GO:2001239 regulation of extrinsic apoptotic signaling pathway in absence of ligand	6	0.205318	0.506	0.136	Biological Process	GO:2001239	regulation of extrinsic apoptotic signaling pathway in absence of ligand	0.0378496	0.205318	5	1
GO:0031430 M band	4	0.248496	0.338	0.174	Cellular Component	GO:0031430	M band	0.0381307	0.248496	2	2
GO:0045685 regulation of glial cell differentiation	9	0.208253	0.759	0.113	Biological Process	GO:0045685	regulation of glial cell differentiation	0.0384188	0.208253	7	2
GO:0097190 apoptotic signaling pathway	44	0.211165	3.713	0.075	Biological Process	GO:0097190	apoptotic signaling pathway	0.0391225	0.211165	31	13
GO:0016358 dendrite development	23	0.211165	1.941	0.085	Biological Process	GO:0016358	dendrite development	0.0392817	0.211165	13	10
GO:0072593 reactive oxygen species metabolic process	23	0.211165	1.941	0.085	Biological Process	GO:0072593	reactive oxygen species metabolic process	0.0392817	0.211165	18	5
GO:2001235 positive regulation of apoptotic signaling pathway	16	0.211165	1.35	0.092	Biological Process	GO:2001235	positive regulation of apoptotic signaling pathway	0.0392833	0.211165	9	7
GO:0014048 regulation of glutamate secretion	4	0.211165	0.338	0.174	Biological Process	GO:0014048	regulation of glutamate secretion	0.03935	0.211165	3	1
GO:0015813 L-glutamate transport	4	0.211165	0.338	0.174	Biological Process	GO:0015813	L-glutamate transport	0.03935	0.211165	3	1
GO:0032753 positive regulation of interleukin-4 production	4	0.211165	0.338	0.174	Biological Process	GO:0032753	positive regulation of interleukin-4 production	0.03935	0.211165	3	1
GO:0060004 reflex	4	0.211165	0.338	0.174	Biological Process	GO:0060004	reflex	0.03935	0.211165	2	2
GO:0019933 cAMP-mediated signaling	8	0.211165	0.675	0.118	Biological Process	GO:0019933	cAMP-mediated signaling	0.0393581	0.211165	7	1
GO:0051453 regulation of intracellular pH	8	0.211165	0.675	0.118	Biological Process	GO:0051453	regulation of intracellular pH	0.0393581	0.211165	2	6
GO:0060997 dendritic spine morphogenesis	8	0.211165	0.675	0.118	Biological Process	GO:0060997	dendritic spine morphogenesis	0.0393581	0.211165	4	4
GO:0070542 response to fatty acid	10	0.211165	0.844	0.108	Biological Process	GO:0070542	response to fatty acid	0.0393755	0.211165	7	3
GO:0006749 glutathione metabolic process	7	0.211165	0.591	0.125	Biological Process	GO:0006749	glutathione metabolic process	0.0393857	0.211165	2	5
GO:0072577 endothelial cell apoptotic process	7	0.211165	0.591	0.125	Biological Process	GO:0072577	endothelial cell apoptotic process	0.0393857	0.211165	2	5
GO:0086001 cardiac muscle cell action potential	7	0.211165	0.591	0.125	Biological Process	GO:0086001	cardiac muscle cell action potential	0.0393857	0.211165	4	3
GO:0065010 extracellular membrane-bounded organelle	10	0.25574	0.845	0.106	Cellular Component	GO:0065010	extracellular membrane-bounded organelle	0.0395749	0.25574	7	3
GO:0098542 defense response to other organism	49	0.212847	4.135	0.074	Biological Process	GO:0098542	defense response to other organism	0.0399704	0.212847	45	4
GO:0060341 regulation of cellular localization	96	0.212847	8.101	0.068	Biological Process	GO:0060341	regulation of cellular localization	0.0402237	0.212847	71	25
GO:0042175 nuclear outer membrane-endoplasmic reticulum membrane network	66	0.257335	5.579	0.07	Cellular Component	GO:0042175	nuclear outer membrane-endoplasmic reticulum membrane network	0.0404472	0.257335	45	21
GO:0010950 positive regulation of endopeptidase activity	15	0.212847	1.266	0.094	Biological Process	GO:0010950	positive regulation of endopeptidase activity	0.0406398	0.212847	9	6
GO:0048017 inositol lipid-mediated signaling	15	0.212847	1.266	0.094	Biological Process	GO:0048017	inositol lipid-mediated signaling	0.0406398	0.212847	7	8
GO:0046330 positive regulation of JNK cascade	13	0.212847	1.097	0.098	Biological Process	GO:0046330	positive regulation of JNK cascade	0.0408802	0.212847	8	5
GO:0051384 response to glucocorticoid	16	0.212847	1.35	0.092	Biological Process	GO:0051384	response to glucocorticoid	0.0410674	0.212847	9	7
GO:0033162 melanosome membrane	3	0.257335	0.254	0.214	Cellular Component	GO:0033162	melanosome membrane	0.0411164	0.257335	3	0
GO:0045009 chitosome	3	0.257335	0.254	0.214	Cellular Component	GO:0045009	chitosome	0.0411164	0.257335	3	0
GO:0019752 carboxylic acid metabolic process	64	0.212847	5.401	0.071	Biological Process	GO:0019752	carboxylic acid metabolic process	0.0411428	0.212847	40	24
GO:0038037 G-protein coupled receptor dimeric complex	2	0.257335	0.169	0.333	Cellular Component	GO:0038037	G-protein coupled receptor dimeric complex	0.0411603	0.257335	1	1
GO:0045927 positive regulation of growth	24	0.212847	2.025	0.083	Biological Process	GO:0045927	positive regulation of growth	0.0413703	0.212847	20	4
GO:2001257 regulation of cation channel activity	12	0.212847	1.013	0.1	Biological Process	GO:2001257	regulation of cation channel activity	0.0416087	0.212847	6	6
GO:0006692 prostanoid metabolic process	6	0.212847	0.506	0.133	Biological Process	GO:0006692	prostanoid metabolic process	0.0416444	0.212847	6	0
GO:0006693 prostaglandin metabolic process	6	0.212847	0.506	0.133	Biological Process	GO:0006693	prostaglandin metabolic process	0.0416444	0.212847	6	0
GO:0009166 nucleotide catabolic process	10	0.212847	0.844	0.106	Biological Process	GO:0009166	nucleotide catabolic process	0.0419048	0.212847	7	3
GO:0042310 vasoconstriction	10	0.212847	0.844	0.106	Biological Process	GO:0042310	vasoconstriction	0.0419048	0.212847	8	2
GO:0000820 regulation of glutamine family amino acid metabolic process	2	0.212847	0.169	0.333	Biological Process	GO:0000820	regulation of glutamine family amino acid metabolic process	0.0419301	0.212847	2	0
GO:0002248 connective tissue replacement involved in inflammatory response wound healing	2	0.212847	0.169	0.333	Biological Process	GO:0002248	connective tissue replacement involved in inflammatory response wound healing	0.0419301	0.212847	1	1
GO:0002925 positive regulation of humoral immune response mediated by circulating immunoglobulin	2	0.212847	0.169	0.333	Biological Process	GO:0002925	positive regulation of humoral immune response mediated by circulating immunoglobulin	0.0419301	0.212847	2	0
GO:0006742 NADP catabolic process	2	0.212847	0.169	0.333	Biological Process	GO:0006742	NADP catabolic process	0.0419301	0.212847	1	1
GO:0007182 common-partner SMAD protein phosphorylation	2	0.212847	0.169	0.333	Biological Process	GO:0007182	common-partner SMAD protein phosphorylation	0.0419301	0.212847	0	2
GO:0010519 negative regulation of phospholipase activity	2	0.212847	0.169	0.333	Biological Process	GO:0010519	negative regulation of phospholipase activity	0.0419301	0.212847	2	0
GO:0010958 regulation of amino acid import	2	0.212847	0.169	0.333	Biological Process	GO:0010958	regulation of amino acid import	0.0419301	0.212847	1	1
GO:0016198 axon choice point recognition	2	0.212847	0.169	0.333	Biological Process	GO:0016198	axon choice point recognition	0.0419301	0.212847	1	1
GO:0021540 corpus callosum morphogenesis	2	0.212847	0.169	0.333	Biological Process	GO:0021540	corpus callosum morphogenesis	0.0419301	0.212847	1	1
GO:0030046 parallel actin filament bundle assembly	2	0.212847	0.169	0.333	Biological Process	GO:0030046	parallel actin filament bundle assembly	0.0419301	0.212847	1	1
GO:0031339 negative regulation of vesicle fusion	2	0.212847	0.169	0.333	Biological Process	GO:0031339	negative regulation of vesicle fusion	0.0419301	0.212847	0	2
GO:0031581 hemidesmosome assembly	2	0.212847	0.169	0.333	Biological Process	GO:0031581	hemidesmosome assembly	0.0419301	0.212847	1	1
GO:0031584 activation of phospholipase D activity	2	0.212847	0.169	0.333	Biological Process	GO:0031584	activation of phospholipase D activity	0.0419301	0.212847	1	1
GO:0032571 response to vitamin K	2	0.212847	0.169	0.333	Biological Process	GO:0032571	response to vitamin K	0.0419301	0.212847	1	1
GO:0033564 anterior/posterior axon guidance	2	0.212847	0.169	0.333	Biological Process	GO:0033564	anterior/posterior axon guidance	0.0419301	0.212847	2	0
GO:0035723 interleukin-15-mediated signaling pathway	2	0.212847	0.169	0.333	Biological Process	GO:0035723	interleukin-15-mediated signaling pathway	0.0419301	0.212847	2	0
GO:0036514 dopaminergic neuron axon guidance	2	0.212847	0.169	0.333	Biological Process	GO:0036514	dopaminergic neuron axon guidance	0.0419301	0.212847	2	0
GO:0043696 dedifferentiation	2	0.212847	0.169	0.333	Biological Process	GO:0043696	dedifferentiation	0.0419301	0.212847	2	0
GO:0043697 cell dedifferentiation	2	0.212847	0.169	0.333	Biological Process	GO:0043697	cell dedifferentiation	0.0419301	0.212847	2	0
GO:0051045 negative regulation of membrane protein ectodomain proteolysis	2	0.212847	0.169	0.333	Biological Process	GO:0051045	negative regulation of membrane protein ectodomain proteolysis	0.0419301	0.212847	1	1
GO:0060316 positive regulation of ryanodine-sensitive calcium-release channel activity	2	0.212847	0.169	0.333	Biological Process	GO:0060316	positive regulation of ryanodine-sensitive calcium-release channel activity	0.0419301	0.212847	1	1
GO:0060685 regulation of prostatic bud formation	2	0.212847	0.169	0.333	Biological Process	GO:0060685	regulation of prostatic bud formation	0.0419301	0.212847	1	1
GO:0061032 visceral serous pericardium development	2	0.212847	0.169	0.333	Biological Process	GO:0061032	visceral serous pericardium development	0.0419301	0.212847	1	1
GO:0061043 regulation of vascular wound healing	2	0.212847	0.169	0.333	Biological Process	GO:0061043	regulation of vascular wound healing	0.0419301	0.212847	2	0
GO:0061309 cardiac neural crest cell development involved in outflow tract morphogenesis	2	0.212847	0.169	0.333	Biological Process	GO:0061309	cardiac neural crest cell development involved in outflow tract morphogenesis	0.0419301	0.212847	2	0
GO:0070162 adiponectin secretion	2	0.212847	0.169	0.333	Biological Process	GO:0070162	adiponectin secretion	0.0419301	0.212847	1	1
GO:0070163 regulation of adiponectin secretion	2	0.212847	0.169	0.333	Biological Process	GO:0070163	regulation of adiponectin secretion	0.0419301	0.212847	1	1
GO:0071350 cellular response to interleukin-15	2	0.212847	0.169	0.333	Biological Process	GO:0071350	cellular response to interleukin-15	0.0419301	0.212847	2	0
GO:0072050 S-shaped body morphogenesis	2	0.212847	0.169	0.333	Biological Process	GO:0072050	S-shaped body morphogenesis	0.0419301	0.212847	1	1
GO:0089711 L-glutamate transmembrane transport	2	0.212847	0.169	0.333	Biological Process	GO:0089711	L-glutamate transmembrane transport	0.0419301	0.212847	2	0
GO:0097647 amylin receptor signaling pathway	2	0.212847	0.169	0.333	Biological Process	GO:0097647	amylin receptor signaling pathway	0.0419301	0.212847	1	1
GO:0098712 L-glutamate import across plasma membrane	2	0.212847	0.169	0.333	Biological Process	GO:0098712	L-glutamate import across plasma membrane	0.0419301	0.212847	2	0
GO:0098903 regulation of membrane repolarization during action potential	2	0.212847	0.169	0.333	Biological Process	GO:0098903	regulation of membrane repolarization during action potential	0.0419301	0.212847	0	2
GO:1900157 regulation of bone mineralization involved in bone maturation	2	0.212847	0.169	0.333	Biological Process	GO:1900157	regulation of bone mineralization involved in bone maturation	0.0419301	0.212847	2	0
GO:1901228 positive regulation of transcription from RNA polymerase II promoter involved in heart development	2	0.212847	0.169	0.333	Biological Process	GO:1901228	positive regulation of transcription from RNA polymerase II promoter involved in heart development	0.0419301	0.212847	2	0
GO:1902774 late endosome to lysosome transport	2	0.212847	0.169	0.333	Biological Process	GO:1902774	late endosome to lysosome transport	0.0419301	0.212847	1	1
GO:1903288 positive regulation of potassium ion import	2	0.212847	0.169	0.333	Biological Process	GO:1903288	positive regulation of potassium ion import	0.0419301	0.212847	2	0
GO:1904938 planar cell polarity pathway involved in axon guidance	2	0.212847	0.169	0.333	Biological Process	GO:1904938	planar cell polarity pathway involved in axon guidance	0.0419301	0.212847	2	0
GO:2000416 regulation of eosinophil migration	2	0.212847	0.169	0.333	Biological Process	GO:2000416	regulation of eosinophil migration	0.0419301	0.212847	2	0
GO:2000427 positive regulation of apoptotic cell clearance	2	0.212847	0.169	0.333	Biological Process	GO:2000427	positive regulation of apoptotic cell clearance	0.0419301	0.212847	2	0
GO:2000554 regulation of T-helper 1 cell cytokine production	2	0.212847	0.169	0.333	Biological Process	GO:2000554	regulation of T-helper 1 cell cytokine production	0.0419301	0.212847	2	0
GO:2000556 positive regulation of T-helper 1 cell cytokine production	2	0.212847	0.169	0.333	Biological Process	GO:2000556	positive regulation of T-helper 1 cell cytokine production	0.0419301	0.212847	2	0
GO:2000659 regulation of interleukin-1-mediated signaling pathway	2	0.212847	0.169	0.333	Biological Process	GO:2000659	regulation of interleukin-1-mediated signaling pathway	0.0419301	0.212847	1	1
GO:2000675 negative regulation of type B pancreatic cell apoptotic process	2	0.212847	0.169	0.333	Biological Process	GO:2000675	negative regulation of type B pancreatic cell apoptotic process	0.0419301	0.212847	2	0
GO:2001023 regulation of response to drug	2	0.212847	0.169	0.333	Biological Process	GO:2001023	regulation of response to drug	0.0419301	0.212847	2	0
GO:2001268 negative regulation of cysteine-type endopeptidase activity involved in apoptotic signaling pathway	2	0.212847	0.169	0.333	Biological Process	GO:2001268	negative regulation of cysteine-type endopeptidase activity involved in apoptotic signaling pathway	0.0419301	0.212847	1	1
GO:0006022 aminoglycan metabolic process	11	0.212847	0.928	0.103	Biological Process	GO:0006022	aminoglycan metabolic process	0.0419983	0.212847	7	4
GO:0008138 protein tyrosine/serine/threonine phosphatase activity	6	0.356028	0.495	0.136	Molecular Function	GO:0008138	protein tyrosine/serine/threonine phosphatase activity	0.042046	0.356028	6	0
GO:0048020 CCR chemokine receptor binding	6	0.356028	0.495	0.136	Molecular Function	GO:0048020	CCR chemokine receptor binding	0.042046	0.356028	6	0
GO:0007567 parturition	3	0.212847	0.253	0.214	Biological Process	GO:0007567	parturition	0.0421732	0.212847	3	0
GO:0010882 regulation of cardiac muscle contraction by calcium ion signaling	3	0.212847	0.253	0.214	Biological Process	GO:0010882	regulation of cardiac muscle contraction by calcium ion signaling	0.0421732	0.212847	3	0
GO:0021984 adenohypophysis development	3	0.212847	0.253	0.214	Biological Process	GO:0021984	adenohypophysis development	0.0421732	0.212847	3	0
GO:0030213 hyaluronan biosynthetic process	3	0.212847	0.253	0.214	Biological Process	GO:0030213	hyaluronan biosynthetic process	0.0421732	0.212847	3	0
GO:0030949 positive regulation of vascular endothelial growth factor receptor signaling pathway	3	0.212847	0.253	0.214	Biological Process	GO:0030949	positive regulation of vascular endothelial growth factor receptor signaling pathway	0.0421732	0.212847	1	2
GO:0031650 regulation of heat generation	3	0.212847	0.253	0.214	Biological Process	GO:0031650	regulation of heat generation	0.0421732	0.212847	3	0
GO:0032740 positive regulation of interleukin-17 production	3	0.212847	0.253	0.214	Biological Process	GO:0032740	positive regulation of interleukin-17 production	0.0421732	0.212847	3	0
GO:0034116 positive regulation of heterotypic cell-cell adhesion	3	0.212847	0.253	0.214	Biological Process	GO:0034116	positive regulation of heterotypic cell-cell adhesion	0.0421732	0.212847	2	1
GO:0035751 regulation of lysosomal lumen pH	3	0.212847	0.253	0.214	Biological Process	GO:0035751	regulation of lysosomal lumen pH	0.0421732	0.212847	0	3
GO:0035810 positive regulation of urine volume	3	0.212847	0.253	0.214	Biological Process	GO:0035810	positive regulation of urine volume	0.0421732	0.212847	3	0
GO:0040015 negative regulation of multicellular organism growth	3	0.212847	0.253	0.214	Biological Process	GO:0040015	negative regulation of multicellular organism growth	0.0421732	0.212847	2	1
GO:0042178 xenobiotic catabolic process	3	0.212847	0.253	0.214	Biological Process	GO:0042178	xenobiotic catabolic process	0.0421732	0.212847	1	2
GO:0042574 retinal metabolic process	3	0.212847	0.253	0.214	Biological Process	GO:0042574	retinal metabolic process	0.0421732	0.212847	3	0
GO:0061469 regulation of type B pancreatic cell proliferation	3	0.212847	0.253	0.214	Biological Process	GO:0061469	regulation of type B pancreatic cell proliferation	0.0421732	0.212847	3	0
GO:0071871 response to epinephrine	3	0.212847	0.253	0.214	Biological Process	GO:0071871	response to epinephrine	0.0421732	0.212847	3	0
GO:0072283 metanephric renal vesicle morphogenesis	3	0.212847	0.253	0.214	Biological Process	GO:0072283	metanephric renal vesicle morphogenesis	0.0421732	0.212847	2	1
GO:0090185 negative regulation of kidney development	3	0.212847	0.253	0.214	Biological Process	GO:0090185	negative regulation of kidney development	0.0421732	0.212847	0	3
GO:0097050 type B pancreatic cell apoptotic process	3	0.212847	0.253	0.214	Biological Process	GO:0097050	type B pancreatic cell apoptotic process	0.0421732	0.212847	2	1
GO:2000696 regulation of epithelial cell differentiation involved in kidney development	3	0.212847	0.253	0.214	Biological Process	GO:2000696	regulation of epithelial cell differentiation involved in kidney development	0.0421732	0.212847	1	2
GO:2001185 regulation of CD8-positive, alpha-beta T cell activation	3	0.212847	0.253	0.214	Biological Process	GO:2001185	regulation of CD8-positive, alpha-beta T cell activation	0.0421732	0.212847	3	0
GO:0006631 fatty acid metabolic process	31	0.212847	2.616	0.079	Biological Process	GO:0006631	fatty acid metabolic process	0.0422979	0.212847	22	9
GO:0001975 response to amphetamine	5	0.212847	0.422	0.147	Biological Process	GO:0001975	response to amphetamine	0.0423202	0.212847	3	2
GO:0042311 vasodilation	5	0.212847	0.422	0.147	Biological Process	GO:0042311	vasodilation	0.0423202	0.212847	5	0
GO:0044319 wound healing, spreading of cells	5	0.212847	0.422	0.147	Biological Process	GO:0044319	wound healing, spreading of cells	0.0423202	0.212847	5	0
GO:0045745 positive regulation of G-protein coupled receptor protein signaling pathway	5	0.212847	0.422	0.147	Biological Process	GO:0045745	positive regulation of G-protein coupled receptor protein signaling pathway	0.0423202	0.212847	5	0
GO:0045987 positive regulation of smooth muscle contraction	5	0.212847	0.422	0.147	Biological Process	GO:0045987	positive regulation of smooth muscle contraction	0.0423202	0.212847	3	2
GO:0046688 response to copper ion	5	0.212847	0.422	0.147	Biological Process	GO:0046688	response to copper ion	0.0423202	0.212847	4	1
GO:0060306 regulation of membrane repolarization	5	0.212847	0.422	0.147	Biological Process	GO:0060306	regulation of membrane repolarization	0.0423202	0.212847	3	2
GO:0086091 regulation of heart rate by cardiac conduction	5	0.212847	0.422	0.147	Biological Process	GO:0086091	regulation of heart rate by cardiac conduction	0.0423202	0.212847	3	2
GO:0090505 epiboly involved in wound healing	5	0.212847	0.422	0.147	Biological Process	GO:0090505	epiboly involved in wound healing	0.0423202	0.212847	5	0
GO:0009064 glutamine family amino acid metabolic process	8	0.212847	0.675	0.116	Biological Process	GO:0009064	glutamine family amino acid metabolic process	0.0423847	0.212847	5	3
GO:0015807 L-amino acid transport	8	0.212847	0.675	0.116	Biological Process	GO:0015807	L-amino acid transport	0.0423847	0.212847	5	3
GO:1903670 regulation of sprouting angiogenesis	8	0.212847	0.675	0.116	Biological Process	GO:1903670	regulation of sprouting angiogenesis	0.0423847	0.212847	5	3
GO:0050807 regulation of synapse organization	15	0.213545	1.266	0.093	Biological Process	GO:0050807	regulation of synapse organization	0.0425526	0.213545	9	6
GO:0005248 voltage-gated sodium channel activity	4	0.356028	0.33	0.174	Molecular Function	GO:0005248	voltage-gated sodium channel activity	0.0426061	0.356028	1	3
GO:0046579 positive regulation of Ras protein signal transduction	7	0.214234	0.591	0.123	Biological Process	GO:0046579	positive regulation of Ras protein signal transduction	0.0427771	0.214234	6	1
GO:0048635 negative regulation of muscle organ development	7	0.214234	0.591	0.123	Biological Process	GO:0048635	negative regulation of muscle organ development	0.0427771	0.214234	3	4
GO:2000514 regulation of CD4-positive, alpha-beta T cell activation	7	0.214234	0.591	0.123	Biological Process	GO:2000514	regulation of CD4-positive, alpha-beta T cell activation	0.0427771	0.214234	5	2
GO:0031960 response to corticosteroid	17	0.215325	1.435	0.09	Biological Process	GO:0031960	response to corticosteroid	0.0430242	0.215325	10	7
GO:0098772 molecular function regulator	92	0.356028	7.585	0.07	Molecular Function	GO:0098772	molecular function regulator	0.0430761	0.356028	66	26
GO:0008406 gonad development	21	0.217124	1.772	0.085	Biological Process	GO:0008406	gonad development	0.0434131	0.217124	14	7
GO:0005768 endosome	57	0.263564	4.818	0.071	Cellular Component	GO:0005768	endosome	0.0437442	0.263564	42	15
GO:0042471 ear morphogenesis	12	0.219385	1.013	0.099	Biological Process	GO:0042471	ear morphogenesis	0.0438948	0.219385	10	2
GO:0004690 cyclic nucleotide-dependent protein kinase activity	2	0.356028	0.165	0.333	Molecular Function	GO:0004690	cyclic nucleotide-dependent protein kinase activity	0.0439456	0.356028	2	0
GO:0004768 stearoyl-CoA 9-desaturase activity	2	0.356028	0.165	0.333	Molecular Function	GO:0004768	stearoyl-CoA 9-desaturase activity	0.0439456	0.356028	0	2
GO:0008970 phosphatidylcholine 1-acylhydrolase activity	2	0.356028	0.165	0.333	Molecular Function	GO:0008970	phosphatidylcholine 1-acylhydrolase activity	0.0439456	0.356028	1	1
GO:0019958 C-X-C chemokine binding	2	0.356028	0.165	0.333	Molecular Function	GO:0019958	C-X-C chemokine binding	0.0439456	0.356028	2	0
GO:0031730 CCR5 chemokine receptor binding	2	0.356028	0.165	0.333	Molecular Function	GO:0031730	CCR5 chemokine receptor binding	0.0439456	0.356028	2	0
GO:0034235 GPI anchor binding	2	0.356028	0.165	0.333	Molecular Function	GO:0034235	GPI anchor binding	0.0439456	0.356028	2	0
GO:0035529 NADH pyrophosphatase activity	2	0.356028	0.165	0.333	Molecular Function	GO:0035529	NADH pyrophosphatase activity	0.0439456	0.356028	1	1
GO:0071532 ankyrin repeat binding	2	0.356028	0.165	0.333	Molecular Function	GO:0071532	ankyrin repeat binding	0.0439456	0.356028	1	1
GO:0097642 calcitonin family receptor activity	2	0.356028	0.165	0.333	Molecular Function	GO:0097642	calcitonin family receptor activity	0.0439456	0.356028	1	1
GO:0098821 BMP receptor activity	2	0.356028	0.165	0.333	Molecular Function	GO:0098821	BMP receptor activity	0.0439456	0.356028	2	0
GO:0071277 cellular response to calcium ion	9	0.219531	0.759	0.11	Biological Process	GO:0071277	cellular response to calcium ion	0.0439538	0.219531	6	3
GO:0051961 negative regulation of nervous system development	27	0.220264	2.278	0.081	Biological Process	GO:0051961	negative regulation of nervous system development	0.0441304	0.220264	18	9
GO:0051952 regulation of amine transport	11	0.221729	0.928	0.102	Biological Process	GO:0051952	regulation of amine transport	0.0444541	0.221729	7	4
GO:0015718 monocarboxylic acid transport	15	0.2218	1.266	0.093	Biological Process	GO:0015718	monocarboxylic acid transport	0.0445285	0.2218	13	2
GO:0032874 positive regulation of stress-activated MAPK cascade	15	0.2218	1.266	0.093	Biological Process	GO:0032874	positive regulation of stress-activated MAPK cascade	0.0445285	0.2218	9	6
GO:0050867 positive regulation of cell activation	33	0.222541	2.785	0.078	Biological Process	GO:0050867	positive regulation of cell activation	0.0447074	0.222541	28	5
GO:0043406 positive regulation of MAP kinase activity	17	0.223096	1.435	0.089	Biological Process	GO:0043406	positive regulation of MAP kinase activity	0.0448492	0.223096	12	5
GO:0008432 JUN kinase binding	3	0.356028	0.247	0.214	Molecular Function	GO:0008432	JUN kinase binding	0.0449693	0.356028	2	1
GO:0045504 dynein heavy chain binding	3	0.356028	0.247	0.214	Molecular Function	GO:0045504	dynein heavy chain binding	0.0449693	0.356028	1	2
GO:0032660 regulation of interleukin-17 production	4	0.223718	0.338	0.167	Biological Process	GO:0032660	regulation of interleukin-17 production	0.0451564	0.223718	4	0
GO:0042481 regulation of odontogenesis	4	0.223718	0.338	0.167	Biological Process	GO:0042481	regulation of odontogenesis	0.0451564	0.223718	3	1
GO:0043090 amino acid import	4	0.223718	0.338	0.167	Biological Process	GO:0043090	amino acid import	0.0451564	0.223718	3	1
GO:0043501 skeletal muscle adaptation	4	0.223718	0.338	0.167	Biological Process	GO:0043501	skeletal muscle adaptation	0.0451564	0.223718	2	2
GO:1901533 negative regulation of hematopoietic progenitor cell differentiation	4	0.223718	0.338	0.167	Biological Process	GO:1901533	negative regulation of hematopoietic progenitor cell differentiation	0.0451564	0.223718	4	0
GO:1903206 negative regulation of hydrogen peroxide-induced cell death	4	0.223718	0.338	0.167	Biological Process	GO:1903206	negative regulation of hydrogen peroxide-induced cell death	0.0451564	0.223718	2	2
GO:0016049 cell growth	37	0.223873	3.122	0.076	Biological Process	GO:0016049	cell growth	0.0452181	0.223873	26	11
GO:0046914 transition metal ion binding	75	0.356028	6.183	0.071	Molecular Function	GO:0046914	transition metal ion binding	0.0453116	0.356028	41	34
GO:0000421 autophagosome membrane	5	0.263564	0.423	0.143	Cellular Component	GO:0000421	autophagosome membrane	0.0454731	0.263564	5	0
GO:0003281 ventricular septum development	8	0.22442	0.675	0.114	Biological Process	GO:0003281	ventricular septum development	0.0455613	0.22442	5	3
GO:0007422 peripheral nervous system development	8	0.22442	0.675	0.114	Biological Process	GO:0007422	peripheral nervous system development	0.0455613	0.22442	4	4
GO:0051148 negative regulation of muscle cell differentiation	8	0.22442	0.675	0.114	Biological Process	GO:0051148	negative regulation of muscle cell differentiation	0.0455613	0.22442	5	3
GO:0060191 regulation of lipase activity	8	0.22442	0.675	0.114	Biological Process	GO:0060191	regulation of lipase activity	0.0455613	0.22442	5	3
GO:0061035 regulation of cartilage development	8	0.22442	0.675	0.114	Biological Process	GO:0061035	regulation of cartilage development	0.0455613	0.22442	6	2
GO:1903201 regulation of oxidative stress-induced cell death	8	0.22442	0.675	0.114	Biological Process	GO:1903201	regulation of oxidative stress-induced cell death	0.0455613	0.22442	6	2
GO:0007032 endosome organization	6	0.22442	0.506	0.13	Biological Process	GO:0007032	endosome organization	0.0456704	0.22442	5	1
GO:0010712 regulation of collagen metabolic process	6	0.22442	0.506	0.13	Biological Process	GO:0010712	regulation of collagen metabolic process	0.0456704	0.22442	4	2
GO:0018198 peptidyl-cysteine modification	6	0.22442	0.506	0.13	Biological Process	GO:0018198	peptidyl-cysteine modification	0.0456704	0.22442	6	0
GO:0044246 regulation of multicellular organismal metabolic process	6	0.22442	0.506	0.13	Biological Process	GO:0044246	regulation of multicellular organismal metabolic process	0.0456704	0.22442	4	2
GO:2000725 regulation of cardiac muscle cell differentiation	6	0.22442	0.506	0.13	Biological Process	GO:2000725	regulation of cardiac muscle cell differentiation	0.0456704	0.22442	3	3
GO:0009725 response to hormone	69	0.22442	5.823	0.07	Biological Process	GO:0009725	response to hormone	0.0456939	0.22442	44	25
GO:0032880 regulation of protein localization	70	0.224632	5.907	0.07	Biological Process	GO:0032880	regulation of protein localization	0.0457674	0.224632	51	19
GO:0043434 response to peptide hormone	33	0.225118	2.785	0.078	Biological Process	GO:0043434	response to peptide hormone	0.0459275	0.225118	22	11
GO:0051222 positive regulation of protein transport	33	0.225118	2.785	0.078	Biological Process	GO:0051222	positive regulation of protein transport	0.0459275	0.225118	23	10
GO:0071241 cellular response to inorganic substance	19	0.225898	1.603	0.087	Biological Process	GO:0071241	cellular response to inorganic substance	0.0461174	0.225898	12	7
GO:0098900 regulation of action potential	7	0.226644	0.591	0.121	Biological Process	GO:0098900	regulation of action potential	0.0463517	0.226644	5	2
GO:0051393 alpha-actinin binding	5	0.356028	0.412	0.147	Molecular Function	GO:0051393	alpha-actinin binding	0.0463962	0.356028	3	2
GO:0048813 dendrite morphogenesis	15	0.226644	1.266	0.092	Biological Process	GO:0048813	dendrite morphogenesis	0.0465684	0.226644	8	7
GO:0004497 monooxygenase activity	15	0.356028	1.237	0.094	Molecular Function	GO:0004497	monooxygenase activity	0.0466625	0.356028	13	2
GO:0007254 JNK cascade	17	0.226644	1.435	0.089	Biological Process	GO:0007254	JNK cascade	0.0467289	0.226644	12	5
GO:0022408 negative regulation of cell-cell adhesion	16	0.226644	1.35	0.09	Biological Process	GO:0022408	negative regulation of cell-cell adhesion	0.0467671	0.226644	13	3
GO:0051147 regulation of muscle cell differentiation	16	0.226644	1.35	0.09	Biological Process	GO:0051147	regulation of muscle cell differentiation	0.0467671	0.226644	9	7
GO:0010717 regulation of epithelial to mesenchymal transition	9	0.226644	0.759	0.108	Biological Process	GO:0010717	regulation of epithelial to mesenchymal transition	0.0469116	0.226644	7	2
GO:0032642 regulation of chemokine production	9	0.226644	0.759	0.108	Biological Process	GO:0032642	regulation of chemokine production	0.0469116	0.226644	6	3
GO:0003279 cardiac septum development	11	0.226644	0.928	0.101	Biological Process	GO:0003279	cardiac septum development	0.0470066	0.226644	8	3
GO:0014902 myotube differentiation	11	0.226644	0.928	0.101	Biological Process	GO:0014902	myotube differentiation	0.0470066	0.226644	7	4
GO:0001562 response to protozoan	5	0.226644	0.422	0.143	Biological Process	GO:0001562	response to protozoan	0.0471409	0.226644	5	0
GO:0001937 negative regulation of endothelial cell proliferation	5	0.226644	0.422	0.143	Biological Process	GO:0001937	negative regulation of endothelial cell proliferation	0.0471409	0.226644	2	3
GO:0043114 regulation of vascular permeability	5	0.226644	0.422	0.143	Biological Process	GO:0043114	regulation of vascular permeability	0.0471409	0.226644	2	3
GO:0090313 regulation of protein targeting to membrane	5	0.226644	0.422	0.143	Biological Process	GO:0090313	regulation of protein targeting to membrane	0.0471409	0.226644	3	2
GO:0090504 epiboly	5	0.226644	0.422	0.143	Biological Process	GO:0090504	epiboly	0.0471409	0.226644	5	0
GO:1904707 positive regulation of vascular smooth muscle cell proliferation	5	0.226644	0.422	0.143	Biological Process	GO:1904707	positive regulation of vascular smooth muscle cell proliferation	0.0471409	0.226644	3	2
GO:0044432 endoplasmic reticulum part	72	0.263564	6.086	0.069	Cellular Component	GO:0044432	endoplasmic reticulum part	0.0471583	0.263564	49	23
GO:1902532 negative regulation of intracellular signal transduction	38	0.226644	3.207	0.076	Biological Process	GO:1902532	negative regulation of intracellular signal transduction	0.0472278	0.226644	29	9
GO:0098869 cellular oxidant detoxification	10	0.226644	0.844	0.104	Biological Process	GO:0098869	cellular oxidant detoxification	0.047291	0.226644	7	3
GO:0042383 sarcolemma	15	0.263564	1.268	0.091	Cellular Component	GO:0042383	sarcolemma	0.0473519	0.263564	10	5
GO:0035023 regulation of Rho protein signal transduction	13	0.226644	1.097	0.096	Biological Process	GO:0035023	regulation of Rho protein signal transduction	0.0474976	0.226644	8	5
GO:0032590 dendrite membrane	6	0.263564	0.507	0.128	Cellular Component	GO:0032590	dendrite membrane	0.0479545	0.263564	4	2
GO:0007416 synapse assembly	14	0.226644	1.181	0.093	Biological Process	GO:0007416	synapse assembly	0.0482684	0.226644	9	5
GO:0009896 positive regulation of catabolic process	31	0.226644	2.616	0.078	Biological Process	GO:0009896	positive regulation of catabolic process	0.0486456	0.226644	24	7
GO:0070304 positive regulation of stress-activated protein kinase signaling cascade	15	0.226644	1.266	0.091	Biological Process	GO:0070304	positive regulation of stress-activated protein kinase signaling cascade	0.0486731	0.226644	9	6
GO:0050773 regulation of dendrite development	16	0.226644	1.35	0.09	Biological Process	GO:0050773	regulation of dendrite development	0.0487854	0.226644	8	8
GO:2000241 regulation of reproductive process	16	0.226644	1.35	0.09	Biological Process	GO:2000241	regulation of reproductive process	0.0487854	0.226644	14	2
GO:0036041 long-chain fatty acid binding	4	0.356028	0.33	0.167	Molecular Function	GO:0036041	long-chain fatty acid binding	0.048838	0.356028	4	0
GO:0044183 protein binding involved in protein folding	4	0.356028	0.33	0.167	Molecular Function	GO:0044183	protein binding involved in protein folding	0.048838	0.356028	3	1
GO:0045453 bone resorption	8	0.226644	0.675	0.113	Biological Process	GO:0045453	bone resorption	0.0488898	0.226644	6	2
GO:0045670 regulation of osteoclast differentiation	8	0.226644	0.675	0.113	Biological Process	GO:0045670	regulation of osteoclast differentiation	0.0488898	0.226644	7	1
GO:0051966 regulation of synaptic transmission, glutamatergic	8	0.226644	0.675	0.113	Biological Process	GO:0051966	regulation of synaptic transmission, glutamatergic	0.0488898	0.226644	5	3
GO:0060411 cardiac septum morphogenesis	8	0.226644	0.675	0.113	Biological Process	GO:0060411	cardiac septum morphogenesis	0.0488898	0.226644	7	1
GO:0044327 dendritic spine head	3	0.263564	0.254	0.2	Cellular Component	GO:0044327	dendritic spine head	0.0492938	0.263564	2	1
GO:0031323 regulation of cellular metabolic process	360	0.226644	30.38	0.061	Biological Process	GO:0031323	regulation of cellular metabolic process	0.0494576	0.226644	249	111
GO:0051047 positive regulation of secretion	38	0.226644	3.207	0.075	Biological Process	GO:0051047	positive regulation of secretion	0.0495816	0.226644	30	8
GO:0032609 interferon-gamma production	11	0.226644	0.928	0.1	Biological Process	GO:0032609	interferon-gamma production	0.0496571	0.226644	10	1
GO:1904019 epithelial cell apoptotic process	11	0.226644	0.928	0.1	Biological Process	GO:1904019	epithelial cell apoptotic process	0.0496571	0.226644	6	5
GO:0010035 response to inorganic substance	43	0.226644	3.629	0.074	Biological Process	GO:0010035	response to inorganic substance	0.0496778	0.226644	26	17
GO:0005215 transporter activity	79	0.356028	6.513	0.07	Molecular Function	GO:0005215	transporter activity	0.0497279	0.356028	56	23
GO:0030057 desmosome	4	0.263564	0.338	0.16	Cellular Component	GO:0030057	desmosome	0.0498642	0.263564	3	1
GO:0033646 host intracellular part	4	0.263564	0.338	0.16	Cellular Component	GO:0033646	host intracellular part	0.0498642	0.263564	4	0
GO:0043656 intracellular region of host	4	0.263564	0.338	0.16	Cellular Component	GO:0043656	intracellular region of host	0.0498642	0.263564	4	0
GO:0010718 positive regulation of epithelial to mesenchymal transition	6	0.226644	0.506	0.128	Biological Process	GO:0010718	positive regulation of epithelial to mesenchymal transition	0.0499302	0.226644	4	2
GO:0014033 neural crest cell differentiation	9	0.226644	0.759	0.107	Biological Process	GO:0014033	neural crest cell differentiation	0.0499986	0.226644	7	2
GO:0002011 morphogenesis of an epithelial sheet	7	0.226644	0.591	0.119	Biological Process	GO:0002011	morphogenesis of an epithelial sheet	0.0501116	0.226644	7	0
GO:0003229 ventricular cardiac muscle tissue development	7	0.226644	0.591	0.119	Biological Process	GO:0003229	ventricular cardiac muscle tissue development	0.0501116	0.226644	5	2
GO:2001259 positive regulation of cation channel activity	7	0.226644	0.591	0.119	Biological Process	GO:2001259	positive regulation of cation channel activity	0.0501116	0.226644	3	4
GO:0010595 positive regulation of endothelial cell migration	10	0.226644	0.844	0.103	Biological Process	GO:0010595	positive regulation of endothelial cell migration	0.050151	0.226644	5	5
GO:0006469 negative regulation of protein kinase activity	18	0.226644	1.519	0.087	Biological Process	GO:0006469	negative regulation of protein kinase activity	0.0502615	0.226644	15	3
GO:0005834 heterotrimeric G-protein complex	5	0.263564	0.423	0.139	Cellular Component	GO:0005834	heterotrimeric G-protein complex	0.0504466	0.263564	2	3
GO:0003414 chondrocyte morphogenesis involved in endochondral bone morphogenesis	3	0.226644	0.253	0.2	Biological Process	GO:0003414	chondrocyte morphogenesis involved in endochondral bone morphogenesis	0.0505399	0.226644	1	2
GO:0003429 growth plate cartilage chondrocyte morphogenesis	3	0.226644	0.253	0.2	Biological Process	GO:0003429	growth plate cartilage chondrocyte morphogenesis	0.0505399	0.226644	1	2
GO:0006521 regulation of cellular amino acid metabolic process	3	0.226644	0.253	0.2	Biological Process	GO:0006521	regulation of cellular amino acid metabolic process	0.0505399	0.226644	2	1
GO:0006590 thyroid hormone generation	3	0.226644	0.253	0.2	Biological Process	GO:0006590	thyroid hormone generation	0.0505399	0.226644	2	1
GO:0021783 preganglionic parasympathetic fiber development	3	0.226644	0.253	0.2	Biological Process	GO:0021783	preganglionic parasympathetic fiber development	0.0505399	0.226644	1	2
GO:0045989 positive regulation of striated muscle contraction	3	0.226644	0.253	0.2	Biological Process	GO:0045989	positive regulation of striated muscle contraction	0.0505399	0.226644	2	1
GO:0048070 regulation of developmental pigmentation	3	0.226644	0.253	0.2	Biological Process	GO:0048070	regulation of developmental pigmentation	0.0505399	0.226644	1	2
GO:0060192 negative regulation of lipase activity	3	0.226644	0.253	0.2	Biological Process	GO:0060192	negative regulation of lipase activity	0.0505399	0.226644	2	1
GO:0070166 enamel mineralization	3	0.226644	0.253	0.2	Biological Process	GO:0070166	enamel mineralization	0.0505399	0.226644	2	1
GO:0070885 negative regulation of calcineurin-NFAT signaling cascade	3	0.226644	0.253	0.2	Biological Process	GO:0070885	negative regulation of calcineurin-NFAT signaling cascade	0.0505399	0.226644	3	0
GO:0090128 regulation of synapse maturation	3	0.226644	0.253	0.2	Biological Process	GO:0090128	regulation of synapse maturation	0.0505399	0.226644	1	2
GO:0090171 chondrocyte morphogenesis	3	0.226644	0.253	0.2	Biological Process	GO:0090171	chondrocyte morphogenesis	0.0505399	0.226644	1	2
GO:1903830 magnesium ion transmembrane transport	3	0.226644	0.253	0.2	Biological Process	GO:1903830	magnesium ion transmembrane transport	0.0505399	0.226644	3	0
GO:0050997 quaternary ammonium group binding	6	0.356028	0.495	0.13	Molecular Function	GO:0050997	quaternary ammonium group binding	0.0506145	0.356028	3	3
GO:0009913 epidermal cell differentiation	16	0.226644	1.35	0.089	Biological Process	GO:0009913	epidermal cell differentiation	0.0508642	0.226644	11	5
GO:0098552 side of membrane	50	0.263564	4.227	0.072	Cellular Component	GO:0098552	side of membrane	0.0510125	0.263564	37	13
GO:0035725 sodium ion transmembrane transport	12	0.226644	1.013	0.097	Biological Process	GO:0035725	sodium ion transmembrane transport	0.0512713	0.226644	9	3
GO:0003148 outflow tract septum morphogenesis	4	0.226644	0.338	0.16	Biological Process	GO:0003148	outflow tract septum morphogenesis	0.051414	0.226644	3	1
GO:0006182 cGMP biosynthetic process	4	0.226644	0.338	0.16	Biological Process	GO:0006182	cGMP biosynthetic process	0.051414	0.226644	3	1
GO:0032800 receptor biosynthetic process	4	0.226644	0.338	0.16	Biological Process	GO:0032800	receptor biosynthetic process	0.051414	0.226644	2	2
GO:0044342 type B pancreatic cell proliferation	4	0.226644	0.338	0.16	Biological Process	GO:0044342	type B pancreatic cell proliferation	0.051414	0.226644	4	0
GO:0045408 regulation of interleukin-6 biosynthetic process	4	0.226644	0.338	0.16	Biological Process	GO:0045408	regulation of interleukin-6 biosynthetic process	0.051414	0.226644	3	1
GO:0045822 negative regulation of heart contraction	4	0.226644	0.338	0.16	Biological Process	GO:0045822	negative regulation of heart contraction	0.051414	0.226644	3	1
GO:0050927 positive regulation of positive chemotaxis	4	0.226644	0.338	0.16	Biological Process	GO:0050927	positive regulation of positive chemotaxis	0.051414	0.226644	2	2
GO:0060536 cartilage morphogenesis	4	0.226644	0.338	0.16	Biological Process	GO:0060536	cartilage morphogenesis	0.051414	0.226644	2	2
GO:0071711 basement membrane organization	4	0.226644	0.338	0.16	Biological Process	GO:0071711	basement membrane organization	0.051414	0.226644	2	2
GO:0097186 amelogenesis	4	0.226644	0.338	0.16	Biological Process	GO:0097186	amelogenesis	0.051414	0.226644	2	2
GO:1901623 regulation of lymphocyte chemotaxis	4	0.226644	0.338	0.16	Biological Process	GO:1901623	regulation of lymphocyte chemotaxis	0.051414	0.226644	3	1
GO:1903671 negative regulation of sprouting angiogenesis	4	0.226644	0.338	0.16	Biological Process	GO:1903671	negative regulation of sprouting angiogenesis	0.051414	0.226644	2	2
GO:1904752 regulation of vascular associated smooth muscle cell migration	4	0.226644	0.338	0.16	Biological Process	GO:1904752	regulation of vascular associated smooth muscle cell migration	0.051414	0.226644	2	2
GO:0009790 embryo development	77	0.226644	6.498	0.069	Biological Process	GO:0009790	embryo development	0.0515178	0.226644	55	22
GO:0006629 lipid metabolic process	86	0.226644	7.257	0.068	Biological Process	GO:0006629	lipid metabolic process	0.0515749	0.226644	54	32
GO:0005272 sodium channel activity	5	0.356028	0.412	0.143	Molecular Function	GO:0005272	sodium channel activity	0.0516217	0.356028	2	3
GO:0031256 leading edge membrane	15	0.263564	1.268	0.09	Cellular Component	GO:0031256	leading edge membrane	0.0516304	0.263564	10	5
GO:0001953 negative regulation of cell-matrix adhesion	5	0.226644	0.422	0.139	Biological Process	GO:0001953	negative regulation of cell-matrix adhesion	0.0522735	0.226644	5	0
GO:0030513 positive regulation of BMP signaling pathway	5	0.226644	0.422	0.139	Biological Process	GO:0030513	positive regulation of BMP signaling pathway	0.0522735	0.226644	4	1
GO:0042501 serine phosphorylation of STAT protein	5	0.226644	0.422	0.139	Biological Process	GO:0042501	serine phosphorylation of STAT protein	0.0522735	0.226644	4	1
GO:0045601 regulation of endothelial cell differentiation	5	0.226644	0.422	0.139	Biological Process	GO:0045601	regulation of endothelial cell differentiation	0.0522735	0.226644	4	1
GO:0050892 intestinal absorption	5	0.226644	0.422	0.139	Biological Process	GO:0050892	intestinal absorption	0.0522735	0.226644	4	1
GO:0071604 transforming growth factor beta production	5	0.226644	0.422	0.139	Biological Process	GO:0071604	transforming growth factor beta production	0.0522735	0.226644	4	1
GO:1904646 cellular response to beta-amyloid	5	0.226644	0.422	0.139	Biological Process	GO:1904646	cellular response to beta-amyloid	0.0522735	0.226644	2	3
GO:0044283 small molecule biosynthetic process	40	0.226644	3.376	0.074	Biological Process	GO:0044283	small molecule biosynthetic process	0.0523352	0.226644	22	18
GO:0003341 cilium movement	8	0.226644	0.675	0.111	Biological Process	GO:0003341	cilium movement	0.0523722	0.226644	3	5
GO:0042089 cytokine biosynthetic process	11	0.226644	0.928	0.099	Biological Process	GO:0042089	cytokine biosynthetic process	0.0524067	0.226644	7	4
GO:0001664 G-protein coupled receptor binding	24	0.356028	1.979	0.083	Molecular Function	GO:0001664	G-protein coupled receptor binding	0.0525847	0.356028	18	6
GO:0009914 hormone transport	28	0.226644	2.363	0.079	Biological Process	GO:0009914	hormone transport	0.0529159	0.226644	24	4
GO:0032649 regulation of interferon-gamma production	10	0.226644	0.844	0.102	Biological Process	GO:0032649	regulation of interferon-gamma production	0.0531241	0.226644	9	1
GO:1990748 cellular detoxification	10	0.226644	0.844	0.102	Biological Process	GO:1990748	cellular detoxification	0.0531241	0.226644	7	3
GO:0051346 negative regulation of hydrolase activity	35	0.226644	2.954	0.076	Biological Process	GO:0051346	negative regulation of hydrolase activity	0.0531682	0.226644	22	13
GO:0005930 axoneme	12	0.263564	1.014	0.095	Cellular Component	GO:0005930	axoneme	0.05327	0.263564	5	7
GO:0003006 developmental process involved in reproduction	59	0.226644	4.979	0.071	Biological Process	GO:0003006	developmental process involved in reproduction	0.0543474	0.226644	38	21
GO:0014888 striated muscle adaptation	6	0.226644	0.506	0.125	Biological Process	GO:0014888	striated muscle adaptation	0.0544255	0.226644	4	2
GO:1902653 secondary alcohol biosynthetic process	6	0.226644	0.506	0.125	Biological Process	GO:1902653	secondary alcohol biosynthetic process	0.0544255	0.226644	2	4
GO:0050679 positive regulation of epithelial cell proliferation	16	0.226644	1.35	0.088	Biological Process	GO:0050679	positive regulation of epithelial cell proliferation	0.0552059	0.226644	12	4
GO:0071356 cellular response to tumor necrosis factor	16	0.226644	1.35	0.088	Biological Process	GO:0071356	cellular response to tumor necrosis factor	0.0552059	0.226644	13	3
GO:0072009 nephron epithelium development	11	0.226644	0.928	0.098	Biological Process	GO:0072009	nephron epithelium development	0.0552566	0.226644	6	5
GO:0042221 response to chemical	327	0.226644	27.595	0.062	Biological Process	GO:0042221	response to chemical	0.0554887	0.226644	226	101
GO:0032872 regulation of stress-activated MAPK cascade	19	0.226644	1.603	0.085	Biological Process	GO:0032872	regulation of stress-activated MAPK cascade	0.0554974	0.226644	12	7
GO:0048237 rough endoplasmic reticulum lumen	2	0.263564	0.169	0.286	Cellular Component	GO:0048237	rough endoplasmic reticulum lumen	0.0554979	0.263564	2	0
GO:0097433 dense body	2	0.263564	0.169	0.286	Cellular Component	GO:0097433	dense body	0.0554979	0.263564	1	1
GO:0097648 G-protein coupled receptor complex	2	0.263564	0.169	0.286	Cellular Component	GO:0097648	G-protein coupled receptor complex	0.0554979	0.263564	1	1
GO:0001637 G-protein coupled chemoattractant receptor activity	4	0.356028	0.33	0.16	Molecular Function	GO:0001637	G-protein coupled chemoattractant receptor activity	0.0555438	0.356028	4	0
GO:0004950 chemokine receptor activity	4	0.356028	0.33	0.16	Molecular Function	GO:0004950	chemokine receptor activity	0.0555438	0.356028	4	0
GO:0097014 ciliary plasm	12	0.263564	1.014	0.094	Cellular Component	GO:0097014	ciliary plasm	0.0559454	0.263564	5	7
GO:0035914 skeletal muscle cell differentiation	8	0.226644	0.675	0.11	Biological Process	GO:0035914	skeletal muscle cell differentiation	0.05601	0.226644	4	4
GO:0042472 inner ear morphogenesis	10	0.226644	0.844	0.101	Biological Process	GO:0042472	inner ear morphogenesis	0.0562115	0.226644	9	1
GO:0045638 negative regulation of myeloid cell differentiation	10	0.226644	0.844	0.101	Biological Process	GO:0045638	negative regulation of myeloid cell differentiation	0.0562115	0.226644	9	1
GO:0046849 bone remodeling	10	0.226644	0.844	0.101	Biological Process	GO:0046849	bone remodeling	0.0562115	0.226644	8	2
GO:0001866 NK T cell proliferation	2	0.226644	0.169	0.286	Biological Process	GO:0001866	NK T cell proliferation	0.0565145	0.226644	2	0
GO:0003256 regulation of transcription from RNA polymerase II promoter involved in myocardial precursor cell differentiation	2	0.226644	0.169	0.286	Biological Process	GO:0003256	regulation of transcription from RNA polymerase II promoter involved in myocardial precursor cell differentiation	0.0565145	0.226644	2	0
GO:0010754 negative regulation of cGMP-mediated signaling	2	0.226644	0.169	0.286	Biological Process	GO:0010754	negative regulation of cGMP-mediated signaling	0.0565145	0.226644	1	1
GO:0014042 positive regulation of neuron maturation	2	0.226644	0.169	0.286	Biological Process	GO:0014042	positive regulation of neuron maturation	0.0565145	0.226644	2	0
GO:0014732 skeletal muscle atrophy	2	0.226644	0.169	0.286	Biological Process	GO:0014732	skeletal muscle atrophy	0.0565145	0.226644	1	1
GO:0015801 aromatic amino acid transport	2	0.226644	0.169	0.286	Biological Process	GO:0015801	aromatic amino acid transport	0.0565145	0.226644	2	0
GO:0019364 pyridine nucleotide catabolic process	2	0.226644	0.169	0.286	Biological Process	GO:0019364	pyridine nucleotide catabolic process	0.0565145	0.226644	1	1
GO:0019695 choline metabolic process	2	0.226644	0.169	0.286	Biological Process	GO:0019695	choline metabolic process	0.0565145	0.226644	0	2
GO:0033634 positive regulation of cell-cell adhesion mediated by integrin	2	0.226644	0.169	0.286	Biological Process	GO:0033634	positive regulation of cell-cell adhesion mediated by integrin	0.0565145	0.226644	2	0
GO:0034165 positive regulation of toll-like receptor 9 signaling pathway	2	0.226644	0.169	0.286	Biological Process	GO:0034165	positive regulation of toll-like receptor 9 signaling pathway	0.0565145	0.226644	2	0
GO:0035356 cellular triglyceride homeostasis	2	0.226644	0.169	0.286	Biological Process	GO:0035356	cellular triglyceride homeostasis	0.0565145	0.226644	1	1
GO:0035747 natural killer cell chemotaxis	2	0.226644	0.169	0.286	Biological Process	GO:0035747	natural killer cell chemotaxis	0.0565145	0.226644	2	0
GO:0038042 dimeric G-protein coupled receptor signaling pathway	2	0.226644	0.169	0.286	Biological Process	GO:0038042	dimeric G-protein coupled receptor signaling pathway	0.0565145	0.226644	1	1
GO:0046958 nonassociative learning	2	0.226644	0.169	0.286	Biological Process	GO:0046958	nonassociative learning	0.0565145	0.226644	1	1
GO:0050861 positive regulation of B cell receptor signaling pathway	2	0.226644	0.169	0.286	Biological Process	GO:0050861	positive regulation of B cell receptor signaling pathway	0.0565145	0.226644	2	0
GO:0051541 elastin metabolic process	2	0.226644	0.169	0.286	Biological Process	GO:0051541	elastin metabolic process	0.0565145	0.226644	2	0
GO:0051694 pointed-end actin filament capping	2	0.226644	0.169	0.286	Biological Process	GO:0051694	pointed-end actin filament capping	0.0565145	0.226644	2	0
GO:0060017 parathyroid gland development	2	0.226644	0.169	0.286	Biological Process	GO:0060017	parathyroid gland development	0.0565145	0.226644	0	2
GO:0060087 relaxation of vascular smooth muscle	2	0.226644	0.169	0.286	Biological Process	GO:0060087	relaxation of vascular smooth muscle	0.0565145	0.226644	2	0
GO:0060332 positive regulation of response to interferon-gamma	2	0.226644	0.169	0.286	Biological Process	GO:0060332	positive regulation of response to interferon-gamma	0.0565145	0.226644	2	0
GO:0060335 positive regulation of interferon-gamma-mediated signaling pathway	2	0.226644	0.169	0.286	Biological Process	GO:0060335	positive regulation of interferon-gamma-mediated signaling pathway	0.0565145	0.226644	2	0
GO:0060676 ureteric bud formation	2	0.226644	0.169	0.286	Biological Process	GO:0060676	ureteric bud formation	0.0565145	0.226644	1	1
GO:0061438 renal system vasculature morphogenesis	2	0.226644	0.169	0.286	Biological Process	GO:0061438	renal system vasculature morphogenesis	0.0565145	0.226644	1	1
GO:0061439 kidney vasculature morphogenesis	2	0.226644	0.169	0.286	Biological Process	GO:0061439	kidney vasculature morphogenesis	0.0565145	0.226644	1	1
GO:0071440 regulation of histone H3-K14 acetylation	2	0.226644	0.169	0.286	Biological Process	GO:0071440	regulation of histone H3-K14 acetylation	0.0565145	0.226644	1	1
GO:0072553 terminal button organization	2	0.226644	0.169	0.286	Biological Process	GO:0072553	terminal button organization	0.0565145	0.226644	0	2
GO:0086042 cardiac muscle cell-cardiac muscle cell adhesion	2	0.226644	0.169	0.286	Biological Process	GO:0086042	cardiac muscle cell-cardiac muscle cell adhesion	0.0565145	0.226644	2	0
GO:0097646 calcitonin family receptor signaling pathway	2	0.226644	0.169	0.286	Biological Process	GO:0097646	calcitonin family receptor signaling pathway	0.0565145	0.226644	1	1
GO:0099533 positive regulation of presynaptic cytosolic calcium concentration	2	0.226644	0.169	0.286	Biological Process	GO:0099533	positive regulation of presynaptic cytosolic calcium concentration	0.0565145	0.226644	2	0
GO:1901388 regulation of transforming growth factor beta activation	2	0.226644	0.169	0.286	Biological Process	GO:1901388	regulation of transforming growth factor beta activation	0.0565145	0.226644	2	0
GO:1902913 positive regulation of neuroepithelial cell differentiation	2	0.226644	0.169	0.286	Biological Process	GO:1902913	positive regulation of neuroepithelial cell differentiation	0.0565145	0.226644	1	1
GO:1903286 regulation of potassium ion import	2	0.226644	0.169	0.286	Biological Process	GO:1903286	regulation of potassium ion import	0.0565145	0.226644	2	0
GO:1990791 dorsal root ganglion development	2	0.226644	0.169	0.286	Biological Process	GO:1990791	dorsal root ganglion development	0.0565145	0.226644	1	1
GO:2000096 positive regulation of Wnt signaling pathway, planar cell polarity pathway	2	0.226644	0.169	0.286	Biological Process	GO:2000096	positive regulation of Wnt signaling pathway, planar cell polarity pathway	0.0565145	0.226644	1	1
GO:2000354 regulation of ovarian follicle development	2	0.226644	0.169	0.286	Biological Process	GO:2000354	regulation of ovarian follicle development	0.0565145	0.226644	2	0
GO:2000425 regulation of apoptotic cell clearance	2	0.226644	0.169	0.286	Biological Process	GO:2000425	regulation of apoptotic cell clearance	0.0565145	0.226644	2	0
GO:2000501 regulation of natural killer cell chemotaxis	2	0.226644	0.169	0.286	Biological Process	GO:2000501	regulation of natural killer cell chemotaxis	0.0565145	0.226644	2	0
GO:2001187 positive regulation of CD8-positive, alpha-beta T cell activation	2	0.226644	0.169	0.286	Biological Process	GO:2001187	positive regulation of CD8-positive, alpha-beta T cell activation	0.0565145	0.226644	2	0
GO:2001198 regulation of dendritic cell differentiation	2	0.226644	0.169	0.286	Biological Process	GO:2001198	regulation of dendritic cell differentiation	0.0565145	0.226644	1	1
GO:0000111 nucleotide-excision repair factor 2 complex	1	0.263564	0.085	1	Cellular Component	GO:0000111	nucleotide-excision repair factor 2 complex	0.0565515	0.263564	0	1
GO:0001536 radial spoke stalk	1	0.263564	0.085	1	Cellular Component	GO:0001536	radial spoke stalk	0.0565515	0.263564	1	0
GO:0005589 collagen type VI trimer	1	0.263564	0.085	1	Cellular Component	GO:0005589	collagen type VI trimer	0.0565515	0.263564	0	1
GO:0016028 rhabdomere	1	0.263564	0.085	1	Cellular Component	GO:0016028	rhabdomere	0.0565515	0.263564	0	1
GO:0034423 autophagosome lumen	1	0.263564	0.085	1	Cellular Component	GO:0034423	autophagosome lumen	0.0565515	0.263564	1	0
GO:0034678 integrin alpha8-beta1 complex	1	0.263564	0.085	1	Cellular Component	GO:0034678	integrin alpha8-beta1 complex	0.0565515	0.263564	0	1
GO:0038045 large latent transforming growth factor-beta complex	1	0.263564	0.085	1	Cellular Component	GO:0038045	large latent transforming growth factor-beta complex	0.0565515	0.263564	1	0
GO:0043509 activin A complex	1	0.263564	0.085	1	Cellular Component	GO:0043509	activin A complex	0.0565515	0.263564	1	0
GO:0048180 activin complex	1	0.263564	0.085	1	Cellular Component	GO:0048180	activin complex	0.0565515	0.263564	1	0
GO:0071745 IgA immunoglobulin complex	1	0.263564	0.085	1	Cellular Component	GO:0071745	IgA immunoglobulin complex	0.0565515	0.263564	1	0
GO:0071746 IgA immunoglobulin complex, circulating	1	0.263564	0.085	1	Cellular Component	GO:0071746	IgA immunoglobulin complex, circulating	0.0565515	0.263564	1	0
GO:0071748 monomeric IgA immunoglobulin complex	1	0.263564	0.085	1	Cellular Component	GO:0071748	monomeric IgA immunoglobulin complex	0.0565515	0.263564	1	0
GO:0071749 polymeric IgA immunoglobulin complex	1	0.263564	0.085	1	Cellular Component	GO:0071749	polymeric IgA immunoglobulin complex	0.0565515	0.263564	1	0
GO:0071750 dimeric IgA immunoglobulin complex	1	0.263564	0.085	1	Cellular Component	GO:0071750	dimeric IgA immunoglobulin complex	0.0565515	0.263564	1	0
GO:0071751 secretory IgA immunoglobulin complex	1	0.263564	0.085	1	Cellular Component	GO:0071751	secretory IgA immunoglobulin complex	0.0565515	0.263564	1	0
GO:0071752 secretory dimeric IgA immunoglobulin complex	1	0.263564	0.085	1	Cellular Component	GO:0071752	secretory dimeric IgA immunoglobulin complex	0.0565515	0.263564	1	0
GO:0071757 hexameric IgM immunoglobulin complex	1	0.263564	0.085	1	Cellular Component	GO:0071757	hexameric IgM immunoglobulin complex	0.0565515	0.263564	1	0
GO:0097132 cyclin D2-CDK6 complex	1	0.263564	0.085	1	Cellular Component	GO:0097132	cyclin D2-CDK6 complex	0.0565515	0.263564	1	0
GO:0097140 BIM-BCL-xl complex	1	0.263564	0.085	1	Cellular Component	GO:0097140	BIM-BCL-xl complex	0.0565515	0.263564	0	1
GO:0097141 BIM-BCL-2 complex	1	0.263564	0.085	1	Cellular Component	GO:0097141	BIM-BCL-2 complex	0.0565515	0.263564	0	1
GO:0098647 collagen beaded filament	1	0.263564	0.085	1	Cellular Component	GO:0098647	collagen beaded filament	0.0565515	0.263564	0	1
GO:0098842 postsynaptic early endosome	1	0.263564	0.085	1	Cellular Component	GO:0098842	postsynaptic early endosome	0.0565515	0.263564	1	0
GO:1990673 intrinsic component of endoplasmic reticulum-Golgi intermediate compartment (ERGIC) membrane	1	0.263564	0.085	1	Cellular Component	GO:1990673	intrinsic component of endoplasmic reticulum-Golgi intermediate compartment (ERGIC) membrane	0.0565515	0.263564	1	0
GO:1990674 Golgi cis cisterna membrane	1	0.263564	0.085	1	Cellular Component	GO:1990674	Golgi cis cisterna membrane	0.0565515	0.263564	0	1
GO:1990701 integral component of endoplasmic reticulum-Golgi intermediate compartment (ERGIC) membrane	1	0.263564	0.085	1	Cellular Component	GO:1990701	integral component of endoplasmic reticulum-Golgi intermediate compartment (ERGIC) membrane	0.0565515	0.263564	1	0
GO:2000106 regulation of leukocyte apoptotic process	9	0.226644	0.759	0.105	Biological Process	GO:2000106	regulation of leukocyte apoptotic process	0.0565661	0.226644	7	2
GO:0001909 leukocyte mediated cytotoxicity	12	0.226644	1.013	0.095	Biological Process	GO:0001909	leukocyte mediated cytotoxicity	0.0566317	0.226644	9	3
GO:0050714 positive regulation of protein secretion	23	0.226644	1.941	0.081	Biological Process	GO:0050714	positive regulation of protein secretion	0.0566859	0.226644	16	7
GO:0071407 cellular response to organic cyclic compound	43	0.226644	3.629	0.073	Biological Process	GO:0071407	cellular response to organic cyclic compound	0.0567131	0.226644	28	15
GO:0000707 meiotic DNA recombinase assembly	1	0.226644	0.084	1	Biological Process	GO:0000707	meiotic DNA recombinase assembly	0.0571222	0.226644	1	0
GO:0001809 positive regulation of type IV hypersensitivity	1	0.226644	0.084	1	Biological Process	GO:0001809	positive regulation of type IV hypersensitivity	0.0571222	0.226644	1	0
GO:0002182 cytoplasmic translational elongation	1	0.226644	0.084	1	Biological Process	GO:0002182	cytoplasmic translational elongation	0.0571222	0.226644	1	0
GO:0002384 hepatic immune response	1	0.226644	0.084	1	Biological Process	GO:0002384	hepatic immune response	0.0571222	0.226644	1	0
GO:0002413 tolerance induction to tumor cell	1	0.226644	0.084	1	Biological Process	GO:0002413	tolerance induction to tumor cell	0.0571222	0.226644	1	0
GO:0002843 regulation of tolerance induction to tumor cell	1	0.226644	0.084	1	Biological Process	GO:0002843	regulation of tolerance induction to tumor cell	0.0571222	0.226644	1	0
GO:0002845 positive regulation of tolerance induction to tumor cell	1	0.226644	0.084	1	Biological Process	GO:0002845	positive regulation of tolerance induction to tumor cell	0.0571222	0.226644	1	0
GO:0003059 positive regulation of the force of heart contraction by epinephrine	1	0.226644	0.084	1	Biological Process	GO:0003059	positive regulation of the force of heart contraction by epinephrine	0.0571222	0.226644	1	0
GO:0003131 mesodermal-endodermal cell signaling	1	0.226644	0.084	1	Biological Process	GO:0003131	mesodermal-endodermal cell signaling	0.0571222	0.226644	1	0
GO:0003226 right ventricular compact myocardium morphogenesis	1	0.226644	0.084	1	Biological Process	GO:0003226	right ventricular compact myocardium morphogenesis	0.0571222	0.226644	1	0
GO:0003353 positive regulation of cilium movement	1	0.226644	0.084	1	Biological Process	GO:0003353	positive regulation of cilium movement	0.0571222	0.226644	0	1
GO:0003404 optic vesicle morphogenesis	1	0.226644	0.084	1	Biological Process	GO:0003404	optic vesicle morphogenesis	0.0571222	0.226644	1	0
GO:0006507 GPI anchor release	1	0.226644	0.084	1	Biological Process	GO:0006507	GPI anchor release	0.0571222	0.226644	0	1
GO:0006539 glutamate catabolic process via 2-oxoglutarate	1	0.226644	0.084	1	Biological Process	GO:0006539	glutamate catabolic process via 2-oxoglutarate	0.0571222	0.226644	0	1
GO:0006581 acetylcholine catabolic process	1	0.226644	0.084	1	Biological Process	GO:0006581	acetylcholine catabolic process	0.0571222	0.226644	0	1
GO:0007146 meiotic recombination nodule assembly	1	0.226644	0.084	1	Biological Process	GO:0007146	meiotic recombination nodule assembly	0.0571222	0.226644	1	0
GO:0007495 visceral mesoderm-endoderm interaction involved in midgut development	1	0.226644	0.084	1	Biological Process	GO:0007495	visceral mesoderm-endoderm interaction involved in midgut development	0.0571222	0.226644	1	0
GO:0007500 mesodermal cell fate determination	1	0.226644	0.084	1	Biological Process	GO:0007500	mesodermal cell fate determination	0.0571222	0.226644	0	1
GO:0009237 siderophore metabolic process	1	0.226644	0.084	1	Biological Process	GO:0009237	siderophore metabolic process	0.0571222	0.226644	0	1
GO:0009444 pyruvate oxidation	1	0.226644	0.084	1	Biological Process	GO:0009444	pyruvate oxidation	0.0571222	0.226644	1	0
GO:0010335 response to non-ionic osmotic stress	1	0.226644	0.084	1	Biological Process	GO:0010335	response to non-ionic osmotic stress	0.0571222	0.226644	1	0
GO:0010814 substance P catabolic process	1	0.226644	0.084	1	Biological Process	GO:0010814	substance P catabolic process	0.0571222	0.226644	1	0
GO:0010816 calcitonin catabolic process	1	0.226644	0.084	1	Biological Process	GO:0010816	calcitonin catabolic process	0.0571222	0.226644	1	0
GO:0010879 cholesterol transport involved in cholesterol storage	1	0.226644	0.084	1	Biological Process	GO:0010879	cholesterol transport involved in cholesterol storage	0.0571222	0.226644	0	1
GO:0010982 regulation of high-density lipoprotein particle clearance	1	0.226644	0.084	1	Biological Process	GO:0010982	regulation of high-density lipoprotein particle clearance	0.0571222	0.226644	0	1
GO:0010983 positive regulation of high-density lipoprotein particle clearance	1	0.226644	0.084	1	Biological Process	GO:0010983	positive regulation of high-density lipoprotein particle clearance	0.0571222	0.226644	0	1
GO:0014058 negative regulation of acetylcholine secretion, neurotransmission	1	0.226644	0.084	1	Biological Process	GO:0014058	negative regulation of acetylcholine secretion, neurotransmission	0.0571222	0.226644	1	0
GO:0014835 myoblast differentiation involved in skeletal muscle regeneration	1	0.226644	0.084	1	Biological Process	GO:0014835	myoblast differentiation involved in skeletal muscle regeneration	0.0571222	0.226644	0	1
GO:0014843 growth factor dependent regulation of skeletal muscle satellite cell proliferation	1	0.226644	0.084	1	Biological Process	GO:0014843	growth factor dependent regulation of skeletal muscle satellite cell proliferation	0.0571222	0.226644	1	0
GO:0014861 regulation of skeletal muscle contraction via regulation of action potential	1	0.226644	0.084	1	Biological Process	GO:0014861	regulation of skeletal muscle contraction via regulation of action potential	0.0571222	0.226644	1	0
GO:0015847 putrescine transport	1	0.226644	0.084	1	Biological Process	GO:0015847	putrescine transport	0.0571222	0.226644	1	0
GO:0016131 brassinosteroid metabolic process	1	0.226644	0.084	1	Biological Process	GO:0016131	brassinosteroid metabolic process	0.0571222	0.226644	0	1
GO:0016132 brassinosteroid biosynthetic process	1	0.226644	0.084	1	Biological Process	GO:0016132	brassinosteroid biosynthetic process	0.0571222	0.226644	0	1
GO:0018900 dichloromethane metabolic process	1	0.226644	0.084	1	Biological Process	GO:0018900	dichloromethane metabolic process	0.0571222	0.226644	0	1
GO:0019056 modulation by virus of host transcription	1	0.226644	0.084	1	Biological Process	GO:0019056	modulation by virus of host transcription	0.0571222	0.226644	1	0
GO:0019290 siderophore biosynthetic process	1	0.226644	0.084	1	Biological Process	GO:0019290	siderophore biosynthetic process	0.0571222	0.226644	0	1
GO:0019341 dibenzo-p-dioxin catabolic process	1	0.226644	0.084	1	Biological Process	GO:0019341	dibenzo-p-dioxin catabolic process	0.0571222	0.226644	1	0
[truncated: 7,582 more rows]
