# Supplementary material for: SPTBN1 Prevents Primary Osteoporosis by Modulating Osteoblasts Proliferation and Differentiation and Blood Vessels Formation in Bone
Source: Front Cell Dev Biol. 2021 Mar 19;9:653724. doi: 10.3389/fcell.2021.653724 (PMC8017174; doi:10.3389/fcell.2021.653724)
Supplement: Supplementary file 8 [file Table_3.XLSX]

## Sheet: MCtrl-vs-MsiSPT.bar_Gradient
id	num	qvalue	per	ratio	class	ID	Descrption	Pvalue	Qvalue	Up	Down
Rheumatoid arthritis	18	0.000273264	3.704	0.22	Human Diseases	ko05323	Rheumatoid arthritis	1.54669e-06	0.000273264	14	4
ECM-receptor interaction	18	0.000273264	3.704	0.217	Environmental Information Processing	ko04512	ECM-receptor interaction	1.86528e-06	0.000273264	7	11
Cytokine-cytokine receptor interaction	38	0.000389082	7.819	0.133	Environmental Information Processing	ko04060	Cytokine-cytokine receptor interaction	3.98377e-06	0.000389082	31	7
Amoebiasis	19	0.00102608	3.909	0.183	Human Diseases	ko05146	Amoebiasis	1.40079e-05	0.00102608	13	6
Human papillomavirus infection	40	0.00777759	8.23	0.111	Human Diseases	ko05165	Human papillomavirus infection	0.000140582	0.00777759	24	16
Chemical carcinogenesis	16	0.00777759	3.292	0.17	Human Diseases	ko05204	Chemical carcinogenesis	0.000159268	0.00777759	10	6
Metabolism of xenobiotics by cytochrome P450	12	0.0230103	2.469	0.182	Metabolism	ko00980	Metabolism of xenobiotics by cytochrome P450	0.000560811	0.0230103	7	5
Pathways in cancer	51	0.0230103	10.494	0.097	Human Diseases	ko05200	Pathways in cancer	0.000628268	0.0230103	31	20
TNF signaling pathway	16	0.0319268	3.292	0.145	Environmental Information Processing	ko04668	TNF signaling pathway	0.000980686	0.0319268	15	1
Systemic lupus erythematosus	18	0.0560904	3.704	0.129	Human Diseases	ko05322	Systemic lupus erythematosus	0.00191435	0.0560904	14	4
cGMP - PKG signaling pathway	20	0.0742023	4.115	0.12	Environmental Information Processing	ko04022	cGMP - PKG signaling pathway	0.00283921	0.0742023	19	1
Protein digestion and absorption	13	0.0742023	2.675	0.144	Organismal Systems	ko04974	Protein digestion and absorption	0.003039	0.0742023	6	7
IL-17 signaling pathway	13	0.0755904	2.675	0.143	Organismal Systems	ko04657	IL-17 signaling pathway	0.00335384	0.0755904	12	1
Salivary secretion	11	0.15259	2.263	0.141	Organismal Systems	ko04970	Salivary secretion	0.00741495	0.15259	11	0
Drug metabolism - cytochrome P450	10	0.15259	2.058	0.147	Metabolism	ko00982	Drug metabolism - cytochrome P450	0.00781179	0.15259	4	6
PI3K-Akt signaling pathway	33	0.167556	6.79	0.093	Environmental Information Processing	ko04151	PI3K-Akt signaling pathway	0.0091498	0.167556	19	14
Small cell lung cancer	12	0.169037	2.469	0.13	Human Diseases	ko05222	Small cell lung cancer	0.00980763	0.169037	7	5
Arrhythmogenic right ventricular cardiomyopathy (ARVC)	10	0.188769	2.058	0.139	Human Diseases	ko05412	Arrhythmogenic right ventricular cardiomyopathy (ARVC)	0.0115968	0.188769	3	7
Prion diseases	6	0.207232	1.235	0.176	Human Diseases	ko05020	Prion diseases	0.0156843	0.207232	5	1
Calcium signaling pathway	19	0.207232	3.909	0.104	Environmental Information Processing	ko04020	Calcium signaling pathway	0.0159578	0.207232	15	4
Drug metabolism - other enzymes	11	0.207232	2.263	0.126	Metabolism	ko00983	Drug metabolism - other enzymes	0.0163364	0.207232	4	7
Chemokine signaling pathway	19	0.207232	3.909	0.103	Organismal Systems	ko04062	Chemokine signaling pathway	0.016823	0.207232	18	1
Cell adhesion molecules (CAMs)	17	0.207232	3.498	0.107	Environmental Information Processing	ko04514	Cell adhesion molecules (CAMs)	0.0168573	0.207232	12	5
Regulation of lipolysis in adipocyte	8	0.207232	1.646	0.145	Organismal Systems	ko04923	Regulation of lipolysis in adipocyte	0.0176354	0.207232	8	0
Complement and coagulation cascades	11	0.207232	2.263	0.125	Organismal Systems	ko04610	Complement and coagulation cascades	0.0176819	0.207232	8	3
Aldosterone synthesis and secretion	12	0.220974	2.469	0.119	Organismal Systems	ko04925	Aldosterone synthesis and secretion	0.0196759	0.220974	8	4
Axon guidance	18	0.220974	3.704	0.103	Organismal Systems	ko04360	Axon guidance	0.0203628	0.220974	11	7
Collecting duct acid secretion	5	0.22811	1.029	0.185	Organismal Systems	ko04966	Collecting duct acid secretion	0.0219787	0.22811	4	1
Tuberculosis	18	0.22811	3.704	0.102	Human Diseases	ko05152	Tuberculosis	0.0225775	0.22811	14	4
Hematopoietic cell lineage	11	0.228492	2.263	0.12	Organismal Systems	ko04640	Hematopoietic cell lineage	0.0238991	0.228492	5	6
Hippo signaling pathway	16	0.228492	3.292	0.105	Environmental Information Processing	ko04390	Hippo signaling pathway	0.024175	0.228492	11	5
Arginine biosynthesis	4	0.2343	0.823	0.211	Metabolism	ko00220	Arginine biosynthesis	0.0255891	0.2343	3	1
Alcoholism	19	0.245271	3.909	0.098	Human Diseases	ko05034	Alcoholism	0.0276244	0.245271	16	3
Phagosome	17	0.253678	3.498	0.1	Cellular Processes	ko04145	Phagosome	0.0302052	0.253678	13	4
cAMP signaling pathway	19	0.253678	3.909	0.097	Environmental Information Processing	ko04024	cAMP signaling pathway	0.0303028	0.253678	16	3
Focal adhesion	19	0.269977	3.909	0.096	Cellular Processes	ko04510	Focal adhesion	0.0331712	0.269977	9	10
Graft-versus-host disease	7	0.29645	1.44	0.135	Human Diseases	ko05332	Graft-versus-host disease	0.0374357	0.29645	6	1
Glutathione metabolism	8	0.305582	1.646	0.125	Metabolism	ko00480	Glutathione metabolism	0.0399132	0.305582	3	5
Intestinal immune network for IgA production	6	0.305582	1.235	0.143	Organismal Systems	ko04672	Intestinal immune network for IgA production	0.0406748	0.305582	4	2
Chagas disease (American trypanosomiasis)	11	0.3183	2.263	0.109	Human Diseases	ko05142	Chagas disease (American trypanosomiasis)	0.043454	0.3183	10	1
Leishmaniasis	8	0.333353	1.646	0.121	Human Diseases	ko05140	Leishmaniasis	0.0466466	0.333353	7	1
Morphine addiction	10	0.371459	2.058	0.109	Human Diseases	ko05032	Morphine addiction	0.0532466	0.371459	8	2
ABC transporters	6	0.440745	1.235	0.128	Environmental Information Processing	ko02010	ABC transporters	0.0646827	0.440745	1	5
TGF-beta signaling pathway	9	0.452815	1.852	0.107	Environmental Information Processing	ko04350	TGF-beta signaling pathway	0.0695449	0.452815	7	2
Hypertrophic cardiomyopathy (HCM)	9	0.452815	1.852	0.107	Human Diseases	ko05410	Hypertrophic cardiomyopathy (HCM)	0.0695449	0.452815	4	5
Circadian entrainment	10	0.453515	2.058	0.103	Organismal Systems	ko04713	Circadian entrainment	0.0712004	0.453515	6	4
Herpes simplex infection	18	0.463858	3.704	0.088	Human Diseases	ko05168	Herpes simplex infection	0.0758839	0.463858	13	5
Cytosolic DNA-sensing pathway	7	0.463858	1.44	0.115	Organismal Systems	ko04623	Cytosolic DNA-sensing pathway	0.0768816	0.463858	6	1
C-type lectin receptor signaling pathway	11	0.463858	2.263	0.098	Organismal Systems	ko04625	C-type lectin receptor signaling pathway	0.0795643	0.463858	9	2
Transcriptional misregulation in cancers	16	0.463858	3.292	0.089	Human Diseases	ko05202	Transcriptional misregulation in cancers	0.0800576	0.463858	13	3
Gastric acid secretion	8	0.463858	1.646	0.108	Organismal Systems	ko04971	Gastric acid secretion	0.0807397	0.463858	6	2
Steroid hormone biosynthesis	9	0.466501	1.852	0.103	Metabolism	ko00140	Steroid hormone biosynthesis	0.0827919	0.466501	7	2
Basal cell carcinoma	7	0.477	1.44	0.111	Human Diseases	ko05217	Basal cell carcinoma	0.0880511	0.477	1	6
Influenza A	15	0.477	3.086	0.089	Human Diseases	ko05164	Influenza A	0.0887231	0.477	12	3
MicroRNAs in cancer	13	0.477	2.675	0.092	Human Diseases	ko05206	MicroRNAs in cancer	0.0930254	0.477	9	4
Fluid shear stress and atherosclerosis	13	0.477	2.675	0.092	Human Diseases	ko05418	Fluid shear stress and atherosclerosis	0.0930254	0.477	6	7
Pantothenate and CoA biosynthesis	3	0.477	0.617	0.167	Metabolism	ko00770	Pantothenate and CoA biosynthesis	0.0933681	0.477	2	1
Fat digestion and absorption	5	0.477	1.029	0.125	Organismal Systems	ko04975	Fat digestion and absorption	0.0944233	0.477	4	1
Ferroptosis	5	0.501327	1.029	0.122	Cellular Processes	ko04216	Ferroptosis	0.102443	0.501327	2	3
Retinol metabolism	9	0.501327	1.852	0.099	Metabolism	ko00830	Retinol metabolism	0.102661	0.501327	6	3
Antifolate resistance	4	0.515947	0.823	0.133	Human Diseases	ko01523	Antifolate resistance	0.107416	0.515947	3	1
Apelin signaling pathway	12	0.598035	2.469	0.088	Environmental Information Processing	ko04371	Apelin signaling pathway	0.126547	0.598035	11	1
Legionellosis	6	0.617724	1.235	0.105	Human Diseases	ko05134	Legionellosis	0.132821	0.617724	6	0
Mineral absorption	5	0.630404	1.029	0.111	Organismal Systems	ko04978	Mineral absorption	0.137699	0.630404	3	2
PPAR signaling pathway	8	0.636777	1.646	0.094	Organismal Systems	ko03320	PPAR signaling pathway	0.146521	0.636777	5	3
Insulin secretion	8	0.636777	1.646	0.094	Organismal Systems	ko04911	Insulin secretion	0.146521	0.636777	7	1
Phenylalanine metabolism	3	0.636777	0.617	0.136	Metabolism	ko00360	Phenylalanine metabolism	0.147784	0.636777	1	2
Proximal tubule bicarbonate reclamation	3	0.636777	0.617	0.136	Organismal Systems	ko04964	Proximal tubule bicarbonate reclamation	0.147784	0.636777	2	1
AGE-RAGE signaling pathway in diabetic complications	9	0.645886	1.852	0.09	Human Diseases	ko04933	AGE-RAGE signaling pathway in diabetic complications	0.156297	0.645886	6	3
Adherens junction	7	0.645886	1.44	0.096	Cellular Processes	ko04520	Adherens junction	0.156512	0.645886	4	3
Thyroid hormone synthesis	7	0.645886	1.44	0.096	Organismal Systems	ko04918	Thyroid hormone synthesis	0.156512	0.645886	7	0
Thyroid hormone signaling pathway	10	0.655617	2.058	0.087	Organismal Systems	ko04919	Thyroid hormone signaling pathway	0.163969	0.655617	8	2
Type I diabetes mellitus	6	0.655617	1.235	0.098	Human Diseases	ko04940	Type I diabetes mellitus	0.166951	0.655617	5	1
Dilated cardiomyopathy (DCM)	8	0.655617	1.646	0.091	Human Diseases	ko05414	Dilated cardiomyopathy (DCM)	0.168006	0.655617	3	5
Adrenergic signaling in cardiomyocytes	12	0.655617	2.469	0.083	Organismal Systems	ko04261	Adrenergic signaling in cardiomyocytes	0.16915	0.655617	9	3
Relaxin signaling pathway	11	0.655617	2.263	0.085	Organismal Systems	ko04926	Relaxin signaling pathway	0.170058	0.655617	7	4
Alanine, aspartate and glutamate metabolism	4	0.660409	0.823	0.111	Metabolism	ko00250	Alanine, aspartate and glutamate metabolism	0.17491	0.660409	1	3
Synaptic vesicle cycle	6	0.660409	1.235	0.097	Organismal Systems	ko04721	Synaptic vesicle cycle	0.176014	0.660409	5	1
Histidine metabolism	3	0.660409	0.617	0.125	Metabolism	ko00340	Histidine metabolism	0.178063	0.660409	1	2
Pertussis	7	0.662107	1.44	0.092	Human Diseases	ko05133	Pertussis	0.18078	0.662107	6	1
MAPK signaling pathway	22	0.669381	4.527	0.075	Environmental Information Processing	ko04010	MAPK signaling pathway	0.187324	0.669381	17	5
Thyroid cancer	4	0.669381	0.823	0.108	Human Diseases	ko05216	Thyroid cancer	0.187335	0.669381	1	3
Jak-STAT signaling pathway	13	0.689889	2.675	0.08	Environmental Information Processing	ko04630	Jak-STAT signaling pathway	0.19604	0.689889	12	1
Viral myocarditis	7	0.689889	1.44	0.09	Human Diseases	ko05416	Viral myocarditis	0.197784	0.689889	6	1
Parathyroid hormone synthesis, secretion and action	9	0.698813	1.852	0.084	Organismal Systems	ko04928	Parathyroid hormone synthesis, secretion and action	0.205747	0.698813	7	2
Glycosaminoglycan biosynthesis - keratan sulfate	2	0.698813	0.412	0.143	Metabolism	ko00533	Glycosaminoglycan biosynthesis - keratan sulfate	0.209238	0.698813	1	1
Hippo signaling pathway - multiple species	3	0.698813	0.617	0.115	Environmental Information Processing	ko04392	Hippo signaling pathway - multiple species	0.209846	0.698813	3	0
Malaria	5	0.698813	1.029	0.096	Human Diseases	ko05144	Malaria	0.209882	0.698813	4	1
Oxytocin signaling pathway	12	0.706968	2.469	0.079	Organismal Systems	ko04921	Oxytocin signaling pathway	0.21791	0.706968	9	3
NOD-like receptor signaling pathway	13	0.706968	2.675	0.078	Organismal Systems	ko04621	NOD-like receptor signaling pathway	0.220107	0.706968	12	1
Valine, leucine and isoleucine biosynthesis	1	0.706968	0.206	0.25	Metabolism	ko00290	Valine, leucine and isoleucine biosynthesis	0.222865	0.706968	1	0
D-Glutamine and D-glutamate metabolism	1	0.706968	0.206	0.25	Metabolism	ko00471	D-Glutamine and D-glutamate metabolism	0.222865	0.706968	0	1
Antigen processing and presentation	7	0.706968	1.44	0.086	Organismal Systems	ko04612	Antigen processing and presentation	0.224396	0.706968	5	2
Allograft rejection	5	0.717142	1.029	0.093	Human Diseases	ko05330	Allograft rejection	0.232442	0.717142	4	1
Hepatocellular carcinoma	13	0.717142	2.675	0.076	Human Diseases	ko05225	Hepatocellular carcinoma	0.238936	0.717142	4	9
Porphyrin and chlorophyll metabolism	4	0.717142	0.823	0.098	Metabolism	ko00860	Porphyrin and chlorophyll metabolism	0.23953	0.717142	1	3
Mucin type O-glycan biosynthesis	3	0.717142	0.617	0.107	Metabolism	ko00512	Mucin type O-glycan biosynthesis	0.242745	0.717142	1	2
Staphylococcus aureus infection	5	0.717142	1.029	0.091	Human Diseases	ko05150	Staphylococcus aureus infection	0.243972	0.717142	3	2
Cholinergic synapse	9	0.717142	1.852	0.08	Organismal Systems	ko04725	Cholinergic synapse	0.244512	0.717142	6	3
Toll-like receptor signaling pathway	8	0.717142	1.646	0.082	Organismal Systems	ko04620	Toll-like receptor signaling pathway	0.248607	0.717142	8	0
Peroxisome	7	0.717142	1.44	0.083	Cellular Processes	ko04146	Peroxisome	0.252169	0.717142	5	2
Glutamatergic synapse	9	0.717142	1.852	0.08	Organismal Systems	ko04724	Glutamatergic synapse	0.252555	0.717142	5	4
Vascular smooth muscle contraction	10	0.717142	2.058	0.078	Organismal Systems	ko04270	Vascular smooth muscle contraction	0.255202	0.717142	9	1
Glycosphingolipid biosynthesis - globo and isoglobo series	2	0.717142	0.412	0.125	Metabolism	ko00603	Glycosphingolipid biosynthesis - globo and isoglobo series	0.255449	0.717142	0	2
Cushing syndrome	12	0.717142	2.469	0.076	Human Diseases	ko04934	Cushing syndrome	0.257905	0.717142	6	6
p53 signaling pathway	6	0.717142	1.235	0.085	Cellular Processes	ko04115	p53 signaling pathway	0.265263	0.717142	4	2
Renin secretion	6	0.717142	1.235	0.085	Organismal Systems	ko04924	Renin secretion	0.265263	0.717142	6	0
Bile secretion	6	0.717142	1.235	0.085	Organismal Systems	ko04976	Bile secretion	0.265263	0.717142	4	2
Carbohydrate digestion and absorption	4	0.717142	0.823	0.093	Organismal Systems	ko04973	Carbohydrate digestion and absorption	0.266786	0.717142	3	1
Th1 and Th2 cell differentiation	7	0.729513	1.44	0.08	Organismal Systems	ko04658	Th1 and Th2 cell differentiation	0.280903	0.729513	4	3
GABAergic synapse	7	0.729513	1.44	0.08	Organismal Systems	ko04727	GABAergic synapse	0.280903	0.729513	4	3
Th17 cell differentiation	8	0.729513	1.646	0.078	Organismal Systems	ko04659	Th17 cell differentiation	0.283899	0.729513	6	2
Purine metabolism	13	0.729513	2.675	0.073	Metabolism	ko00230	Purine metabolism	0.285116	0.729513	9	4
Wnt signaling pathway	11	0.729513	2.263	0.075	Environmental Information Processing	ko04310	Wnt signaling pathway	0.286328	0.729513	5	6
Breast cancer	11	0.729513	2.263	0.075	Human Diseases	ko05224	Breast cancer	0.286328	0.729513	7	4
Inflammatiory bowel disease (IBD)	5	0.731422	1.029	0.085	Human Diseases	ko05321	Inflammatiory bowel disease (IBD)	0.29142	0.731422	4	1
HIF-1 signaling pathway	8	0.731422	1.646	0.078	Environmental Information Processing	ko04066	HIF-1 signaling pathway	0.292924	0.731422	5	3
Tryptophan metabolism	4	0.731422	0.823	0.089	Metabolism	ko00380	Tryptophan metabolism	0.294566	0.731422	3	1
Measles	10	0.758054	2.058	0.074	Human Diseases	ko05162	Measles	0.310234	0.758054	8	2
beta-Alanine metabolism	3	0.758054	0.617	0.094	Metabolism	ko00410	beta-Alanine metabolism	0.310466	0.758054	2	1
Tight junction	12	0.773841	2.469	0.072	Cellular Processes	ko04530	Tight junction	0.322092	0.773841	9	3
Steroid biosynthesis	2	0.773841	0.412	0.105	Metabolism	ko00100	Steroid biosynthesis	0.324855	0.773841	0	2
2-Oxocarboxylic acid metabolism	2	0.773841	0.412	0.105	Metabolism	ko01210	2-Oxocarboxylic acid metabolism	0.324855	0.773841	2	0
Proteoglycans in cancer	14	0.781371	2.881	0.07	Human Diseases	ko05205	Proteoglycans in cancer	0.330682	0.781371	7	7
Insulin resistance	8	0.786909	1.646	0.074	Human Diseases	ko04931	Insulin resistance	0.338958	0.786909	6	2
Toxoplasmosis	8	0.786909	1.646	0.074	Human Diseases	ko05145	Toxoplasmosis	0.338958	0.786909	6	2
Cardiac muscle contraction	6	0.786909	1.235	0.077	Organismal Systems	ko04260	Cardiac muscle contraction	0.341083	0.786909	5	1
Pentose and glucuronate interconversions	3	0.788925	0.617	0.088	Metabolism	ko00040	Pentose and glucuronate interconversions	0.34465	0.788925	2	1
Notch signaling pathway	4	0.794782	0.823	0.082	Environmental Information Processing	ko04330	Notch signaling pathway	0.350988	0.794782	3	1
Central carbon metabolism in cancer	5	0.794782	1.029	0.078	Human Diseases	ko05230	Central carbon metabolism in cancer	0.352634	0.794782	3	2
Phenylalanine, tyrosine and tryptophan biosynthesis	1	0.798083	0.206	0.143	Metabolism	ko00400	Phenylalanine, tyrosine and tryptophan biosynthesis	0.356822	0.798083	0	1
Viral carcinogenesis	15	0.815215	3.086	0.068	Human Diseases	ko05203	Viral carcinogenesis	0.367264	0.815215	12	3
Kaposi sarcoma-associated herpesvirus infection	14	0.829373	2.881	0.068	Human Diseases	ko05167	Kaposi sarcoma-associated herpesvirus infection	0.378904	0.829373	13	1
Fatty acid metabolism	4	0.829373	0.823	0.078	Metabolism	ko01212	Fatty acid metabolism	0.379304	0.829373	2	2
Amphetamine addiction	5	0.845831	1.029	0.075	Human Diseases	ko05031	Amphetamine addiction	0.389717	0.845831	4	1
Cortisol synthesis and secretion	5	0.862878	1.029	0.074	Organismal Systems	ko04927	Cortisol synthesis and secretion	0.402061	0.862878	4	1
Leukocyte transendothelial migration	8	0.862878	1.646	0.07	Organismal Systems	ko04670	Leukocyte transendothelial migration	0.404884	0.862878	6	2
Rap1 signaling pathway	14	0.862878	2.881	0.067	Environmental Information Processing	ko04015	Rap1 signaling pathway	0.406871	0.862878	9	5
Aldosterone-regulated sodium reabsorption	3	0.862878	0.617	0.079	Organismal Systems	ko04960	Aldosterone-regulated sodium reabsorption	0.412324	0.862878	3	0
Autoimmune thyroid disease	5	0.862878	1.029	0.072	Human Diseases	ko05320	Autoimmune thyroid disease	0.414377	0.862878	4	1
Endocrine and other factor-regulated calcium reabsorption	4	0.862878	0.823	0.074	Organismal Systems	ko04961	Endocrine and other factor-regulated calcium reabsorption	0.421496	0.862878	3	1
Melanogenesis	7	0.862878	1.44	0.069	Organismal Systems	ko04916	Melanogenesis	0.421734	0.862878	3	4
Estrogen signaling pathway	9	0.862878	1.852	0.068	Organismal Systems	ko04915	Estrogen signaling pathway	0.425253	0.862878	6	3
Tyrosine metabolism	3	0.862878	0.617	0.077	Metabolism	ko00350	Tyrosine metabolism	0.428936	0.862878	1	2
Sulfur metabolism	1	0.862878	0.206	0.111	Metabolism	ko00920	Sulfur metabolism	0.433061	0.862878	1	0
Human cytomegalovirus infection	16	0.862878	3.292	0.065	Human Diseases	ko05163	Human cytomegalovirus infection	0.43448	0.862878	15	1
Glycosaminoglycan biosynthesis - heparan sulfate / heparin	2	0.862878	0.412	0.083	Metabolism	ko00534	Glycosaminoglycan biosynthesis - heparan sulfate / heparin	0.435856	0.862878	1	1
Asthma	2	0.862878	0.412	0.083	Human Diseases	ko05310	Asthma	0.435856	0.862878	1	1
Adipocytokine signaling pathway	5	0.863034	1.029	0.07	Organismal Systems	ko04920	Adipocytokine signaling pathway	0.438881	0.863034	5	0
Ras signaling pathway	15	0.87569	3.086	0.065	Environmental Information Processing	ko04014	Ras signaling pathway	0.448306	0.87569	12	3
Bladder cancer	3	0.895743	0.617	0.073	Human Diseases	ko05219	Bladder cancer	0.461629	0.895743	2	1
Longevity regulating pathway - mammal	6	0.902027	1.235	0.067	Organismal Systems	ko04211	Longevity regulating pathway - mammal	0.473687	0.902027	5	1
Ovarian Steroidogenesis	4	0.902027	0.823	0.069	Organismal Systems	ko04913	Ovarian Steroidogenesis	0.476566	0.902027	4	0
Folate biosynthesis	2	0.902027	0.412	0.077	Metabolism	ko00790	Folate biosynthesis	0.477494	0.902027	1	1
Inflammatory mediator regulation of TRP channels	8	0.902027	1.646	0.065	Organismal Systems	ko04750	Inflammatory mediator regulation of TRP channels	0.489366	0.902027	7	1
Nucleotide excision repair	3	0.902027	0.617	0.07	Genetic Information Processing	ko03420	Nucleotide excision repair	0.493487	0.902027	0	3
Vasopressin-regulated water reabsorption	3	0.902027	0.617	0.07	Organismal Systems	ko04962	Vasopressin-regulated water reabsorption	0.493487	0.902027	2	1
Ascorbate and aldarate metabolism	2	0.902027	0.412	0.074	Metabolism	ko00053	Ascorbate and aldarate metabolism	0.497599	0.902027	1	1
Butanoate metabolism	2	0.902027	0.412	0.074	Metabolism	ko00650	Butanoate metabolism	0.497599	0.902027	1	1
Phototransduction	2	0.902027	0.412	0.074	Organismal Systems	ko04744	Phototransduction	0.497599	0.902027	1	1
Synthesis and degradation of ketone bodies	1	0.902027	0.206	0.091	Metabolism	ko00072	Synthesis and degradation of ketone bodies	0.500279	0.902027	0	1
Taurine and hypotaurine metabolism	1	0.902027	0.206	0.091	Metabolism	ko00430	Taurine and hypotaurine metabolism	0.500279	0.902027	0	1
Long-term depression	4	0.902027	0.823	0.067	Organismal Systems	ko04730	Long-term depression	0.503351	0.902027	4	0
Hedgehog signaling pathway	3	0.902027	0.617	0.068	Environmental Information Processing	ko04340	Hedgehog signaling pathway	0.509062	0.902027	2	1
Platinum drug resistance	5	0.902027	1.029	0.065	Human Diseases	ko01524	Platinum drug resistance	0.510645	0.902027	1	4
Hepatitis B	9	0.902027	1.852	0.063	Human Diseases	ko05161	Hepatitis B	0.512832	0.902027	5	4
Glycerolipid metabolism	4	0.902027	0.823	0.066	Metabolism	ko00561	Glycerolipid metabolism	0.516517	0.902027	3	1
Biosynthesis of unsaturated fatty acids	2	0.902027	0.412	0.071	Metabolism	ko01040	Biosynthesis of unsaturated fatty acids	0.517203	0.902027	0	2
Salmonella infection	5	0.905456	1.029	0.064	Human Diseases	ko05132	Salmonella infection	0.522259	0.905456	5	0
Longevity regulating pathway - multiple species	4	0.912642	0.823	0.065	Organismal Systems	ko04213	Longevity regulating pathway - multiple species	0.529519	0.912642	4	0
Regulation of actin cytoskeleton	13	0.929417	2.675	0.061	Cellular Processes	ko04810	Regulation of actin cytoskeleton	0.549916	0.929417	9	4
Ether lipid metabolism	3	0.929417	0.617	0.064	Metabolism	ko00565	Ether lipid metabolism	0.554217	0.929417	1	2
Sphingolipid metabolism	3	0.929417	0.617	0.064	Metabolism	ko00600	Sphingolipid metabolism	0.554217	0.929417	3	0
Circadian rhythm	2	0.929417	0.412	0.067	Organismal Systems	ko04710	Circadian rhythm	0.554856	0.929417	1	1
Gastric cancer	9	0.929417	1.852	0.061	Human Diseases	ko05226	Gastric cancer	0.555113	0.929417	4	5
FoxO signaling pathway	8	0.934869	1.646	0.061	Environmental Information Processing	ko04068	FoxO signaling pathway	0.56156	0.934869	5	3
Type II diabetes mellitus	3	0.938504	0.617	0.062	Human Diseases	ko04930	Type II diabetes mellitus	0.56871	0.938504	2	1
Propanoate metabolism	2	0.938504	0.412	0.065	Metabolism	ko00640	Propanoate metabolism	0.572888	0.938504	1	1
Cholesterol metabolism	3	0.938504	0.617	0.061	Organismal Systems	ko04979	Cholesterol metabolism	0.582909	0.938504	1	2
Fatty acid biosynthesis	1	0.938504	0.206	0.071	Metabolism	ko00061	Fatty acid biosynthesis	0.586488	0.938504	1	0
Natural killer cell mediated cytotoxicity	8	0.938504	1.646	0.059	Organismal Systems	ko04650	Natural killer cell mediated cytotoxicity	0.587494	0.938504	7	1
Pentose phosphate pathway	2	0.938504	0.412	0.062	Metabolism	ko00030	Pentose phosphate pathway	0.590383	0.938504	1	1
Autophagy - other eukaryotes	2	0.938504	0.412	0.062	Cellular Processes	ko04136	Autophagy - other eukaryotes	0.590383	0.938504	2	0
Pancreatic secretion	6	0.938504	1.235	0.059	Organismal Systems	ko04972	Pancreatic secretion	0.597712	0.938504	6	0
Ubiquitin mediated proteolysis	8	0.938504	1.646	0.058	Genetic Information Processing	ko04120	Ubiquitin mediated proteolysis	0.60437	0.938504	5	3
Signaling pathways regulating pluripotency of stem cells	8	0.938504	1.646	0.058	Cellular Processes	ko04550	Signaling pathways regulating pluripotency of stem cells	0.60437	0.938504	6	2
HTLV-I infection	16	0.938504	3.292	0.059	Human Diseases	ko05166	HTLV-I infection	0.606217	0.938504	13	3
African trypanosomiasis	2	0.938504	0.412	0.061	Human Diseases	ko05143	African trypanosomiasis	0.607339	0.938504	2	0
Gap junction	5	0.938504	1.029	0.058	Cellular Processes	ko04540	Gap junction	0.610363	0.938504	5	0
Glycosphingolipid biosynthesis - ganglio series	1	0.938504	0.206	0.067	Metabolism	ko00604	Glycosphingolipid biosynthesis - ganglio series	0.611789	0.938504	0	1
Thiamine metabolism	1	0.938504	0.206	0.067	Metabolism	ko00730	Thiamine metabolism	0.611789	0.938504	0	1
Platelet activation	7	0.93888	1.44	0.057	Organismal Systems	ko04611	Platelet activation	0.623059	0.93888	5	2
Amyotrophic lateral sclerosis (ALS)	3	0.93888	0.617	0.058	Human Diseases	ko05014	Amyotrophic lateral sclerosis (ALS)	0.623687	0.93888	3	0
B cell receptor signaling pathway	4	0.93888	0.823	0.057	Organismal Systems	ko04662	B cell receptor signaling pathway	0.626719	0.93888	4	0
Colorectal cancer	5	0.93888	1.029	0.057	Human Diseases	ko05210	Colorectal cancer	0.630869	0.93888	1	4
Cellular senescence	10	0.93888	2.058	0.057	Cellular Processes	ko04218	Cellular senescence	0.633031	0.93888	9	1
Primary bile acid biosynthesis	1	0.93888	0.206	0.062	Metabolism	ko00120	Primary bile acid biosynthesis	0.635545	0.93888	1	0
Primary immunodeficiency	2	0.93888	0.412	0.057	Human Diseases	ko05340	Primary immunodeficiency	0.63964	0.93888	1	1
Necroptosis	10	0.93888	2.058	0.057	Cellular Processes	ko04217	Necroptosis	0.640215	0.93888	7	3
Arachidonic acid metabolism	5	0.93888	1.029	0.056	Metabolism	ko00590	Arachidonic acid metabolism	0.640873	0.93888	5	0
Inositol phosphate metabolism	4	0.941092	0.823	0.056	Metabolism	ko00562	Inositol phosphate metabolism	0.648927	0.941092	2	2
Melanoma	4	0.941092	0.823	0.056	Human Diseases	ko05218	Melanoma	0.648927	0.941092	2	2
Selenocompound metabolism	1	0.941092	0.206	0.059	Metabolism	ko00450	Selenocompound metabolism	0.657851	0.941092	1	0
Nitrogen metabolism	1	0.941092	0.206	0.059	Metabolism	ko00910	Nitrogen metabolism	0.657851	0.941092	1	0
GnRH signaling pathway	5	0.941092	1.029	0.055	Organismal Systems	ko04912	GnRH signaling pathway	0.660371	0.941092	4	1
Valine, leucine and isoleucine degradation	3	0.941092	0.617	0.055	Metabolism	ko00280	Valine, leucine and isoleucine degradation	0.661655	0.941092	2	1
Phospholipase D signaling pathway	8	0.9564	1.646	0.055	Environmental Information Processing	ko04072	Phospholipase D signaling pathway	0.675682	0.9564	6	2
Endocrine resistance	5	0.95672	1.029	0.054	Human Diseases	ko01522	Endocrine resistance	0.679173	0.95672	4	1
Biosynthesis of amino acids	4	0.958474	0.823	0.053	Metabolism	ko01230	Biosynthesis of amino acids	0.690652	0.958474	2	2
Oxidative phosphorylation	7	0.958474	1.44	0.053	Metabolism	ko00190	Oxidative phosphorylation	0.696513	0.958474	6	1
Serotonergic synapse	7	0.958474	1.44	0.053	Organismal Systems	ko04726	Serotonergic synapse	0.696513	0.958474	6	1
VEGF signaling pathway	3	0.958474	0.617	0.052	Environmental Information Processing	ko04370	VEGF signaling pathway	0.696775	0.958474	3	0
Endometrial cancer	3	0.958474	0.617	0.052	Human Diseases	ko05213	Endometrial cancer	0.696775	0.958474	0	3
Neuroactive ligand-receptor interaction	16	0.960415	3.292	0.055	Environmental Information Processing	ko04080	Neuroactive ligand-receptor interaction	0.701464	0.960415	12	4
Nicotine addiction	2	0.964582	0.412	0.05	Human Diseases	ko05033	Nicotine addiction	0.711204	0.964582	2	0
Glycerophospholipid metabolism	5	0.964582	1.029	0.052	Metabolism	ko00564	Glycerophospholipid metabolism	0.714651	0.964582	2	3
mTOR signaling pathway	8	0.964582	1.646	0.053	Environmental Information Processing	ko04150	mTOR signaling pathway	0.718593	0.964582	6	2
EGFR tyrosine kinase inhibitor resistance	4	0.964582	0.823	0.051	Human Diseases	ko01521	EGFR tyrosine kinase inhibitor resistance	0.719558	0.964582	2	2
Glycine, serine and threonine metabolism	2	0.964582	0.412	0.049	Metabolism	ko00260	Glycine, serine and threonine metabolism	0.724003	0.964582	0	2
Apoptosis	7	0.964582	1.44	0.051	Cellular Processes	ko04210	Apoptosis	0.733047	0.964582	4	3
Terpenoid backbone biosynthesis	1	0.964582	0.206	0.045	Metabolism	ko00900	Terpenoid backbone biosynthesis	0.750526	0.964582	0	1
Mannose type O-glycan biosyntheis	1	0.964582	0.206	0.043	Metabolism	ko00515	Mannose type O-glycan biosyntheis	0.765806	0.964582	1	0
Fc gamma R-mediated phagocytosis	4	0.964582	0.823	0.047	Organismal Systems	ko04666	Fc gamma R-mediated phagocytosis	0.771284	0.964582	4	0
Glycolysis / Gluconeogenesis	3	0.964582	0.617	0.045	Metabolism	ko00010	Glycolysis / Gluconeogenesis	0.776808	0.964582	1	2
Long-term potentiation	3	0.964582	0.617	0.045	Organismal Systems	ko04720	Long-term potentiation	0.776808	0.964582	2	1
Non-small cell lung cancer	3	0.964582	0.617	0.045	Human Diseases	ko05223	Non-small cell lung cancer	0.776808	0.964582	2	1
Lysosome	6	0.964582	1.235	0.048	Cellular Processes	ko04142	Lysosome	0.77729	0.964582	4	2
AMPK signaling pathway	6	0.964582	1.235	0.048	Environmental Information Processing	ko04152	AMPK signaling pathway	0.77729	0.964582	4	2
Vitamin digestion and absorption	1	0.964582	0.206	0.042	Organismal Systems	ko04977	Vitamin digestion and absorption	0.780152	0.964582	1	0
Proteasome	2	0.964582	0.412	0.043	Genetic Information Processing	ko03050	Proteasome	0.780991	0.964582	1	1
Protein processing in endoplasmic reticulum	8	0.964582	1.646	0.049	Genetic Information Processing	ko04141	Protein processing in endoplasmic reticulum	0.781347	0.964582	8	0
Taste transduction	4	0.964582	0.823	0.046	Organismal Systems	ko04742	Taste transduction	0.786769	0.964582	3	1
Cysteine and methionine metabolism	2	0.964582	0.412	0.043	Metabolism	ko00270	Cysteine and methionine metabolism	0.79107	0.964582	1	1
Glycosylphosphatidylinositol(GPI)-anchor biosynthesis	1	0.964582	0.206	0.04	Metabolism	ko00563	Glycosylphosphatidylinositol(GPI)-anchor biosynthesis	0.79362	0.964582	0	1
alpha-Linolenic acid metabolism	1	0.964582	0.206	0.04	Metabolism	ko00592	alpha-Linolenic acid metabolism	0.79362	0.964582	1	0
RIG-I-like receptor signaling pathway	3	0.964582	0.617	0.044	Organismal Systems	ko04622	RIG-I-like receptor signaling pathway	0.793874	0.964582	3	0
Retrograde endocannabinoid signaling	7	0.964582	1.44	0.048	Organismal Systems	ko04723	Retrograde endocannabinoid signaling	0.79667	0.964582	6	1
Cocaine addiction	2	0.964582	0.412	0.042	Human Diseases	ko05030	Cocaine addiction	0.800738	0.964582	1	1
Acute myeloid leukemia	3	0.964582	0.617	0.043	Human Diseases	ko05221	Acute myeloid leukemia	0.801991	0.964582	1	2
Non-alcoholic fatty liver disease (NAFLD)	7	0.964582	1.44	0.047	Human Diseases	ko04932	Non-alcoholic fatty liver disease (NAFLD)	0.807905	0.964582	6	1
Autophagy - animal	6	0.964582	1.235	0.047	Cellular Processes	ko04140	Autophagy - animal	0.808306	0.964582	6	0
Amino sugar and nucleotide sugar metabolism	2	0.964582	0.412	0.041	Metabolism	ko00520	Amino sugar and nucleotide sugar metabolism	0.810007	0.964582	2	0
Endocytosis	13	0.964582	2.675	0.05	Cellular Processes	ko04144	Endocytosis	0.815654	0.964582	12	1
Glioma	3	0.964582	0.617	0.042	Human Diseases	ko05214	Glioma	0.817423	0.964582	1	2
Maturity onset diabetes of the young	1	0.964582	0.206	0.037	Human Diseases	ko04950	Maturity onset diabetes of the young	0.818137	0.964582	1	0
Fatty acid degradation	2	0.964582	0.412	0.04	Metabolism	ko00071	Fatty acid degradation	0.818891	0.964582	2	0
Arginine and proline metabolism	2	0.964582	0.412	0.04	Metabolism	ko00330	Arginine and proline metabolism	0.818891	0.964582	2	0
Linoleic acid metabolism	2	0.964582	0.412	0.04	Metabolism	ko00591	Linoleic acid metabolism	0.818891	0.964582	2	0
Dopaminergic synapse	6	0.964582	1.235	0.046	Organismal Systems	ko04728	Dopaminergic synapse	0.81973	0.964582	3	3
Alzheimer disease	8	0.965153	1.646	0.047	Human Diseases	ko05010	Alzheimer disease	0.828509	0.965153	5	3
RNA polymerase	1	0.965153	0.206	0.036	Genetic Information Processing	ko03020	RNA polymerase	0.829283	0.965153	0	1
Fanconi anemia pathway	2	0.965153	0.412	0.038	Genetic Information Processing	ko03460	Fanconi anemia pathway	0.835549	0.965153	2	0
Bacterial invasion of epithelial cells	3	0.965153	0.617	0.041	Human Diseases	ko05100	Bacterial invasion of epithelial cells	0.83865	0.965153	2	1
Pancreatic cancer	3	0.965153	0.617	0.04	Human Diseases	ko05212	Pancreatic cancer	0.845237	0.965153	2	1
NF-kappa B signaling pathway	4	0.965153	0.823	0.042	Environmental Information Processing	ko04064	NF-kappa B signaling pathway	0.846338	0.965153	4	0
Chronic myeloid leukemia	3	0.965153	0.617	0.039	Human Diseases	ko05220	Chronic myeloid leukemia	0.85159	0.965153	2	1
Prostate cancer	4	0.965153	0.823	0.041	Human Diseases	ko05215	Prostate cancer	0.852002	0.965153	1	3
Pyrimidine metabolism	4	0.965153	0.823	0.04	Metabolism	ko00240	Pyrimidine metabolism	0.862801	0.965153	1	3
Parkinson disease	6	0.965153	1.235	0.043	Human Diseases	ko05012	Parkinson disease	0.864611	0.965153	4	2
Galactose metabolism	1	0.965153	0.206	0.031	Metabolism	ko00052	Galactose metabolism	0.867452	0.965153	0	1
Fatty acid elongation	1	0.965153	0.206	0.031	Metabolism	ko00062	Fatty acid elongation	0.867452	0.965153	1	0
Apoptosis - multiple species	1	0.965153	0.206	0.031	Cellular Processes	ko04215	Apoptosis - multiple species	0.867452	0.965153	0	1
Neurotrophin signaling pathway	5	0.965153	1.029	0.041	Organismal Systems	ko04722	Neurotrophin signaling pathway	0.869776	0.965153	4	1
Lysine degradation	2	0.965153	0.412	0.035	Metabolism	ko00310	Lysine degradation	0.871298	0.965153	1	1
Glucagon signaling pathway	4	0.965153	0.823	0.04	Organismal Systems	ko04922	Glucagon signaling pathway	0.87292	0.965153	2	2
Epstein-Barr virus infection	9	0.969814	1.852	0.044	Human Diseases	ko05169	Epstein-Barr virus infection	0.890272	0.969814	6	3
Fructose and mannose metabolism	1	0.969814	0.206	0.029	Metabolism	ko00051	Fructose and mannose metabolism	0.890375	0.969814	0	1
Nicotinate and nicotinamide metabolism	1	0.969814	0.206	0.029	Metabolism	ko00760	Nicotinate and nicotinamide metabolism	0.890375	0.969814	1	0
Renin-angiotensin system	1	0.969814	0.206	0.029	Organismal Systems	ko04614	Renin-angiotensin system	0.890375	0.969814	0	1
ErbB signaling pathway	3	0.970921	0.617	0.036	Environmental Information Processing	ko04012	ErbB signaling pathway	0.894706	0.970921	1	2
Mitophagy - animal	2	0.978164	0.412	0.032	Cellular Processes	ko04137	Mitophagy - animal	0.904718	0.978164	2	0
Fc epsilon RI signaling pathway	2	0.98303	0.412	0.03	Organismal Systems	ko04664	Fc epsilon RI signaling pathway	0.918211	0.98303	2	0
Hepatitis C	5	0.98303	1.029	0.037	Human Diseases	ko05160	Hepatitis C	0.918957	0.98303	3	2
Progesterone-mediated oocyte maturation	3	0.98303	0.617	0.033	Organismal Systems	ko04914	Progesterone-mediated oocyte maturation	0.919284	0.98303	3	0
Oocyte meiosis	4	0.984722	0.823	0.035	Cellular Processes	ko04114	Oocyte meiosis	0.924227	0.984722	3	1
Metabolic pathways	70	0.989023	14.403	0.053	Metabolism	ko01100	Metabolic pathways	0.932596	0.989023	38	32
Carbon metabolism	4	0.989023	0.823	0.034	Metabolism	ko01200	Carbon metabolism	0.935766	0.989023	2	2
Sphingolipid signaling pathway	4	0.989023	0.823	0.034	Environmental Information Processing	ko04071	Sphingolipid signaling pathway	0.938391	0.989023	4	0
Osteoclast differentiation	4	0.994546	0.823	0.032	Organismal Systems	ko04380	Osteoclast differentiation	0.950109	0.994546	4	0
T cell receptor signaling pathway	3	0.994546	0.617	0.03	Organismal Systems	ko04660	T cell receptor signaling pathway	0.951218	0.994546	3	0
Ribosome biogenesis in eukaryotes	2	0.994546	0.412	0.026	Genetic Information Processing	ko03008	Ribosome biogenesis in eukaryotes	0.953814	0.994546	2	0
Insulin signaling pathway	4	1	0.823	0.029	Organismal Systems	ko04910	Insulin signaling pathway	0.972896	1	4	0
mRNA surveillance pathway	2	1	0.412	0.022	Genetic Information Processing	ko03015	mRNA surveillance pathway	0.979316	1	1	1
Phosphatidylinositol signaling system	2	1	0.412	0.02	Environmental Information Processing	ko04070	Phosphatidylinositol signaling system	0.985095	1	2	0
Choline metabolism in cancer	2	1	0.412	0.02	Human Diseases	ko05231	Choline metabolism in cancer	0.985891	1	2	0
Renal cell carcinoma	1	1	0.206	0.015	Human Diseases	ko05211	Renal cell carcinoma	0.98649	1	0	1
Thermogenesis	7	1	1.44	0.031	Organismal Systems	ko04714	Thermogenesis	0.986667	1	7	0
Cell cycle	2	1	0.412	0.016	Cellular Processes	ko04110	Cell cycle	0.996309	1	2	0
Huntington disease	4	1	0.823	0.021	Human Diseases	ko05016	Huntington disease	0.997571	1	3	1
Spliceosome	2	1	0.412	0.015	Genetic Information Processing	ko03040	Spliceosome	0.997659	1	1	1
RNA transport	3	1	0.617	0.018	Genetic Information Processing	ko03013	RNA transport	0.998047	1	2	1
Ribosome	1	1	0.206	0.008	Genetic Information Processing	ko03010	Ribosome	0.999742	1	0	1
Olfactory transduction	15	1	3.086	0.014	Organismal Systems	ko04740	Olfactory transduction	1	1	10	5
